# Supplementary material for: Social identity mediates the positive effect of globalization on individual cooperation: Results from international experiments
Source: PLoS One. 2018 Dec 14;13(12):e0206819. doi: 10.1371/journal.pone.0206819 (PMC6294391; doi:10.1371/journal.pone.0206819)
Supplement: S1 Data — (ZIP) [file pone.0206819.s005.zip]

Archive with 6 entries (6 files):
- Data/GCSI Questionnaire.pdf
- Data/GCSI_data.csv
- Data/GCSI_Econometric_Mediation_analysis.txt
- Data/GCSI_var_construction.txt
- Data/READ ME.pdf
- Data/SIGC data-CODEBOOK.pdf
