# Supplementary material for: Social identity mediates the positive effect of globalization on individual cooperation: Results from international experiments
Source: PLoS One. 2018 Dec 14;13(12):e0206819. doi: 10.1371/journal.pone.0206819 (PMC6294391; doi:10.1371/journal.pone.0206819)
Supplement: S1 Data — (ZIP) [file pone.0206819.s005.zip › Data/GCSI_data.csv]

id;new_id;country;location;session;local1;local2;nation2;local3;world3;out2;out3;coop2;coop3;w3_n2;l3_l2;c3_c2;o3_o2;l1_trust;l2_trust;n2_trust;l3_trust;w3_trust;obb_l;obb_n;obb_w;mistakes;pho;mob;internet;email;cred;post;tv;tvs;radio;fax;pholoc;phonat;phoglob;phonot;mobloc;mobnat;mobglob;mobnot;emailloc;emailnat;emailglo;emailnot;postloc;postnat;postglob;postnot;faxloc;faxnat;faxglob;faxnot;trav…	new_id	country	location	session	local1	local2	nation2	local3	world3	out2	out3	coop2	coop3	w3_n2	l3_l2	c3_c2	o3_o2	l1_trust	l2_trust	n2_trust	l3_trust	w3_trust	obb_l	obb_n	obb_w	mistakes	pho	mob	internet	email	cred	post	tv	tvs	radio	fax	pholoc	phonat	phoglob	phonot	mobloc	mobnat	mobglob	mobnot	emailloc	emailnat	emailglo	emailnot	postloc
;;1;1;1;3;3;3;3;3;0;0;5;5;0;0;0;0;10;10;3.5;10;5;2;1;1;;2;5;3;3;5;3;2;5;3;5;1;1;0;0;0;1;0;0;1;1;0;0;1;1;0;0;0;0;0;1;3;5;5;2;4;3;4;1;2;1;1;3;4;4;4;3;1;5;2;2;4;.a;.a;2;4;1;1;1;4;3;1;3;1;1;4;3;1;3;2;2;2;1;3;1;4;3;2;1;2;3;3;3;3;3;2;3;3;3;3;3;3;2;2;2;1;.a;2;2;.a;2;2;1;2;3;0;0;0;0;0;0;0;0;0;0;0;0;.a;.a;.a;0;0;0;0;0;0;.a;.a;.a;0;0;0;0;0;0;0;0;0;0;0;0;0;0;1;3;2;2;2;1;3;2;87;4;2;2;2;2;1;1;6;1;.a;.a;.a;;5;…	1201	1	1	1	3	3	3	3	3	0	0	5	5	0	0	0	0	10	10	3.5	10	5	2	1	1		2	5	3	3	5	3	2	5	3	5	1	1	0	0	0	1	0	0	1	1	0	0	1
;;1;1;1;5;2;1;3;3;0;0;3;5;2;1;3;1;15;4.5;110;7.5;30;2;2;2;;2;5;3;5;3;3;2;5;2;5;1;0;0;0;1;0;0;0;0;0;0;1;0;1;0;0;0;0;0;1;4;5;5;3;4;3;3;2;2;2;2;3;3;4;4;3;4;3;3;3;4;.a;.a;2;4;2;1;1;;4;3;3;3;3;4;4;4;3;2;2;2;1;4;1;4;2;2;1;2;2;2;1;3;3;2;2;2;1;3;2;1;2;2;2;2;.a;2;2;.a;2;2;2;2;2;0;0;0;0;0;0;0;0;0;0;0;0;.a;.a;.a;0;0;0;0;0;0;.a;.a;.a;0;0;0;0;0;0;0;0;0;0;0;0;0;0;0;3;3;3;2;2;4;2;86;4;2;2;2;2;2;1;6;1;.a;.a;.a;;…	1202	1	1	1	5	2	1	3	3	0	0	3	5	2	1	3	1	15	4.5	110	7.5	30	2	2	2		2	5	3	5	3	3	2	5	2	5	1	0	0	0	1	0	0	0	0	0	0	1	0
;;1;1;1;10;5;3;4;5;-2;2;8;9;3;-1;1;4;30;30;90;7.5;60;2;2;2;;1;1;2;2;4;3;1;1;1;4;1;1;1;0;1;1;0;0;1;1;1;0;1;1;1;0;0;0;0;1;3;4;4;2;3;3;4;1;2;1;1;2;4;4;4;3;2;2;3;3;4;.a;.a;2;1;1;1;1;3;2;3;1;1;1;4;3;2;3;2;2;2;2;3;1;4;3;2;1;2;3;3;3;2;3;3;2;3;3;3;3;3;2;2;2;2;.a;2;2;.a;2;2;2;3;2;0;0;0;0;0;0;0;0;0;0;0;0;.a;.a;.a;0;0;0;0;0;0;.a;.a;.a;0;0;0;0;0;0;0;0;0;0;0;0;0;.d;0;2;3;2;5;1;4;2;86;4;2;2;2;2;2;1;6;6;.a;.a;.…	1203	1	1	1	10	5	3	4	5	-2	2	8	9	3	-1	1	4	30	30	90	7.5	60	2	2	2		1	1	2	2	4	3	1	1	1	4	1	1	1	0	1	1	0	0	1	1	1	0	1
;;1;1;1;5;2;4;3;5;2;3;5;8;2;1;3;1;10;5;25;10;25;2;2;2;;1;1;3;3;5;3;1;4;4;4;1;1;0;0;1;1;0;0;1;0;0;0;1;0;0;0;0;0;0;1;3;5;5;2;4;3;4;2;2;2;2;2;4;3;4;4;2;3;1;2;4;.a;.a;2;1;1;1;1;4;4;3;2;1;1;4;4;3;3;2;2;2;2;3;1;3;1;1;1;2;3;4;3;4;4;2;3;3;2;4;4;4;2;2;2;2;.a;2;2;.a;2;2;2;2;2;0;0;0;0;0;0;0;0;0;0;0;0;.a;.a;.a;0;0;0;0;0;0;.a;.a;.a;0;0;0;0;0;0;0;0;0;0;0;0;0;0;0;3;4;3;2;3;3;2;86;4;2;2;1;2;1;2;6;1;.a;.a;.a;;;;0…	1204	1	1	1	5	2	4	3	5	2	3	5	8	2	1	3	1	10	5	25	10	25	2	2	2		1	1	3	3	5	3	1	4	4	4	1	1	0	0	1	1	0	0	1	0	0	0	1
;;1;1;1;5;3;3;3;3;0;0;5;5;0;0;0;0;22.5;15;35;7.5;47.5;2;2;2;;1;1;2;2;5;3;1;5;2;1;1;0;0;0;1;0;0;0;1;0;0;0;1;0;0;0;0;0;0;1;2;3;3;2;3;3;2;2;2;2;1;3;3;4;3;3;4;3;4;4;3;.a;.a;2;2;2;1;1;;3;3;2;1;1;;3;3;3;2;2;2;2;3;1;3;1;2;1;2;3;2;1;3;2;1;2;2;1;3;3;2;1;2;2;1;.a;2;2;.a;2;2;1;2;2;0;0;0;0;0;0;0;0;0;0;0;0;.a;.a;.a;0;0;0;0;0;0;.a;.a;.a;0;0;0;0;0;0;0;0;0;0;0;0;0;0;0;3;4;3;2;2;4;2;86;4;2;2;2;2;1;1;6;1;.a;.a;.a;…	1205	1	1	1	5	3	3	3	3	0	0	5	5	0	0	0	0	22.5	15	35	7.5	47.5	2	2	2		1	1	2	2	5	3	1	5	2	1	1	0	0	0	1	0	0	0	1	0	0	0	1
;;1;1;1;2;2;3;;;1;;5;;;;;;5;7.5;25;5;35;2;2;2;;1;1;1;1;3;1;1;1;1;1;1;1;0;0;1;1;0;0;1;1;1;0;0;0;1;0;0;0;0;1;3;5;5;4;4;2;4;2;1;2;1;2;4;4;3;2;1;3;4;4;5;.a;.a;2;1;3;1;1;;2;1;2;1;1;;2;1;1;2;2;2;3;4;2;4;3;1;2;2;4;3;2;4;3;2;4;3;2;4;3;3;2;1;3;2;.a;2;2;.a;2;2;1;2;2;0;0;0;0;0;0;1;0;0;0;0;0;.a;.a;.a;0;0;0;0;0;0;.a;.a;.a;0;0;0;0;0;0;0;0;0;0;0;0;0;0;0;3;3;1;1;2;4;2;86;4;2;2;2;2;2;1;6;1;.a;.a;.a;;;;0.1995814;7…	1206	1	1	1	2	2	3			1		5						5	7.5	25	5	35	2	2	2		1	1	1	1	3	1	1	1	1	1	1	1	0	0	1	1	0	0	1	1	1	0	0
;;1;1;1;3;3;4;3;4;1;1;6;6;0;0;0;0;7.5;7.5;40;7.5;50;3;3;3;;1;1;3;3;2;3;2;3;4;4;1;1;1;0;1;1;0;0;1;1;1;0;0;1;0;0;0;0;0;1;3;4;5;2;3;4;4;1;1;1;1;2;3;2;3;2;1;1;3;4;4;.a;.a;2;1;1;1;1;3;2;1;1;1;1;3;2;1;1;2;2;1;2;2;2;2;2;1;2;1;3;3;3;3;3;3;3;3;3;4;4;4;2;3;3;1;.a;2;2;.a;2;3;1;2;2;0;0;0;0;1;0;1;0;0;0;0;0;.a;.a;.a;0;0;0;0;0;0;.a;.a;.a;0;0;0;1;0;0;0;0;0;0;0;0;0;0;0;2;3;2;2;1;3;2;86;4;2;2;1;1;1;1;6;2;.a;.a;.a;…	1207	1	1	1	3	3	4	3	4	1	1	6	6	0	0	0	0	7.5	7.5	40	7.5	50	3	3	3		1	1	3	3	2	3	2	3	4	4	1	1	1	0	1	1	0	0	1	1	1	0	0
;;1;1;1;10;3;5;3;3;3;0;8;5;-2;0;-2;-2;30;7.5;110;22.5;35;3;3;2;;1;4;1;2;3;3;1;4;1;4;1;1;0;0;0;0;0;1;0;1;1;0;0;1;0;0;0;0;0;1;2;3;2;3;2;3;2;1;2;1;1;3;3;4;4;3;2;3;4;4;3;.a;.a;2;1;2;1;1;4;3;2;1;1;1;3;2;3;3;.c;.c;.c;2;2;1;3;2;1;1;1;3;3;2;3;4;2;3;3;2;3;4;2;2;3;3;2;.a;2;2;.a;2;3;3;2;2;0;0;0;0;1;0;1;0;0;0;0;0;.a;.a;.a;0;0;0;0;0;0;.a;.a;.a;0;0;0;0;0;1;0;0;1;0;0;0;0;0;0;2;2;3;2;1;2;2;86;4;2;2;1;2;2;1;6;2;.…	1208	1	1	1	10	3	5	3	3	3	0	8	5	-2	0	-2	-2	30	7.5	110	22.5	35	3	3	2		1	4	1	2	3	3	1	4	1	4	1	1	0	0	0	0	0	1	0	1	1	0	0
;;1;1;2;5;3;5;1;7;3;6;8;8;2;-1;0;3;15;7.5;80;15;100;2;2;2;;1;1;2;2;5;3;1;4;3;3;1;1;0;0;1;0;0;0;1;1;0;0;1;1;1;0;1;0;0;0;3;4;4;1;4;1;4;2;2;1;1;2;2;3;4;2;2;3;3;4;4;.a;.a;2;1;1;1;1;3;1;4;2;2;1;.d;.d;3;3;2;2;2;1;2;1;2;1;1;1;1;2;3;2;3;3;3;2;3;1;2;3;2;2;3;3;2;.a;2;2;.a;2;3;2;2;2;0;0;0;0;1;0;0;0;1;0;0;0;.a;.a;.a;0;0;0;0;0;0;.a;.a;.a;0;0;0;0;0;1;0;0;0;0;0;0;0;0;0;4;4;2;2;1;3;1;85;4;2;2;1;2;2;1;6;3;.a;.a;.…	1209	1	1	2	5	3	5	1	7	3	6	8	8	2	-1	0	3	15	7.5	80	15	100	2	2	2		1	1	2	2	5	3	1	4	3	3	1	1	0	0	1	0	0	0	1	1	0	0	1
;;1;1;2;5;3;3;3;3;0;0;5;5;0;0;0;0;17.5;7.5;32.5;12.5;27.5;2;2;1;;1;1;3;4;4;4;1;3;1;5;1;1;0;0;1;1;0;0;0;0;0;1;0;0;0;1;0;0;0;0;3;5;5;1;2;1;1;2;2;1;1;2;3;4;4;2;3;3;5;3;4;.a;.a;2;1;2;1;1;4;3;3;2;3;1;;;3;3;2;2;2;2;1;1;4;2;2;1;2;3;2;1;3;3;1;3;2;1;3;2;1;1;3;1;1;.a;2;1;.a;1;2;1;;3;0;0;0;0;0;1;0;0;0;0;0;0;.a;.a;.a;0;0;0;0;0;0;.a;.a;.a;0;0;0;0;0;0;0;0;0;0;0;0;0;0;1;2;3;2;5;5;3;1;84;4;2;2;2;2;2;1;6;3;.a;.a;…	1210	1	1	2	5	3	3	3	3	0	0	5	5	0	0	0	0	17.5	7.5	32.5	12.5	27.5	2	2	1		1	1	3	4	4	4	1	3	1	5	1	1	0	0	1	1	0	0	0	0	0	1	0
;;1;1;2;8;3;5;3;5;3;3;8;8;0;0;0;0;17.5;10;52.5;12.5;47.5;2;2;2;;1;1;2;3;3;4;1;1;2;4;1;1;0;0;1;1;0;0;1;1;1;0;0;0;0;1;0;0;0;1;2;5;5;1;2;5;3;2;2;1;1;2;2;5;5;2;1;3;3;3;3;.a;.a;2;1;2;1;1;.d;2;3;2;1;1;;3;3;3;2;2;2;2;2;1;3;3;1;1;2;2;2;2;2;2;2;3;2;2;3;3;3;2;1;2;1;.a;2;2;.a;2;2;1;2;2;0;0;0;0;0;0;0;0;0;0;0;0;.a;.a;.a;0;0;0;0;0;0;.a;.a;.a;0;0;0;0;0;0;0;0;0;0;0;0;0;0;0;3;2;1;1;1;4;1;84;4;2;2;2;2;1;1;6;2;.a;.…	1211	1	1	2	8	3	5	3	5	3	3	8	8	0	0	0	0	17.5	10	52.5	12.5	47.5	2	2	2		1	1	2	3	3	4	1	1	2	4	1	1	0	0	1	1	0	0	1	1	1	0	0
;;1;1;2;4;3;2;3;2;-1;0;5;5;1;0;0;1;10;10;20;7.5;30;2;2;2;;1;5;1;1;5;5;1;5;3;5;1;1;0;0;0;0;0;1;0;1;0;0;0;0;0;1;0;0;0;1;4;5;5;2;3;5;4;2;2;1;2;5;4;4;5;4;2;4;5;4;4;.a;.a;2;1;2;1;1;4;4;4;.c;2;1;4;4;2;3;2;2;2;;2;1;1;1;2;1;2;3;3;2;2;1;1;3;2;1;3;3;2;2;1;1;1;.a;1;1;.a;1;2;1;1;1;0;0;0;0;0;0;0;0;0;0;0;0;.a;.a;.a;0;0;0;0;0;0;.a;.a;.a;0;0;0;0;0;0;0;0;0;0;0;0;0;0;0;3;3;3;5;5;3;1;84;2;2;2;2;2;1;1;6;2;.a;.a;.a;;…	1212	1	1	2	4	3	2	3	2	-1	0	5	5	1	0	0	1	10	10	20	7.5	30	2	2	2		1	5	1	1	5	5	1	5	3	5	1	1	0	0	0	0	0	1	0	1	0	0	0
;;1;1;2;10;0;10;5;5;10;0;10;10;-5;5;0;-10;25;0;100;12.5;70;3;3;2;;1;5;1;2;2;3;1;5;2;4;1;1;0;0;0;0;0;1;1;1;1;0;0;1;0;0;0;0;0;1;2;4;3;4;2;2;1;1;1;2;2;1;2;4;4;3;2;4;3;3;4;.a;.a;2;1;2;1;1;4;2;3;3;1;1;4;2;3;1;2;2;2;2;1;2;4;3;1;2;1;4;4;3;3;3;2;4;4;2;4;4;4;2;1;3;2;.a;2;2;.a;2;3;2;2;2;0;0;0;0;0;0;0;1;0;0;0;0;.a;.a;.a;0;0;0;0;0;0;.a;.a;.a;0;0;0;0;0;0;0;0;.d;0;0;0;0;0;0;2;2;1;5;5;4;1;86;2;2;2;2;2;1;1;6;1;.…	1213	1	1	2	10	0	10	5	5	10	0	10	10	-5	5	0	-10	25	0	100	12.5	70	3	3	2		1	5	1	2	2	3	1	5	2	4	1	1	0	0	0	0	0	1	1	1	1	0	0
;;1;1;2;8;5;3;3;5;-2;3;8;8;3;-2;0;5;22.5;15;30;15;40;3;3;2;;1;2;1;5;3;1;1;5;2;5;1;1;1;0;1;1;1;0;1;1;1;0;1;0;1;0;1;0;1;0;3;4;4;4;3;3;4;1;2;1;1;2;2;2;3;3;2;3;2;3;4;.a;.a;2;4;2;1;1;4;3;3;2;1;1;4;3;3;2;2;2;2;2;3;2;2;2;1;2;1;3;3;3;4;4;2;4;4;3;3;3;3;1;1;1;2;.a;2;2;.a;2;3;1;2;2;0;0;.d;0;.d;0;0;.d;0;0;0;0;.a;.a;.a;0;0;0;0;0;0;.a;.a;.a;0;0;0;0;1;0;0;0;0;0;0;0;0;0;0;3;3;4;2;1;4;1;82;4;2;2;2;2;1;1;6;1;.a;.a…	1214	1	1	2	8	5	3	3	5	-2	3	8	8	3	-2	0	5	22.5	15	30	15	40	3	3	2		1	2	1	5	3	1	1	5	2	5	1	1	1	0	1	1	1	0	1	1	1	0	1
;;1;1;3;8;5;3;3;5;-2;3;8;8;3;-2;0;5;22.5;15;27.5;17.5;90;2;2;2;;1;1;2;2;5;4;1;4;3;4;1;1;0;0;1;1;0;0;1;1;1;0;0;0;0;1;0;0;0;1;3;5;5;3;4;2;4;2;2;1;1;1;3;5;4;3;1;4;1;3;4;.a;.a;2;2;1;1;1;4;3;3;2;1;1;4;2;3;3;2;2;2;1;2;1;3;2;2;1;2;4;3;2;4;4;2;3;3;1;3;3;2;2;3;1;1;.a;2;2;.a;2;2;2;2;2;0;0;0;0;0;1;0;0;0;0;0;0;.a;.a;.a;0;0;0;0;0;0;.a;.a;.a;0;0;0;0;0;0;0;0;0;0;0;0;0;0;0;3;4;3;1;1;2;1;83;4;2;2;2;2;1;1;6;1;.a;.…	1215	1	1	3	8	5	3	3	5	-2	3	8	8	3	-2	0	5	22.5	15	27.5	17.5	90	2	2	2		1	1	2	2	5	4	1	4	3	4	1	1	0	0	1	1	0	0	1	1	1	0	0
;;1;1;3;8;5;3;3;5;-2;3;8;8;3;-2;0;5;22.5;15;25;.b;100;3;2;2;;1;5;1;1;5;3;1;5;2;5;0;1;0;0;0;0;0;1;0;1;0;0;0;1;0;0;0;0;0;1;3;5;5;3;4;4;4;2;2;2;1;2;1;5;5;3;2;4;4;4;4;.a;.a;2;1;2;1;1;4;2;2;2;1;1;4;3;3;3;2;2;2;2;2;1;3;3;2;2;1;2;2;2;2;2;2;2;2;2;2;2;2;2;2;2;2;.a;2;2;.a;2;3;1;2;2;0;0;0;0;0;0;0;0;0;0;0;0;.a;.a;.a;0;0;0;0;0;0;.a;.a;.a;0;0;0;1;0;0;0;0;0;0;0;0;0;0;0;2;2;2;3;3;2;1;84;4;2;2;2;2;3;1;6;1;.a;.a;.…	1216	1	1	3	8	5	3	3	5	-2	3	8	8	3	-2	0	5	22.5	15	25	.b	100	3	2	2		1	5	1	1	5	3	1	5	2	5	0	1	0	0	0	0	0	1	0	1	0	0	0
;;1;1;3;8;5;3;3;5;-2;3;8;8;3;-2;0;5;22.5;15;65;10;85;2;1;2;;1;1;1;1;4;3;1;2;3;4;1;1;0;0;1;1;0;0;1;1;1;0;0;0;0;1;0;0;0;1;3;5;5;2;4;1;4;2;2;1;1;1;1;2;4;2;1;3;1;2;4;.a;.a;2;1;2;1;1;4;1;1;2;1;1;4;1;1;1;2;2;2;2;2;1;4;3;2;1;2;3;2;3;4;4;2;4;2;2;4;2;2;2;2;2;2;.a;2;2;.a;2;2;2;2;2;0;0;0;0;0;0;0;0;0;0;0;0;.a;.a;.a;0;0;0;0;0;0;.a;.a;.a;0;0;0;0;0;0;0;0;0;0;0;0;0;0;0;1;3;1;1;1;4;1;82;4;2;2;2;2;3;1;6;2;.a;.a;.a…	1217	1	1	3	8	5	3	3	5	-2	3	8	8	3	-2	0	5	22.5	15	65	10	85	2	1	2		1	1	1	1	4	3	1	2	3	4	1	1	0	0	1	1	0	0	1	1	1	0	0
;;1;1;3;5;3;5;3;3;3;0;8;5;-2;0;-2;-2;15;7.5;100;15;90;3;2;3;;2;3;2;3;;4;1;3;4;4;0;1;0;0;0;1;0;0;0;1;0;0;0;0;0;1;0;0;0;1;3;5;5;3;4;3;4;1;2;1;1;3;3;4;4;3;2;3;2;2;2;.a;.a;2;1;2;1;1;4;3;2;2;1;1;4;3;2;1;2;2;2;4;2;2;3;3;1;2;1;4;3;2;4;3;2;4;3;2;4;3;2;2;2;3;1;.a;2;2;.a;2;2;2;2;2;0;0;0;0;0;0;0;1;0;0;0;0;.a;.a;.a;0;0;0;0;0;0;.a;.a;.a;0;0;0;0;0;0;0;0;0;0;0;0;0;0;0;3;3;2;2;1;4;1;85;4;2;2;2;2;3;1;6;1;.a;.a;.a…	1218	1	1	3	5	3	5	3	3	3	0	8	5	-2	0	-2	-2	15	7.5	100	15	90	3	2	3		2	3	2	3		4	1	3	4	4	0	1	0	0	0	1	0	0	0	1	0	0	0
;;1;1;3;3;3;2;3;1;-1;-2;4;4;-1;1;0;-1;7.5;7.5;16.5;9;13;2;2;2;;1;5;1;2;5;3;1;3;3;3;1;1;0;0;0;0;0;1;1;1;0;0;1;1;0;0;1;1;0;0;3;4;5;2;4;5;4;1;2;1;1;2;4;4;4;3;4;5;5;5;3;.a;.a;2;1;2;1;1;4;2;3;3;1;1;4;2;3;3;2;2;2;2;2;1;2;3;2;1;2;3;2;1;4;4;3;3;3;1;4;3;1;2;2;3;1;.a;2;2;.a;2;3;1;2;2;0;0;0;0;0;0;0;1;0;0;0;0;.a;.a;.a;0;0;0;0;0;0;.a;.a;.a;0;0;0;0;0;1;0;0;0;0;0;0;0;0;0;3;3;3;2;3;4;1;86;4;2;2;2;2;1;1;2;1;.a;.a…	1219	1	1	3	3	3	2	3	1	-1	-2	4	4	-1	1	0	-1	7.5	7.5	16.5	9	13	2	2	2		1	5	1	2	5	3	1	3	3	3	1	1	0	0	0	0	0	1	1	1	0	0	1
;;1;1;3;5;3;3;2;4;0;2;5;6;2;0;1;2;15;5;20;3.5;20.5;1;1;1;;1;3;1;1;5;3;2;3;2;5;1;1;0;0;1;1;0;0;1;1;1;0;0;1;0;0;0;0;0;1;3;5;5;2;3;2;4;2;2;1;1;3;3;3;5;2;2;3;2;4;4;.a;.a;2;1;3;1;1;4;2;1;2;1;1;4;2;1;3;2;2;2;2;2;1;3;3;1;2;1;4;4;3;4;4;3;4;3;3;4;4;4;2;1;3;1;.a;2;2;.a;3;2;2;2;2;0;0;0;0;0;0;1;0;0;0;0;0;.a;.a;.a;0;0;0;0;0;0;.a;.a;.a;1;0;0;.d;0;0;0;0;0;0;0;0;0;0;0;2;2;3;3;1;4;1;87;4;2;2;2;2;3;1;6;2;.a;.a;.a;…	1220	1	1	3	5	3	3	2	4	0	2	5	6	2	0	1	2	15	5	20	3.5	20.5	1	1	1		1	3	1	1	5	3	2	3	2	5	1	1	0	0	1	1	0	0	1	1	1	0	0
;;1;1;4;10;0;10;0;10;10;10;10;10;0;0;0;0;30;30;110;0;110;1;2;1;;1;3;1;2;5;3;1;3;3;3;1;1;1;0;1;0;0;0;1;1;0;0;1;1;1;0;0;0;0;1;3;5;5;3;2;4;3;2;2;1;1;1;2;3;4;2;1;3;2;2;4;.a;.a;2;4;2;1;1;4;2;3;2;1;1;4;2;3;3;2;2;2;2;2;2;2;3;1;2;1;2;4;2;2;4;2;3;4;2;4;4;4;2;1;3;2;.a;2;2;.a;2;2;2;2;2;0;0;0;0;0;0;1;0;0;0;0;0;.a;.a;.a;0;0;0;0;0;0;.a;.a;.a;0;0;0;0;0;0;0;0;0;0;0;0;0;0;0;3;3;2;2;1;4;1;85;4;2;1;1;2;1;1;6;1;.a;.…	1221	1	1	4	10	0	10	0	10	10	10	10	10	0	0	0	0	30	30	110	0	110	1	2	1		1	3	1	2	5	3	1	3	3	3	1	1	1	0	1	0	0	0	1	1	0	0	1
;;1;1;4;10;0;10;0;10;10;10;10;10;0;0;0;0;30;0;110;0;110;3;3;3;;1;1;1;2;5;3;1;5;1;4;1;1;0;0;1;1;0;0;1;1;1;0;0;1;0;0;0;0;0;1;3;5;5;4;4;4;4;1;2;1;1;2;3;3;4;3;2;3;4;4;4;.a;.a;2;1;2;1;1;;2;2;1;1;1;3;2;1;1;2;2;2;2;4;1;1;2;1;2;1;3;4;4;3;4;4;4;4;4;4;4;4;2;1;2;2;.a;2;2;.a;2;2;2;2;2;0;0;0;0;0;0;0;0;0;0;0;0;.a;.a;.a;0;0;0;0;0;0;.a;.a;.a;0;0;0;0;0;0;0;0;0;0;0;0;0;0;0;1;1;1;1;1;3;1;87;4;2;2;2;2;1;1;6;1;.a;.a;…	1222	1	1	4	10	0	10	0	10	10	10	10	10	0	0	0	0	30	0	110	0	110	3	3	3		1	1	1	2	5	3	1	5	1	4	1	1	0	0	1	1	0	0	1	1	1	0	0
;;1;1;4;8;3;3;3;5;0;3;5;8;3;0;3;3;22.5;20;15;25;110;2;2;2;;1;3;2;2;4;3;5;2;3;5;1;1;0;0;0;1;0;0;0;1;0;0;0;1;0;0;0;0;0;1;3;5;5;3;4;2;2;2;2;1;1;2;3;4;4;2;2;4;3;4;4;.a;.a;2;4;1;3;3;4;4;4;2;1;3;4;2;4;3;2;2;2;2;2;1;3;2;1;1;2;2;2;2;4;3;2;2;2;2;2;2;2;2;2;3;1;.a;1;1;.a;1;2;1;1;1;0;0;0;0;0;0;0;1;0;0;0;0;.a;.a;.a;0;0;0;0;0;0;.a;.a;.a;0;0;0;0;0;0;0;0;0;0;0;0;0;0;0;3;4;2;1;2;4;1;85;4;2;2;2;2;1;1;6;1;.a;.a;.a;…	1223	1	1	4	8	3	3	3	5	0	3	5	8	3	0	3	3	22.5	20	15	25	110	2	2	2		1	3	2	2	4	3	5	2	3	5	1	1	0	0	0	1	0	0	0	1	0	0	0
;;1;1;4;10;3;6;2;8;3;6;9;9;2;-1;0;3;25;25;100;15;110;3;3;3;;1;1;1;1;2;3;1;1;2;2;1;1;1;0;1;1;0;0;0;0;1;0;0;0;1;0;1;1;1;0;3;4;4;3;3;3;3;1;1;1;1;2;3;3;3;3;2;3;3;4;4;.a;.a;2;1;1;1;1;3;1;1;2;1;1;.d;1;1;3;1;2;1;2;3;2;4;2;2;2;1;3;4;4;3;4;4;3;3;3;4;4;4;3;3;3;2;.a;2;2;.a;2;3;2;3;3;0;0;1;0;0;0;0;1;0;0;.d;0;.a;.a;.a;0;0;0;0;0;0;.a;.a;.a;0;0;.d;0;0;0;0;0;.d;0;0;1;0;0;1;3;2;3;1;2;4;2;88;4;2;2;1;2;1;1;2;2;.a;.…	1224	1	1	4	10	3	6	2	8	3	6	9	9	2	-1	0	3	25	25	100	15	110	3	3	3		1	1	1	1	2	3	1	1	2	2	1	1	1	0	1	1	0	0	0	0	1	0	0
;;1;1;4;5;3;3;3;3;0;0;5;5;0;0;0;0;15;7.5;55;7.5;100;2;3;2;;1;4;2;2;2;4;2;4;5;5;1;1;0;0;0;0;0;1;1;1;1;0;0;.d;0;0;0;0;0;1;2;5;5;3;4;3;4;2;2;1;1;2;4;4;3;3;3;4;3;4;4;.a;.a;2;1;2;1;1;4;3;3;2;1;1;4;2;3;3;1;2;2;3;2;2;2;3;1;1;2;3;3;2;4;3;2;3;3;2;4;3;3;2;2;3;2;.a;2;2;.a;3;2;2;2;2;0;0;0;0;0;0;0;1;0;0;0;0;.a;.a;.a;0;0;0;0;0;0;.a;.a;.a;0;1;0;0;0;0;0;0;0;0;0;0;0;0;0;3;4;3;1;1;4;1;86;4;2;2;2;1;2;1;3;2;.a;.a;.a…	1225	1	1	4	5	3	3	3	3	0	0	5	5	0	0	0	0	15	7.5	55	7.5	100	2	3	2		1	4	2	2	2	4	2	4	5	5	1	1	0	0	0	0	0	1	1	1	1	0	0
;;1;1;5;10;3;3;3;5;0;3;5;8;3;0;3;3;30;15;27.5;7.5;5.5;2;2;3;;2;4;4;3;2;3;1;5;1;5;0;1;0;0;0;0;0;1;0;0;0;1;0;1;0;0;0;0;0;1;3;5;5;3;3;2;3;2;2;1;1;1;2;3;5;3;3;3;2;2;4;.a;.a;2;2;2;.c;2;.d;2;.d;2;1;1;4;4;3;3;2;2;2;1;2;1;2;2;1;1;2;3;3;1;3;4;2;3;3;2;3;3;1;2;2;2;3;.a;2;2;.a;1;2;1;2;1;0;0;0;0;0;0;0;0;0;0;0;0;.a;.a;.a;0;0;0;0;0;0;.a;.a;.a;0;0;0;0;0;0;0;0;0;0;0;0;0;0;0;3;3;4;5;5;4;2;82;4;2;2;1;2;3;1;4;1;.a;.…	1226	1	1	5	10	3	3	3	5	0	3	5	8	3	0	3	3	30	15	27.5	7.5	5.5	2	2	3		2	4	4	3	2	3	1	5	1	5	0	1	0	0	0	0	0	1	0	0	0	1	0
;;1;1;5;10;5;3;6;1;-2;-5;8;8;-1;1;0;-2;30;15;50;16.25;25;2;2;2;;1;3;2;2;3;3;1;3;3;4;0;1;0;0;1;0;0;0;0;1;0;0;0;1;0;0;0;0;0;1;3;5;5;2;3;2;4;1;2;1;1;2;2;4;3;2;3;1;3;3;5;.a;.a;2;1;3;1;1;4;1;3;2;1;1;4;3;3;;2;2;2;1;4;2;2;3;2;1;2;2;2;2;2;2;2;2;2;2;2;2;2;2;2;2;2;.a;2;2;.a;2;2;2;2;2;0;0;0;0;0;0;0;0;0;0;0;0;.a;.a;.a;0;0;0;0;0;0;.a;.a;.a;0;0;0;0;0;0;0;0;0;0;0;0;0;0;0;2;2;2;2;2;4;2;86;4;2;2;2;2;3;1;6;2;.a;.a…	1227	1	1	5	10	5	3	6	1	-2	-5	8	8	-1	1	0	-2	30	15	50	16.25	25	2	2	2		1	3	2	2	3	3	1	3	3	4	0	1	0	0	1	0	0	0	0	1	0	0	0
;;1;1;5;10;3;3;3;3;0;0;5;5;0;0;0;0;25;15;27.5;7.5;27.5;3;3;3;;1;1;3;3;3;;1;2;2;4;1;1;0;0;1;1;0;0;1;0;0;0;0;0;0;1;0;0;0;1;2;5;5;1;2;2;2;2;2;1;1;2;3;3;3;3;3;4;5;5;4;.a;.a;2;1;2;1;1;4;1;3;2;1;1;4;1;3;3;2;2;2;1;1;1;3;2;1;1;2;2;2;2;2;2;2;4;3;2;3;3;2;2;2;2;2;.a;2;2;.a;2;2;2;2;2;0;0;0;0;0;0;0;0;0;0;0;0;.a;.a;.a;0;0;0;0;0;0;.a;.a;.a;0;0;0;0;0;0;0;0;0;0;0;0;0;0;0;1;1;2;2;1;3;2;84;4;2;2;2;2;2;2;6;2;.a;.a;.…	1228	1	1	5	10	3	3	3	3	0	0	5	5	0	0	0	0	25	15	27.5	7.5	27.5	3	3	3		1	1	3	3	3		1	2	2	4	1	1	0	0	1	1	0	0	1	0	0	0	0
;;1;1;5;5;3;3;3;3;0;0;5;5;0;0;0;0;30;7.5;10;7.5;10;2;1;2;;1;5;2;1;2;4;1;1;3;4;1;1;0;0;1;1;0;0;1;1;0;0;0;0;0;1;0;0;0;1;3;5;5;4;4;5;4;1;1;1;1;2;1;4;3;3;1;4;4;4;4;.a;.a;2;4;2;1;1;.d;2;3;2;1;1;.d;4;2;1;2;2;2;2;4;2;3;2;2;1;1;4;4;3;3;4;4;4;4;3;4;4;4;3;3;2;2;.a;2;2;.a;2;2;2;3;3;0;0;0;0;0;0;0;0;0;0;0;0;.a;.a;.a;0;0;0;0;0;0;.a;.a;.a;0;0;0;0;0;0;0;0;0;0;0;0;0;0;0;2;3;1;1;1;4;1;86;4;2;2;2;2;3;1;6;1;.a;.a;.a…	1229	1	1	5	5	3	3	3	3	0	0	5	5	0	0	0	0	30	7.5	10	7.5	10	2	1	2		1	5	2	1	2	4	1	1	3	4	1	1	0	0	1	1	0	0	1	1	0	0	0
;;1;1;5;5;3;3;3;2;0;-1;5;5;0;1;0;-1;15;7.5;27.5;9;24;2;2;2;;1;1;3;3;5;4;1;5;1;4;0;1;0;0;1;0;0;0;0;1;0;0;0;0;0;1;0;0;0;1;2;3;3;2;3;3;4;1;2;1;1;1;2;1;3;2;1;4;3;3;3;.a;.a;2;4;2;1;1;4;3;3;2;1;1;4;3;3;3;2;2;2;2;2;2;1;3;1;1;2;4;3;2;4;3;2;4;3;2;3;2;2;2;2;3;2;.a;2;2;.a;2;2;2;2;2;0;0;0;0;0;0;0;1;0;0;0;0;.a;.a;.a;0;0;0;0;0;0;.a;.a;.a;0;0;0;0;0;0;0;0;0;0;0;0;0;0;0;3;3;3;2;2;4;1;86;4;2;2;2;2;1;1;6;1;.a;.a;.a…	1230	1	1	5	5	3	3	3	2	0	-1	5	5	0	1	0	-1	15	7.5	27.5	9	24	2	2	2		1	1	3	3	5	4	1	5	1	4	0	1	0	0	1	0	0	0	0	1	0	0	0
;;1;1;6;5;3;3;3;3;0;0;5;5;0;0;0;0;15;7.5;10;7.5;16;2;1;1;;1;1;2;3;5;3;3;5;2;4;1;1;0;0;1;1;0;0;0;1;0;1;0;0;0;0;0;0;0;1;4;5;5;1;1;1;2;2;2;2;1;3;2;4;4;3;2;3;3;3;4;.a;.a;2;1;2;1;1;4;3;3;2;1;1;4;3;3;3;2;2;2;1;4;1;2;1;2;1;2;3;3;2;3;3;3;3;3;2;3;3;3;2;2;2;2;.a;2;2;.a;2;2;2;2;2;0;0;0;0;0;0;0;0;0;0;0;0;.a;.a;.a;0;0;0;0;0;0;.a;.a;.a;0;0;0;0;0;0;0;0;0;0;0;0;0;0;0;1;2;1;2;2;4;1;83;4;2;2;2;2;1;1;6;1;.a;.a;.a;;…	1231	1	1	6	5	3	3	3	3	0	0	5	5	0	0	0	0	15	7.5	10	7.5	16	2	1	1		1	1	2	3	5	3	3	5	2	4	1	1	0	0	1	1	0	0	0	1	0	1	0
;;1;1;6;6;4;2;3;3;-2;0;5;6;2;0;1;2;15;9;17.5;9;12.5;2;2;2;;2;5;3;3;5;3;2;5;2;5;0;0;1;0;1;0;0;0;0;0;1;0;0;1;0;0;0;0;0;1;3;5;5;2;2;1;3;2;2;1;1;2;1;4;4;3;3;4;4;1;4;.a;.a;2;1;3;1;1;4;4;4;2;2;1;4;4;4;3;2;2;2;2;2;1;2;1;2;1;2;3;2;2;2;3;2;3;2;2;3;2;2;2;2;2;2;.a;2;2;.a;2;2;2;1;2;0;0;0;0;0;0;0;0;0;0;0;0;.a;.a;.a;0;0;0;0;0;0;.a;.a;.a;0;0;0;0;0;0;0;0;0;0;0;0;0;0;0;3;1;1;5;2;4;1;85;4;2;2;2;2;1;1;6;1;.a;.a;.a;…	1232	1	1	6	6	4	2	3	3	-2	0	5	6	2	0	1	2	15	9	17.5	9	12.5	2	2	2		2	5	3	3	5	3	2	5	2	5	0	0	1	0	1	0	0	0	0	0	1	0	0
;;1;1;6;5;3;1;3;1;-1;-1;4;4;0;0;0;0;15;10;60;7.5;50;3;2;2;;1;2;1;2;3;4;1;4;2;4;1;1;0;0;1;1;0;0;1;1;0;0;0;.d;0;0;0;.d;0;0;2;5;5;4;4;3;4;1;1;2;2;1;2;2;4;2;2;4;3;4;4;.a;.a;2;4;1;1;1;3;2;2;1;1;1;3;2;1;3;2;2;2;3;1;1;2;3;1;2;1;4;3;2;3;3;3;3;2;2;3;3;3;2;2;2;2;.a;2;2;.a;2;2;2;2;2;0;0;0;0;0;0;0;0;0;0;0;0;.a;.a;.a;0;0;0;0;0;0;.a;.a;.a;0;0;0;0;0;0;0;0;0;0;0;0;0;0;0;3;2;1;2;2;3;2;83;4;2;2;2;2;2;1;6;4;.a;.a;.…	1233	1	1	6	5	3	1	3	1	-1	-1	4	4	0	0	0	0	15	10	60	7.5	50	3	2	2		1	2	1	2	3	4	1	4	2	4	1	1	0	0	1	1	0	0	1	1	0	0	0
;;1;1;7;5;3;3;3;5;0;3;5;8;3;0;3;3;15;7.5;27.5;7.5;50;2;2;3;;1;1;5;5;5;;3;1;4;5;1;1;1;0;1;1;0;0;1;0;0;0;0;0;0;1;0;0;0;1;2;3;4;3;3;1;4;1;2;1;1;1;2;5;3;3;2;5;5;3;4;.a;.a;2;1;1;1;1;3;2;1;2;1;1;4;3;1;3;1;2;2;1;2;1;3;2;2;1;2;4;4;3;4;4;3;4;4;3;4;4;3;2;1;2;2;.a;2;2;.a;1;3;2;2;2;0;0;0;0;0;0;0;0;0;0;0;0;.a;.a;.a;0;0;0;0;0;0;.a;.a;.a;0;0;0;1;0;0;0;0;0;0;0;0;0;0;0;1;3;2;1;1;4;2;84;4;2;2;1;2;1;1;6;2;.a;.a;.a;…	1234	1	1	7	5	3	3	3	5	0	3	5	8	3	0	3	3	15	7.5	27.5	7.5	50	2	2	3		1	1	5	5	5		3	1	4	5	1	1	1	0	1	1	0	0	1	0	0	0	0
;;1;1;7;6;5;2;4;2;-3;-1;6;6;1;-1;0;2;15;15;22;20;45;2;2;2;;1;1;1;1;1;1;1;2;1;4;1;1;0;0;1;1;0;0;1;1;0;0;0;1;0;0;0;0;0;1;3;5;5;4;4;3;4;1;2;1;1;2;3;4;3;3;2;3;2;3;4;.a;.a;2;1;1;.c;2;2;2;.d;2;1;1;4;2;2;3;2;2;2;3;2;2;3;2;1;2;1;3;4;2;4;4;2;3;3;1;3;4;2;2;2;3;1;.a;2;2;.a;1;1;2;2;2;0;0;0;0;0;0;0;0;1;0;0;0;.a;.a;.a;0;0;0;0;0;0;.a;.a;.a;0;0;0;0;0;0;0;0;0;0;0;0;0;0;0;2;3;1;5;5;2;2;85;4;2;2;2;2;1;1;6;1;.a;.a;.…	1235	1	1	7	6	5	2	4	2	-3	-1	6	6	1	-1	0	2	15	15	22	20	45	2	2	2		1	1	1	1	1	1	1	2	1	4	1	1	0	0	1	1	0	0	1	1	0	0	0
;;1;1;7;10;5;5;3;8;0;5;10;10;3;-2;0;5;25;20;60;15;70;3;2;2;;1;1;2;2;4;3;1;3;2;3;1;0;0;0;1;0;0;0;0;1;0;0;0;1;0;0;0;1;0;0;3;5;5;2;2;5;3;2;2;1;1;1;3;3;3;3;1;4;3;4;4;.a;.a;2;4;1;1;1;3;3;3;2;1;1;4;2;3;3;2;2;2;1;2;1;2;2;1;1;1;4;4;3;4;4;3;4;3;3;4;3;3;2;2;2;2;.a;2;2;.a;2;3;2;2;2;0;0;0;0;0;0;0;0;0;0;0;0;.a;.a;.a;0;0;0;0;0;0;.a;.a;.a;0;0;0;0;0;1;0;0;0;0;0;0;0;0;0;3;3;2;2;2;4;1;85;4;2;2;2;2;1;1;2;3;.a;.a;.a…	1236	1	1	7	10	5	5	3	8	0	5	10	10	3	-2	0	5	25	20	60	15	70	3	2	2		1	1	2	2	4	3	1	3	2	3	1	0	0	0	1	0	0	0	0	1	0	0	0
;;1;1;7;10;3;8;3;8;5;5;10;10;0;0;0;0;25;12.5;100;12.5;105;3;3;3;;1;1;1;1;2;3;3;1;2;3;1;1;0;0;1;1;0;0;1;1;1;0;0;1;1;0;0;1;0;0;2;;;4;4;4;4;1;2;1;1;1;1;2;2;2;1;4;4;4;3;.a;.a;2;1;1;1;1;2;1;1;1;1;1;2;1;1;3;2;2;2;2;4;2;4;3;1;2;1;4;4;3;4;4;4;4;4;3;4;4;4;2;3;3;2;.a;2;2;.a;2;3;2;2;2;0;0;0;0;0;1;0;0;1;0;0;0;.a;.a;.a;0;0;0;0;0;0;.a;.a;.a;0;0;.d;0;0;0;0;0;0;0;0;0;0;0;0;2;3;3;1;1;4;1;86;4;2;2;2;2;1;1;6;2;.a;.…	1237	1	1	7	10	3	8	3	8	5	5	10	10	0	0	0	0	25	12.5	100	12.5	105	3	3	3		1	1	1	1	2	3	3	1	2	3	1	1	0	0	1	1	0	0	1	1	1	0	0
;;1;1;8;5;3;3;3;3;0;0;5;5;0;0;0;0;15;7.5;27.5;7.5;25;2;2;2;;1;2;2;2;2;3;1;4;1;3;1;1;0;0;1;1;0;0;1;1;1;0;0;0;0;1;0;1;1;0;3;5;5;3;3;3;4;1;1;1;1;1;2;3;3;3;3;4;3;3;3;.a;.a;2;1;1;1;1;4;3;2;1;1;1;4;3;2;3;2;2;2;2;3;1;3;3;2;1;2;3;3;2;3;3;2;2;3;2;3;4;3;2;3;2;2;.a;2;2;.a;3;2;2;2;2;0;0;0;0;1;0;0;0;0;0;0;0;.a;.a;.a;0;0;0;0;0;0;.a;.a;.a;0;1;0;0;0;0;0;0;0;0;0;0;0;0;0;3;3;2;1;1;4;1;83;4;2;2;2;2;3;1;3;1;.a;.a;.a…	1238	1	1	8	5	3	3	3	3	0	0	5	5	0	0	0	0	15	7.5	27.5	7.5	25	2	2	2		1	2	2	2	2	3	1	4	1	3	1	1	0	0	1	1	0	0	1	1	1	0	0
;;1;1;8;5;3;3;3;3;0;0;5;5;0;0;0;0;15;7.5;27.5;7.5;27.5;3;2;2;;1;2;2;2;3;3;1;2;2;4;1;1;0;0;1;1;0;0;0;1;0;0;0;1;0;0;0;.d;0;0;3;5;5;2;3;5;3;1;2;1;2;2;3;3;3;;2;4;3;3;4;.a;.a;2;1;1;1;1;4;2;2;3;1;1;4;3;3;3;2;2;2;3;3;2;4;3;1;1;2;4;3;2;3;3;2;4;3;2;4;3;2;2;2;2;2;.a;2;2;.a;2;3;2;2;2;0;0;0;0;0;0;0;0;0;0;0;0;.a;.a;.a;0;0;0;0;0;0;.a;.a;.a;0;0;0;0;0;1;0;0;0;0;0;0;0;0;0;4;4;2;1;1;4;1;84;4;2;2;1;2;3;1;6;1;.a;.a;…	1239	1	1	8	5	3	3	3	3	0	0	5	5	0	0	0	0	15	7.5	27.5	7.5	27.5	3	2	2		1	2	2	2	3	3	1	2	2	4	1	1	0	0	1	1	0	0	0	1	0	0	0
;;1;1;8;5;3;3;3;3;0;0;5;5;0;0;0;0;20;25;20;15;35;3;3;3;;1;5;2;3;5;4;1;2;3;5;0;1;0;0;0;0;0;0;0;1;0;0;0;0;0;1;0;0;0;1;3;5;5;4;3;4;4;1;2;1;1;1;2;3;5;3;2;3;4;4;4;.a;.a;2;4;2;1;1;4;2;3;3;1;1;4;2;3;1;2;2;2;1;2;1;2;3;1;1;2;3;3;3;3;3;3;3;3;3;3;3;3;2;2;2;2;.a;2;2;.a;2;2;2;2;2;0;0;0;0;0;0;0;0;0;0;0;0;.a;.a;.a;0;0;0;0;0;0;.a;.a;.a;0;0;0;0;0;0;0;0;0;0;0;0;0;0;0;2;3;3;2;1;4;1;81;4;2;2;2;2;3;1;6;2;.a;.a;.a;;;;…	1240	1	1	8	5	3	3	3	3	0	0	5	5	0	0	0	0	20	25	20	15	35	3	3	3		1	5	2	3	5	4	1	2	3	5	0	1	0	0	0	0	0	0	0	1	0	0	0
;;1;1;8;5;3;3;3;3;0;0;5;5;0;0;0;0;15;7.5;30;15;30;3;3;2;;1;1;3;2;3;4;1;4;5;5;1;1;0;0;1;1;0;0;0;1;0;0;0;0;0;1;0;0;0;1;3;5;5;2;4;5;3;2;2;1;1;5;4;5;5;5;5;5;3;3;4;.a;.a;2;2;3;1;1;4;2;1;3;1;1;4;2;1;3;2;2;2;1;2;3;2;3;2;1;2;4;4;2;4;4;2;4;4;1;4;4;2;2;2;3;2;.a;2;2;.a;2;3;2;2;3;0;0;0;0;0;0;0;0;1;0;0;0;.a;.a;.a;0;0;0;0;0;0;.a;.a;.a;0;0;0;0;0;1;0;0;0;0;0;0;0;0;1;4;4;2;5;5;4;1;85;4;2;2;2;2;1;1;6;1;.a;.a;.a;;;…	1241	1	1	8	5	3	3	3	3	0	0	5	5	0	0	0	0	15	7.5	30	15	30	3	3	2		1	1	3	2	3	4	1	4	5	5	1	1	0	0	1	1	0	0	0	1	0	0	0
;;1;1;9;5;3;3;3;3;0;0;5;5;0;0;0;0;15;7.5;27.5;7.5;27.5;2;2;2;;3;5;5;5;5;3;1;5;2;5;1;0;0;0;0;1;0;0;0;0;0;1;0;0;0;1;0;0;0;1;4;5;5;3;4;5;4;1;2;1;1;3;5;5;4;5;3;4;3;3;4;.a;.a;2;1;1;1;1;4;2;2;2;1;1;4;2;2;3;2;2;2;3;3;1;3;2;2;1;2;3;4;2;3;4;2;3;2;1;3;4;2;2;3;3;2;.a;2;2;.a;2;2;2;2;2;0;0;0;0;1;0;0;1;0;0;0;0;.a;.a;.a;0;0;0;0;0;0;.a;.a;.a;0;0;0;0;0;0;0;0;0;0;0;0;0;0;0;2;3;3;2;1;4;1;85;4;2;2;2;2;2;1;6;2;.a;.a;…	1242	1	1	9	5	3	3	3	3	0	0	5	5	0	0	0	0	15	7.5	27.5	7.5	27.5	2	2	2		3	5	5	5	5	3	1	5	2	5	1	0	0	0	0	1	0	0	0	0	0	1	0
;;1;1;9;5;4;3;4;3;-1;-1;6;6;0;0;0;0;10;7.5;27.5;12.5;22.5;2;2;2;;1;5;3;3;3;5;1;4;4;5;1;1;0;0;0;0;0;0;1;1;0;0;0;0;0;1;0;0;0;1;3;5;5;2;2;3;3;2;2;1;2;2;5;5;5;5;4;3;3;3;4;.a;.a;2;4;2;1;1;4;4;4;2;1;1;4;4;4;2;2;2;2;2;2;;4;2;1;2;1;3;3;3;2;3;2;3;3;3;3;3;3;2;3;2;2;.a;2;2;.a;2;2;2;2;2;0;0;0;1;0;0;0;0;0;0;0;0;.a;.a;.a;0;0;0;0;0;0;.a;.a;.a;0;0;0;0;0;0;0;0;0;0;0;0;0;0;0;3;3;2;2;2;4;1;82;4;2;2;2;2;3;1;2;3;.a;.…	1243	1	1	9	5	4	3	4	3	-1	-1	6	6	0	0	0	0	10	7.5	27.5	12.5	22.5	2	2	2		1	5	3	3	3	5	1	4	4	5	1	1	0	0	0	0	0	0	1	1	0	0	0
;;1;1;9;5;3;5;3;5;3;3;8;8;0;0;0;0;0.1;0.1;0.1;0.1;0.1;3;3;2;;1;1;3;3;1;4;1;1;4;1;1;1;1;0;1;1;1;0;0;0;1;0;0;0;0;1;0;1;1;0;3;3;4;2;4;5;4;1;2;1;1;2;3;1;4;4;4;4;5;4;4;.a;.a;1;2;1;1;1;2;2;1;2;1;1;.d;2;1;3;1;1;1;2;2;3;1;1;2;1;2;4;4;2;4;3;1;4;3;1;4;3;2;1;1;1;1;.a;1;1;.a;1;1;2;1;1;0;0;0;0;0;0;0;0;0;0;0;0;.a;.a;.a;0;0;0;0;0;0;.a;.a;.a;0;0;0;0;0;0;0;0;0;0;0;0;0;0;0;4;4;3;5;1;4;1;60;2;2;2;1;1;1;2;1;7;.a;.a;…	1244	1	1	9	5	3	5	3	5	3	3	8	8	0	0	0	0	0.1	0.1	0.1	0.1	0.1	3	3	2		1	1	3	3	1	4	1	1	4	1	1	1	1	0	1	1	1	0	0	0	1	0	0
;;1;1;10;5;3;5;3;5;3;3;8;8;0;0;0;0;0.1;0.1;0.1;0.1;0.1;3;3;2;;1;1;2;4;4;4;1;1;2;5;1;1;1;0;1;1;0;0;0;0;0;1;0;0;0;1;0;0;1;1;3;4;1;2;5;4;2;2;2;1;1;2;4;4;2;2;4;4;5;4;4;.a;.a;2;2;1;1;1;4;3;1;2;1;1;4;2;1;3;1;2;2;1;2;1;1;1;2;1;2;2;3;1;4;4;1;4;3;1;3;3;2;2;1;1;1;.a;1;1;.a;1;1;2;1;1;0;0;0;0;0;0;0;0;0;0;0;0;.a;.a;.a;0;0;0;0;0;0;.a;.a;.a;0;0;0;0;0;0;0;0;0;0;0;0;0;0;0;4;4;3;5;1;4;2;62;2;2;2;1;1;1;2;5;7;.a;.a;…	1245	1	1	10	5	3	5	3	5	3	3	8	8	0	0	0	0	0.1	0.1	0.1	0.1	0.1	3	3	2		1	1	2	4	4	4	1	1	2	5	1	1	1	0	1	1	0	0	0	0	0	1	0
;;1;1;10;0;0;0;1;0;0;-1;0;1;0;1;1;-1;15;15;25;5;15;2;1;1;;1;1;4;4;4;4;1;3;4;4;1;1;1;1;1;0;0;0;0;0;0;1;0;0;0;1;0;0;0;1;3;5;5;2;2;1;3;2;2;2;1;2;3;3;4;2;2;4;4;3;4;.a;.a;1;4;1;1;1;4;3;1;2;1;1;4;3;1;1;2;2;2;2;4;1;3;2;2;;2;2;3;2;2;3;2;2;2;2;2;3;2;2;3;3;2;.a;2;2;.a;3;2;2;2;2;0;0;0;1;0;0;1;0;0;0;0;0;.a;.a;.a;0;0;0;0;0;0;.a;.a;.a;0;1;0;0;0;0;0;0;0;0;0;0;0;0;0;3;4;3;5;2;4;2;85;4;2;2;1;2;1;1;6;1;.a;.a;.a;;;…	1246	1	1	10	0	0	0	1	0	0	-1	0	1	0	1	1	-1	15	15	25	5	15	2	1	1		1	1	4	4	4	4	1	3	4	4	1	1	1	1	1	0	0	0	0	0	0	1	0
;;1;1;10;5;3;3;5;0;0;-5;5;5;-2;3;0;-5;0.1;0.1;0.1;0.1;0.1;2;2;2;;1;5;5;5;5;;1;5;5;5;1;1;0;0;0;0;0;1;0;0;0;1;0;0;0;1;0;0;0;1;3;5;5;3;3;4;4;1;;2;2;3;4;4;4;4;4;3;5;5;5;.a;.a;2;2;1;1;1;4;4;3;1;1;1;3;3;1;1;2;2;2;1;2;1;2;2;1;2;2;3;3;1;3;3;;2;2;1;3;3;3;2;2;2;2;.a;2;2;.a;2;2;2;2;2;0;0;0;0;0;0;0;0;0;0;0;0;.a;.a;.a;0;0;0;0;0;0;.a;.a;.a;0;0;0;0;0;0;0;0;0;0;0;0;0;0;0;4;4;1;1;1;1;2;59;2;2;2;2;2;1;2;5;3;.a;.a;…	1247	1	1	10	5	3	3	5	0	0	-5	5	5	-2	3	0	-5	0.1	0.1	0.1	0.1	0.1	2	2	2		1	5	5	5	5		1	5	5	5	1	1	0	0	0	0	0	1	0	0	0	1	0
;;1;1;10;;;;;;;;;;;;;;0.1;0.1;0.1;0.1;0.1;.b;.b;.b;;1;5;5;5;5;5;5;1;1;5;1;1;1;0;0;0;0;1;0;0;0;1;0;0;0;1;0;0;0;1;3;5;5;3;3;3;3;1;2;2;2;4;4;4;4;4;4;5;5;5;3;.a;.a;2;4;1;1;1;4;3;4;1;1;1;4;3;4;3;2;2;2;1;3;1;3;2;2;1;2;3;3;1;3;3;1;3;3;1;3;3;1;2;1;2;2;.a;2;2;.a;2;2;2;2;2;0;0;0;.d;0;0;0;0;0;0;0;0;.a;.a;.a;0;0;0;0;0;0;.a;.a;.a;0;0;0;0;0;0;0;0;0;0;0;0;0;0;0;4;4;2;3;3;4;2;24;1;2;2;2;2;1;2;6;3;.a;.a;.a;;;;0.1…	1248	1	1	10														0.1	0.1	0.1	0.1	0.1	.b	.b	.b		1	5	5	5	5	5	5	1	1	5	1	1	1	0	0	0	0	1	0	0	0	1	0
;;1;1;10;5;4;3;4;3;0;0;7;7;0;0;0;0;15;25;55;30;40;2;2;2;;1;5;5;2;5;5;1;5;1;2;1;1;1;0;0;0;0;1;1;0;1;0;0;0;0;1;1;1;1;0;5;5;5;4;4;4;4;1;1;1;1;2;4;4;2;4;4;2;1;1;3;.a;.a;2;4;2;2;2;4;4;4;2;2;1;.d;.d;2;2;2;2;2;1;2;1;2;3;1;1;2;4;4;4;4;4;4;4;4;4;4;4;4;2;3;2;2;.a;2;2;.a;2;2;2;2;2;0;0;0;0;1;0;0;0;0;0;0;0;.a;.a;.a;0;0;0;0;0;0;.a;.a;.a;0;0;0;0;0;0;0;0;0;0;0;0;0;0;0;4;4;2;3;2;4;1;52;3;2;2;1;2;1;2;7;1;.a;.a;.a;…	1249	1	1	10	5	4	3	4	3	0	0	7	7	0	0	0	0	15	25	55	30	40	2	2	2		1	5	5	2	5	5	1	5	1	2	1	1	1	0	0	0	0	1	1	0	1	0	0
;;1;1;11;5;5;3;3;3;-2;0;8;5;0;-2;-2;3;15;15;55;15;27.5;2;3;1;;1;1;3;3;3;3;1;5;2;5;1;1;1;0;1;0;0;0;0;0;1;0;0;1;1;0;0;0;0;1;3;5;5;3;4;3;4;2;1;1;1;1;2;4;3;3;3;3;2;2;4;.a;.a;2;4;1;1;1;4;4;3;2;1;1;4;3;3;3;2;2;2;2;4;1;4;2;2;1;2;2;4;2;2;4;2;2;4;2;3;4;3;2;2;2;2;.a;;2;.a;1;1;2;2;2;0;0;0;0;0;0;0;0;0;0;0;0;.a;.a;.a;0;0;0;0;0;0;.a;.a;.a;0;0;0;0;0;0;0;0;0;0;0;0;0;0;0;4;4;3;2;2;4;2;80;4;2;2;1;2;1;2;1;4;.a;.a;.…	1250	1	1	11	5	5	3	3	3	-2	0	8	5	0	-2	-2	3	15	15	55	15	27.5	2	3	1		1	1	3	3	3	3	1	5	2	5	1	1	1	0	1	0	0	0	0	0	1	0	0
;;1;1;11;3;;;0;8;;8;;8;;;;;7.5;7.5;27.5;5;55;2;2;3;;1;1;3;5;5;5;1;5;3;3;1;0;0;0;1;0;0;0;0;0;1;0;0;0;0;1;1;0;0;0;3;5;5;3;4;4;4;2;2;1;1;1;5;5;5;3;3;3;4;4;2;.a;.a;2;1;2;1;1;4;3;3;2;1;1;4;3;3;3;2;2;2;2;2;1;2;2;2;1;2;3;3;2;3;3;2;2;3;2;2;3;3;1;1;1;1;.a;1;1;.a;1;1;1;1;2;0;0;0;0;0;0;0;0;0;0;0;0;.a;.a;.a;0;0;0;0;0;0;.a;.a;.a;0;0;0;0;0;0;0;0;0;0;0;0;0;0;0;1;3;2;1;1;3;1;81;4;2;2;1;2;2;1;2;4;.a;.a;.a;;;;0.19…	1251	1	1	11	3			0	8		8		8					7.5	7.5	27.5	5	55	2	2	3		1	1	3	5	5	5	1	5	3	3	1	0	0	0	1	0	0	0	0	0	1	0	0
;;1;1;11;0;0;0;0;0;0;0;0;0;0;0;0;0;15;7.5;25;5;25;1;1;1;;2;4;4;4;4;4;1;4;4;4;1;0;0;0;0;0;0;1;0;0;0;1;0;0;0;1;0;0;0;1;5;5;5;1;1;2;3;2;2;2;2;2;4;4;4;4;4;3;4;4;3;.a;.a;2;1;3;1;1;.d;3;3;2;2;1;4;4;4;3;2;2;2;2;2;2;2;2;2;1;2;3;4;2;2;3;1;2;3;1;2;3;1;1;1;1;1;.a;1;1;.a;1;1;1;1;1;0;0;0;0;0;0;0;0;0;0;0;0;.a;.a;.a;0;0;0;0;0;0;.a;.a;.a;0;0;0;0;0;0;0;0;0;0;0;0;0;0;0;3;3;2;2;2;2;1;52;3;2;2;1;2;2;2;4;5;.a;.a;.a;;…	1252	1	1	11	0	0	0	0	0	0	0	0	0	0	0	0	0	15	7.5	25	5	25	1	1	1		2	4	4	4	4	4	1	4	4	4	1	0	0	0	0	0	0	1	0	0	0	1	0
;;1;1;11;3;3;0;3;3;-2;0;3;5;3;0;3;3;7.5;7.5;27.5;7.5;27.5;2;2;2;;1;1;5;5;5;3;1;5;5;5;1;0;0;0;1;0;0;0;0;0;0;1;0;0;0;1;0;0;0;1;3;5;5;3;4;1;4;2;2;1;2;1;5;5;4;5;4;5;5;5;3;.a;.a;2;1;2;1;1;4;2;3;2;1;1;4;3;3;3;2;2;2;1;1;2;3;2;1;2;1;3;3;2;3;4;3;3;2;2;3;3;2;2;3;2;1;.a;1;1;.a;1;1;3;1;3;0;0;0;0;1;0;0;0;0;0;.d;0;.a;.a;.a;0;0;0;0;0;0;.a;.a;.a;0;0;0;0;0;0;1;0;0;0;0;0;0;0;0;3;4;2;5;2;2;2;52;2;2;2;2;2;1;2;4;6;.a…	1253	1	1	11	3	3	0	3	3	-2	0	3	5	3	0	3	3	7.5	7.5	27.5	7.5	27.5	2	2	2		1	1	5	5	5	3	1	5	5	5	1	0	0	0	1	0	0	0	0	0	0	1	0
;;1;1;12;;;;;;;;;;;;;;0.1;0.1;0.1;0.1;0.1;.b;.b;.b;;1;1;5;5;1;5;1;2;1;5;1;1;1;0;1;1;1;0;0;0;0;1;0;0;0;1;0;0;0;1;3;3;4;2;3;3;4;1;2;2;2;3;4;4;3;4;4;3;3;3;4;.a;.a;2;4;1;1;1;3;2;1;1;1;1;3;2;1;3;1;2;2;1;2;2;2;2;1;2;2;3;3;2;4;3;2;4;3;2;4;4;2;2;2;2;2;.a;2;2;.a;2;2;2;2;2;0;0;0;0;0;0;0;0;0;0;0;0;.a;.a;.a;0;0;0;0;0;0;.a;.a;.a;0;0;0;0;0;0;0;0;0;0;0;0;0;0;0;2;1;2;1;1;2;2;40;2;2;2;1;1;1;4;5;4;.a;.a;.a;;;;0.19…	1254	1	1	12														0.1	0.1	0.1	0.1	0.1	.b	.b	.b		1	1	5	5	1	5	1	2	1	5	1	1	1	0	1	1	1	0	0	0	0	1	0
;;1;1;12;5;5;3;0;10;-2;10;8;10;8;-5;3;13;15;10;40;5;10;2;2;3;;1;1;1;1;1;4;1;1;1;1;1;1;1;0;1;1;1;0;1;1;1;0;0;0;0;1;0;1;0;0;3;3;4;4;4;4;4;1;2;2;1;1;1;2;2;1;1;4;4;4;4;.a;.a;1;4;1;1;1;1;1;1;1;1;1;2;2;1;3;1;2;2;3;3;2;2;2;1;2;1;2;2;4;3;3;4;3;3;4;3;3;4;2;2;2;2;.a;2;2;.a;2;2;2;2;2;0;0;0;0;0;0;0;0;0;0;0;0;.a;.a;.a;0;0;0;0;0;0;.a;.a;.a;0;0;0;0;0;0;0;0;0;0;0;0;0;0;0;2;1;1;1;1;3;2;81;5;2;2;1;2;1;1;2;3;.a;.a;…	1255	1	1	12	5	5	3	0	10	-2	10	8	10	8	-5	3	13	15	10	40	5	10	2	2	3		1	1	1	1	1	4	1	1	1	1	1	1	1	0	1	1	1	0	1	1	1	0	0
;;1;1;12;;;;;;;;;;;;;;0.1;0.1;0.1;0.1;0.1;.b;.b;.b;;1;1;5;5;5;5;1;1;1;5;1;1;1;0;0;0;0;1;0;0;0;1;0;0;0;1;0;0;0;1;3;4;4;3;4;5;4;1;2;2;2;4;4;4;1;1;1;5;5;5;3;.a;.a;2;4;1;1;1;3;3;2;1;1;1;4;3;2;2;1;2;2;1;2;2;2;2;2;1;2;3;3;2;3;3;2;3;3;2;3;3;2;2;2;2;2;.a;2;2;.a;2;2;2;2;2;0;0;0;0;0;0;0;0;0;0;0;0;.a;.a;.a;0;0;0;0;0;0;.a;.a;.a;0;0;0;0;0;0;0;0;0;0;0;0;0;0;0;1;1;1;1;1;2;2;32;1;2;2;2;2;1;4;5;5;.a;.a;.a;;;;0.19…	1256	1	1	12														0.1	0.1	0.1	0.1	0.1	.b	.b	.b		1	1	5	5	5	5	1	1	1	5	1	1	1	0	0	0	0	1	0	0	0	1	0
;;1;1;12;5;3;3;3;3;0;0;5;5;0;0;0;0;15;15;35;7.5;3;2;2;2;;1;1;4;4;4;4;1;1;3;4;1;1;1;0;1;1;0;0;0;0;0;1;0;0;0;1;0;0;0;1;3;5;5;4;3;5;2;1;2;2;2;1;3;4;4;3;1;5;5;1;3;.a;.a;2;2;2;1;1;4;4;3;2;;1;4;4;3;1;2;2;2;2;2;2;2;2;1;1;2;4;3;2;3;3;2;4;4;2;4;4;3;2;2;2;2;.a;2;2;.a;1;2;2;2;2;0;0;0;0;0;0;0;0;0;0;0;0;.a;.a;.a;0;0;0;0;0;0;.a;.a;.a;0;0;0;0;0;0;0;0;0;0;0;0;0;0;0;1;3;1;;2;4;2;60;2;2;2;1;2;1;2;5;1;.a;.a;.a;;;;0…	1257	1	1	12	5	3	3	3	3	0	0	5	5	0	0	0	0	15	15	35	7.5	3	2	2	2		1	1	4	4	4	4	1	1	3	4	1	1	1	0	1	1	0	0	0	0	0	1	0
;;1;1;13;0;0;0;0;0;0;0;0;0;0;0;0;0;0;0;0;0;0;1;1;1;;1;1;3;4;4;4;1;1;1;4;1;1;1;0;1;1;0;0;0;0;0;1;0;0;0;1;0;0;0;1;2;5;5;4;4;3;4;1;2;2;2;1;1;2;1;1;1;3;3;4;4;.a;.a;2;2;1;1;1;1;3;1;1;1;1;;;;1;2;2;2;2;2;2;2;2;2;1;2;2;3;2;2;3;2;2;3;2;2;3;2;2;2;2;2;.a;2;2;.a;2;2;2;2;2;0;0;0;0;0;0;0;0;0;0;0;0;.a;.a;.a;0;0;0;0;0;0;.a;.a;.a;0;0;0;0;0;0;0;0;0;0;0;0;0;0;0;1;4;1;;1;3;1;55;4;2;2;1;2;1;2;1;8;.a;.a;.a;;3;;0.19958…	1258	1	1	13	0	0	0	0	0	0	0	0	0	0	0	0	0	0	0	0	0	0	1	1	1		1	1	3	4	4	4	1	1	1	4	1	1	1	0	1	1	0	0	0	0	0	1	0
;;1;1;13;0;5;3;5;3;-2;-2;8;8;0;0;0;0;0.1;;;0.1;0.1;2;2;2;;1;1;4;4;4;4;1;4;4;4;1;1;1;0;1;0;0;0;0;0;0;1;0;0;0;1;0;0;0;1;3;5;5;3;4;2;4;1;2;2;2;2;4;4;3;3;4;3;5;5;4;.a;.a;2;1;1;1;.c;3;3;2;2;1;1;4;3;3;1;2;2;2;1;2;2;3;2;1;1;1;3;3;3;4;4;3;4;4;3;4;4;3;2;2;3;2;.a;1;1;.a;1;2;1;1;1;0;0;0;0;0;0;0;1;0;0;0;0;.a;.a;.a;0;0;0;0;0;0;.a;.a;.a;0;0;0;0;0;0;0;0;0;0;0;0;0;0;0;4;4;1;1;1;3;2;50;4;2;2;2;2;1;2;4;5;.a;.a;.a;…	1259	1	1	13	0	5	3	5	3	-2	-2	8	8	0	0	0	0	0.1			0.1	0.1	2	2	2		1	1	4	4	4	4	1	4	4	4	1	1	1	0	1	0	0	0	0	0	0	1	0
;;1;1;13;5;3;3;3;5;0;3;5;8;3;0;3;3;15;15;30;15;30;2;2;2;;1;2;4;4;5;5;1;;1;5;1;1;1;0;0;1;0;0;0;0;0;1;0;0;0;1;0;0;0;1;3;4;5;4;4;;4;1;2;2;2;4;4;4;4;4;4;1;5;5;3;.a;.a;2;4;1;1;1;4;3;2;1;1;1;4;3;2;3;1;2;2;1;1;2;1;2;2;2;1;3;3;3;3;3;3;3;3;3;2;2;1;2;3;2;2;.a;2;2;.a;2;2;2;2;2;0;0;0;0;0;0;0;0;0;0;0;0;.a;.a;.a;0;0;0;0;0;0;.a;.a;.a;0;0;0;0;0;0;0;0;0;0;0;0;0;0;0;4;4;1;;1;3;2;47;2;2;2;2;2;1;2;5;4;.a;.a;.a;;;;0.…	1260	1	1	13	5	3	3	3	5	0	3	5	8	3	0	3	3	15	15	30	15	30	2	2	2		1	2	4	4	5	5	1		1	5	1	1	1	0	0	1	0	0	0	0	0	1	0
;;1;1;13;3;3;3;3;0;0;-2;5;3;-2;0;-2;-2;20;15;40;25;35;2;2;2;;2;4;4;4;4;4;1;4;2;4;1;1;1;0;0;0;0;1;0;0;0;1;0;0;0;1;0;0;0;1;3;5;5;1;1;5;2;2;2;2;2;4;4;4;4;4;4;2;3;3;3;.a;.a;2;4;1;1;1;4;4;4;1;1;1;4;4;4;1;2;2;2;1;2;1;2;2;2;1;2;3;2;2;3;2;2;3;2;2;3;3;2;1;1;1;1;.a;1;1;.a;1;1;1;1;1;0;0;0;0;0;0;0;0;0;0;0;0;.a;.a;.a;0;0;0;0;0;0;.a;.a;.a;0;0;0;0;0;0;0;0;0;0;0;0;0;0;0;3;2;1;1;1;4;1;31;2;2;2;1;2;1;2;4;5;.a;.a;.…	1261	1	1	13	3	3	3	3	0	0	-2	5	3	-2	0	-2	-2	20	15	40	25	35	2	2	2		2	4	4	4	4	4	1	4	2	4	1	1	1	0	0	0	0	1	0	0	0	1	0
;;1;1;13;0;3;3;3;3;0;0;5;5;0;0;0;0;0.1;;;;;1;2;2;;1;1;4;3;4;3;1;5;3;3;1;1;1;0;1;1;0;0;1;1;1;0;1;1;1;0;1;1;0;0;3;4;4;2;3;2;4;2;2;2;2;1;3;3;4;3;4;3;1;2;4;.a;.a;2;2;1;1;1;4;3;3;1;1;1;4;3;3;3;2;2;2;2;2;3;3;2;2;1;2;2;3;2;3;3;2;2;3;2;2;3;2;2;2;1;2;.a;1;1;.a;1;1;1;1;1;0;0;0;0;0;0;0;0;0;0;0;0;.a;.a;.a;0;0;0;0;0;0;.a;.a;.a;0;0;0;0;0;0;0;0;0;0;0;0;0;0;0;2;4;2;2;2;4;1;50;5;2;2;2;2;1;2;4;7;.a;.a;.a;;2;;0.199…	1262	1	1	13	0	3	3	3	3	0	0	5	5	0	0	0	0	0.1					1	2	2		1	1	4	3	4	3	1	5	3	3	1	1	1	0	1	1	0	0	1	1	1	0	1
;;1;1;14;5;3;3;3;5;0;3;5;8;3;0;3;3;5;7.5;27.5;7.5;55;2;2;2;;1;1;1;1;5;3;1;;;3;1;1;1;0;1;1;1;0;1;1;1;0;1;1;1;0;1;1;1;0;3;4;4;2;4;2;3;1;1;1;1;2;2;3;3;3;2;3;3;3;4;.a;.a;1;1;2;1;1;.d;2;2;2;1;1;.d;2;2;2;2;2;2;2;2;2;3;2;1;2;1;3;4;2;3;4;2;3;4;2;3;4;2;2;3;2;2;.a;2;2;.a;2;2;2;2;3;0;0;0;0;1;0;0;0;0;0;0;0;.a;.a;.a;0;0;0;0;0;0;.a;.a;.a;0;0;0;0;0;0;0;0;0;0;0;0;0;0;1;1;4;1;1;1;3;1;79;4;2;2;2;2;1;2;1;6;.a;.a;.a…	1263	1	1	14	5	3	3	3	5	0	3	5	8	3	0	3	3	5	7.5	27.5	7.5	55	2	2	2		1	1	1	1	5	3	1			3	1	1	1	0	1	1	1	0	1	1	1	0	1
;;1;1;14;5;3;3;0;5;0;5;5;5;3;-2;0;5;15;15;15;0;0;2;2;2;;1;5;5;5;5;5;1;1;1;5;1;1;1;0;0;0;0;1;0;0;0;1;0;0;0;1;0;0;0;1;2;5;5;1;4;5;4;2;2;2;2;1;2;4;3;4;1;5;5;5;3;.a;.a;2;1;2;1;1;4;1;1;2;1;1;4;2;1;1;2;2;2;1;2;2;2;2;1;1;2;3;3;3;3;3;3;3;3;2;3;2;2;2;2;2;2;.a;2;2;.a;2;3;2;2;2;0;0;0;0;0;0;0;0;0;0;0;0;.a;.a;.a;0;0;0;0;0;0;.a;.a;.a;0;0;0;1;0;0;0;0;0;0;0;0;0;0;0;2;4;1;1;1;3;2;51;2;2;2;1;2;1;2;5;3;.a;.a;.a;;;;…	1264	1	1	14	5	3	3	0	5	0	5	5	5	3	-2	0	5	15	15	15	0	0	2	2	2		1	5	5	5	5	5	1	1	1	5	1	1	1	0	0	0	0	1	0	0	0	1	0
;;1;1;14;0;0;0;0;5;0;5;0;5;5;0;5;5;0;0;0;0;50;1;1;2;;1;1;1;1;4;4;1;1;1;1;1;1;1;0;1;1;0;0;1;1;0;0;0;0;0;1;0;1;0;0;3;5;5;3;4;3;4;2;2;2;2;1;1;1;1;1;3;4;4;4;4;.a;.a;1;2;1;1;1;2;2;1;2;1;1;4;3;3;1;2;2;2;2;3;3;2;2;2;1;2;2;3;2;3;3;2;3;3;3;3;3;3;2;1;2;1;.a;2;2;.a;2;2;2;2;2;0;0;0;0;0;0;0;0;0;0;0;0;.a;.a;.a;0;0;0;0;0;0;.a;.a;.a;0;0;0;0;0;0;0;0;0;0;0;0;0;0;0;2;1;4;1;1;2;2;69;4;2;2;2;2;1;3;1;6;.a;.a;.a;;2;;0.…	1265	1	1	14	0	0	0	0	5	0	5	0	5	5	0	5	5	0	0	0	0	50	1	1	2		1	1	1	1	4	4	1	1	1	1	1	1	1	0	1	1	0	0	1	1	0	0	0
;;1;1;15;0;0;0;0;5;0;5;0;5;5;0;5;5;0;0;0;0;50;1;1;2;;1;1;3;3;4;4;1;1;1;2;1;1;1;0;1;1;0;0;0;0;1;0;0;0;0;1;1;1;0;0;3;5;5;2;3;3;1;2;2;1;1;2;2;3;4;3;3;4;3;3;4;.a;.a;2;1;1;1;1;4;3;3;2;1;1;4;3;3;3;2;2;2;1;2;1;2;2;2;1;2;3;3;1;4;4;2;4;4;2;3;3;2;2;1;2;1;.a;2;2;.a;1;3;1;2;2;0;0;0;0;0;0;0;0;0;0;0;0;.a;.a;.a;0;0;0;0;0;0;.a;.a;.a;0;0;0;1;0;0;0;0;0;0;0;0;0;0;0;1;4;1;5;5;3;1;75;5;2;2;2;2;1;2;1;8;.a;.a;.a;;1;;0.…	1266	1	1	15	0	0	0	0	5	0	5	0	5	5	0	5	5	0	0	0	0	50	1	1	2		1	1	3	3	4	4	1	1	1	2	1	1	1	0	1	1	0	0	0	0	1	0	0
;;1;1;15;0;0;0;0;5;0;5;0;5;5;0;5;5;0;0;0;0;50;1;1;2;;1;4;4;4;4;2;1;2;1;4;1;1;0;0;0;0;0;1;0;0;0;1;0;0;1;0;0;0;0;1;3;5;5;4;4;5;4;2;2;2;2;2;4;4;4;4;4;5;5;5;3;.a;.a;1;1;2;1;1;4;2;3;2;1;1;.d;2;2;1;1;2;2;2;3;2;4;2;2;1;2;3;3;2;3;3;2;3;3;2;3;3;2;2;2;2;3;.a;2;2;.a;2;2;2;2;2;0;0;0;0;0;0;0;0;0;1;0;0;.a;.a;.a;0;0;0;0;0;0;.a;.a;.a;0;0;0;0;0;0;0;0;0;0;0;0;0;0;0;4;4;1;1;1;3;1;42;2;2;2;2;2;1;2;1;7;.a;.a;.a;;3;;0…	1267	1	1	15	0	0	0	0	5	0	5	0	5	5	0	5	5	0	0	0	0	50	1	1	2		1	4	4	4	4	2	1	2	1	4	1	1	0	0	0	0	0	1	0	0	0	1	0
;;1;1;15;0;0;0;0;0;0;0;0;0;0;0;0;0;0;0;0;0;0;1;1;2;;1;1;2;2;1;3;1;1;1;1;1;1;1;0;1;1;1;0;1;1;1;0;0;0;0;1;1;1;1;0;3;3;4;2;2;;4;1;1;1;1;2;1;2;2;3;1;3;3;3;4;.a;.a;1;2;1;1;1;1;1;1;1;1;1;1;1;1;1;1;1;2;2;4;2;2;1;2;1;2;2;3;2;2;3;2;2;3;2;2;3;2;2;2;2;2;.a;2;2;.a;2;2;2;2;2;0;0;0;0;0;0;0;0;0;0;0;0;.a;.a;.a;0;0;0;0;0;0;.a;.a;.a;0;0;0;0;0;0;0;0;0;0;0;0;0;0;0;2;3;2;2;1;3;1;60;2;2;2;1;2;1;2;1;7;.a;.a;.a;;1;;0.19…	1268	1	1	15	0	0	0	0	0	0	0	0	0	0	0	0	0	0	0	0	0	0	1	1	2		1	1	2	2	1	3	1	1	1	1	1	1	1	0	1	1	1	0	1	1	1	0	0
;;1;1;16;3;3;3;2;4;0;2;5;5;1;-1;0;2;5;5;15;2.5;25;2;2;2;;1;1;1;3;4;3;1;1;3;3;1;1;1;0;1;0;0;0;1;0;0;0;0;0;1;0;0;0;0;1;3;5;5;4;3;3;3;1;2;1;1;1;1;4;3;2;1;3;5;5;3;.a;.a;2;1;1;1;1;3;2;1;2;1;1;.d;1;1;3;2;2;2;2;2;1;2;3;1;1;2;3;3;2;2;3;2;2;3;2;2;3;3;2;1;2;2;.a;2;2;.a;1;1;2;2;2;0;0;0;0;0;0;0;0;0;0;0;0;.a;.a;.a;0;0;0;0;0;0;.a;.a;.a;0;0;0;0;0;0;0;0;0;0;0;0;0;0;0;2;2;2;1;1;4;2;75;5;2;2;1;2;1;1;6;1;.a;.a;.a;;…	1269	1	1	16	3	3	3	2	4	0	2	5	5	1	-1	0	2	5	5	15	2.5	25	2	2	2		1	1	1	3	4	3	1	1	3	3	1	1	1	0	1	0	0	0	1	0	0	0	0
;;1;1;17;5;5;0;3;3;-5;0;5;5;3;-2;0;5;7.5;7.5;27.5;7.5;27.5;2;2;2;;1;3;1;1;5;3;2;1;3;3;1;1;1;0;1;1;1;0;1;1;1;0;1;1;1;0;1;1;1;0;3;5;5;3;3;4;3;2;2;1;1;1;1;3;4;2;1;3;2;4;4;.a;.a;2;1;2;1;1;.d;2;3;2;1;1;.d;2;3;3;1;2;2;3;2;2;3;2;1;1;2;4;4;4;4;4;4;2;2;3;4;4;4;2;1;3;2;.a;2;2;.a;2;2;2;2;2;0;0;0;0;0;0;0;0;0;0;0;.d;.a;.a;.a;0;0;0;0;0;0;.a;.a;.a;0;0;0;0;0;0;0;0;0;0;0;0;0;0;0;2;3;2;2;1;4;1;46;6;2;2;1;2;1;1;1;8…	1270	1	1	17	5	5	0	3	3	-5	0	5	5	3	-2	0	5	7.5	7.5	27.5	7.5	27.5	2	2	2		1	3	1	1	5	3	2	1	3	3	1	1	1	0	1	1	1	0	1	1	1	0	1
;;1;1;17;0;0;0;0;3;0;3;0;3;3;0;3;3;0;0;0;0;20;1;1;2;;1;1;1;1;2;3;2;1;3;1;1;1;1;0;1;1;1;0;0;1;1;0;0;0;1;0;1;1;0;0;3;4;4;3;3;2;3;2;2;1;1;2;2;2;2;2;2;4;4;4;4;.a;.a;2;1;2;1;1;4;2;1;2;1;1;4;1;1;1;1;2;2;2;3;2;3;3;2;1;2;2;;;2;3;2;2;3;2;2;3;3;2;2;3;2;.a;2;2;.a;2;3;2;2;2;0;0;0;0;0;0;1;0;0;0;0;0;.a;.a;.a;0;0;0;0;0;0;.a;.a;.a;0;0;0;1;0;0;0;0;0;0;0;0;0;0;0;3;2;1;1;1;4;1;69;5;2;2;1;2;1;2;1;9;.a;.a;.a;;1;;0.19…	1271	1	1	17	0	0	0	0	3	0	3	0	3	3	0	3	3	0	0	0	0	20	1	1	2		1	1	1	1	2	3	2	1	3	1	1	1	1	0	1	1	1	0	0	1	1	0	0
;;1;1;17;0;0;0;0;0;0;0;0;0;0;0;0;0;0;0;0;0;0;1;1;1;;1;1;1;2;5;3;1;1;3;4;1;1;1;0;1;1;0;0;1;1;1;0;1;1;1;0;0;0;0;1;3;5;5;3;4;5;3;1;1;1;1;2;1;3;4;3;2;3;2;3;4;.a;.a;2;1;1;1;1;4;3;4;2;1;1;4;3;4;3;2;2;2;1;2;1;3;2;2;1;2;3;3;2;3;4;2;3;3;2;3;3;2;2;1;2;1;.a;2;2;.a;1;1;1;1;1;0;0;0;0;0;0;0;0;0;0;0;0;.a;.a;.a;0;0;0;0;0;0;.a;.a;.a;0;0;0;0;0;0;0;0;0;0;0;0;0;0;0;1;3;2;5;5;2;2;57;4;2;2;1;2;1;2;4;4;.a;.a;.a;;3;;0.1…	1272	1	1	17	0	0	0	0	0	0	0	0	0	0	0	0	0	0	0	0	0	0	1	1	1		1	1	1	2	5	3	1	1	3	4	1	1	1	0	1	1	0	0	1	1	1	0	1
;;1;1;17;5;3;3;5;0;0;-5;5;5;-2;3;0;-5;15;7.5;11;15;15;2;2;1;;1;3;4;4;2;3;1;1;3;4;1;1;1;0;0;0;0;1;0;0;0;1;0;0;1;0;0;0;0;1;3;4;4;2;2;5;3;2;2;1;2;1;1;4;3;3;1;4;5;5;4;.a;.a;2;1;2;1;1;4;2;2;2;1;1;4;2;1;3;2;2;2;3;2;1;2;1;1;1;2;4;4;2;4;4;3;4;4;2;3;4;2;2;1;2;2;.a;2;2;.a;1;3;2;2;2;0;0;0;0;0;0;0;0;0;0;0;0;.a;.a;.a;0;0;0;0;0;0;.a;.a;.a;0;0;0;0;0;1;0;0;0;0;0;0;0;0;0;3;3;1;1;1;4;2;51;2;2;2;1;2;2;2;4;4;.a;.a;.…	1273	1	1	17	5	3	3	5	0	0	-5	5	5	-2	3	0	-5	15	7.5	11	15	15	2	2	1		1	3	4	4	2	3	1	1	3	4	1	1	1	0	0	0	0	1	0	0	0	1	0
;;1;1;18;5;3;3;5;0;0;-5;5;5;-2;3;0;-5;15;7.5;27.5;15;0;2;2;2;;1;5;5;5;5;4;1;1;3;5;1;1;0;0;0;0;0;1;0;0;0;1;0;0;0;1;0;0;0;1;3;5;5;3;4;5;2;2;2;1;2;1;3;4;2;3;3;5;5;5;4;.a;.a;2;1;2;1;1;4;2;3;2;1;1;4;2;4;3;2;2;2;2;2;1;3;1;2;2;2;2;3;1;3;3;2;3;2;1;2;2;1;2;2;2;1;.a;1;1;.a;1;2;2;1;1;0;0;0;0;0;0;0;0;0;0;0;0;.a;.a;.a;0;0;0;0;0;0;.a;.a;.a;0;0;0;0;0;0;0;0;0;0;0;0;0;0;0;2;3;2;5;1;4;2;45;2;2;1;1;2;2;2;5;3;.a;.a;…	1274	1	1	18	5	3	3	5	0	0	-5	5	5	-2	3	0	-5	15	7.5	27.5	15	0	2	2	2		1	5	5	5	5	4	1	1	3	5	1	1	0	0	0	0	0	1	0	0	0	1	0
;;1;1;18;10;0;10;0;10;10;10;10;10;0;0;0;0;0;5;55;0;110;3;3;3;;1;1;4;4;;4;3;1;3;4;1;1;1;0;1;1;0;0;0;0;0;1;0;0;0;1;0;0;0;1;2;5;5;2;3;5;4;2;2;2;1;1;3;4;3;3;1;4;5;5;4;.a;.a;2;4;1;1;1;3;2;3;1;1;1;3;2;3;3;1;1;.c;2;4;2;2;1;2;2;2;2;2;3;3;2;2;2;2;1;3;3;3;2;1;2;2;.a;2;2;.a;2;3;2;2;2;0;0;0;0;0;0;0;0;0;0;0;0;.a;.a;.a;0;0;0;0;0;0;.a;.a;.a;0;0;0;1;0;0;0;0;0;0;0;0;0;0;0;3;1;1;1;1;4;2;64;2;2;2;1;2;1;2;2;4;.a;.a;…	1275	1	1	18	10	0	10	0	10	10	10	10	10	0	0	0	0	0	5	55	0	110	3	3	3		1	1	4	4		4	3	1	3	4	1	1	1	0	1	1	0	0	0	0	0	1	0
;;1;1;18;5;3;3;;;0;;5;;;;;;15;15;55;15;27.5;2;2;2;;1;4;4;4;4;;1;3;4;4;1;1;0;0;0;0;0;1;0;0;0;1;0;0;0;1;0;0;0;1;2;5;5;5;4;5;3;2;2;1;1;2;4;5;4;4;3;5;5;5;3;.a;.a;2;1;2;1;1;;2;4;2;1;1;4;2;4;3;2;2;2;1;2;1;4;2;2;2;1;3;3;2;2;3;2;2;2;1;3;3;2;2;2;1;1;.a;2;2;.a;1;1;2;2;1;0;0;0;0;0;0;0;0;0;0;0;0;.a;.a;.a;0;0;0;0;0;0;.a;.a;.a;0;0;0;0;0;0;0;0;0;0;0;0;0;0;0;3;3;4;5;2;4;2;50;1;2;2;2;2;1;2;5;3;.a;.a;.a;;;;0.19958…	1276	1	1	18	5	3	3			0		5						15	15	55	15	27.5	2	2	2		1	4	4	4	4		1	3	4	4	1	1	0	0	0	0	0	1	0	0	0	1	0
;;1;1;19;5;5;0;5;0;-5;-5;5;5;0;0;0;0;15;15;0;15;0;3;2;2;;1;5;5;5;5;4;1;1;3;4;1;1;0;0;0;0;0;1;0;0;0;1;0;0;0;1;0;0;0;1;2;5;5;5;3;5;3;2;2;1;2;2;4;4;3;3;3;5;5;5;4;.a;.a;2;2;3;1;2;4;3;.d;2;1;1;4;3;3;2;2;2;2;1;2;1;4;2;2;1;2;2;2;2;2;2;2;2;2;1;3;3;3;2;1;3;1;.a;2;2;.a;2;1;1;2;2;0;0;0;0;0;0;1;0;0;0;0;0;.a;.a;.a;0;0;0;0;0;0;.a;.a;.a;0;0;0;0;0;0;0;0;0;0;0;0;0;0;0;1;2;2;2;2;4;2;58;2;2;2;2;2;3;2;5;3;.a;.a;.a;;…	1277	1	1	19	5	5	0	5	0	-5	-5	5	5	0	0	0	0	15	15	0	15	0	3	2	2		1	5	5	5	5	4	1	1	3	4	1	1	0	0	0	0	0	1	0	0	0	1	0
;;1;1;19;0;0;0;0;0;0;0;0;0;0;0;0;0;0;0;0;0;0;1;1;1;;1;5;5;5;5;4;;1;3;4;1;1;0;0;0;0;0;1;0;0;0;1;0;0;0;1;0;0;0;1;4;5;5;4;4;5;4;2;2;1;2;4;4;4;2;3;3;4;5;5;4;.a;.a;2;1;1;1;2;4;2;.d;2;1;1;4;2;3;1;2;2;2;1;2;2;2;2;2;1;2;2;2;2;2;2;1;3;3;2;3;3;2;1;1;1;1;.a;1;1;.a;1;1;1;1;1;0;0;0;0;0;0;0;0;0;0;0;0;.a;.a;.a;0;0;0;0;0;0;.a;.a;.a;0;0;0;0;0;0;0;0;0;0;0;0;0;0;0;1;1;3;1;5;4;2;56;2;2;2;2;2;1;2;5;3;.a;.a;.a;;;;0.19…	1278	1	1	19	0	0	0	0	0	0	0	0	0	0	0	0	0	0	0	0	0	0	1	1	1		1	5	5	5	5	4		1	3	4	1	1	0	0	0	0	0	1	0	0	0	1	0
;;1;1;20;5;0;0;0;0;0;0;0;0;0;0;0;0;15;0;0;0;0;2;1;1;;1;5;5;5;5;5;1;1;1;5;1;0;0;0;0;0;0;1;0;0;0;1;0;0;0;1;0;0;0;1;2;5;5;5;4;5;4;2;2;2;2;2;4;4;4;4;4;5;5;5;3;.a;.a;2;1;3;3;3;4;4;4;.c;3;3;3;.d;.d;;2;2;2;1;2;1;2;1;2;1;2;4;4;2;4;4;2;4;4;2;4;4;2;2;2;2;2;.a;2;2;.a;2;2;2;2;2;0;0;0;0;0;0;0;0;0;0;0;0;.a;.a;.a;0;0;0;0;0;0;.a;.a;.a;0;0;0;0;0;0;0;0;0;0;0;0;0;0;0;4;4;4;5;5;1;1;46;2;2;2;2;2;1;2;4;4;.a;.a;.a;;3;;…	1279	1	1	20	5	0	0	0	0	0	0	0	0	0	0	0	0	15	0	0	0	0	2	1	1		1	5	5	5	5	5	1	1	1	5	1	0	0	0	0	0	0	1	0	0	0	1	0
;;1;1;20;;5;5;5;5;0;0;10;10;0;0;0;0;10;15;55;15;55;.b;3;3;;1;5;5;5;5;5;1;1;5;5;1;0;0;0;0;0;0;1;0;0;0;1;0;0;0;1;0;0;0;1;3;5;5;4;4;5;4;2;2;1;2;2;4;4;2;3;1;;5;5;3;.a;.a;2;1;1;1;1;3;2;3;2;1;1;.d;3;3;1;2;2;2;1;2;3;2;2;1;1;2;3;3;3;3;4;3;3;4;2;3;3;3;2;1;2;2;.a;2;2;.a;2;2;2;2;2;0;0;0;0;0;0;0;0;0;0;0;0;.a;.a;.a;0;0;0;0;0;0;.a;.a;.a;0;0;0;0;0;0;0;0;0;0;0;0;0;0;0;1;2;2;1;1;4;2;52;1;2;2;2;2;1;4;5;3;.a;.a;.a;…	1280	1	1	20		5	5	5	5	0	0	10	10	0	0	0	0	10	15	55	15	55	.b	3	3		1	5	5	5	5	5	1	1	5	5	1	0	0	0	0	0	0	1	0	0	0	1	0
;;1;1;20;5;3;3;5;0;0;-5;5;5;-2;3;0;-5;10;5;5;15;15;2;2;2;;1;1;5;5;5;5;5;5;1;5;1;0;0;0;1;0;0;0;0;0;0;1;0;0;0;1;0;0;0;1;2;5;5;2;2;;4;2;2;2;1;3;4;4;3;4;4;2;5;5;3;.a;.a;2;1;1;1;1;4;1;1;2;1;1;4;1;1;3;2;2;2;2;1;2;2;2;2;1;2;4;4;2;4;4;2;4;4;2;4;4;2;2;2;2;2;.a;2;2;.a;2;2;2;2;2;0;0;0;0;0;0;0;0;0;0;0;0;.a;.a;.a;0;0;0;0;0;0;.a;.a;.a;0;0;0;0;0;0;0;0;0;0;0;0;0;0;0;3;3;1;5;2;4;2;65;2;2;2;2;2;1;2;5;4;.a;.a;.a;;;…	1281	1	1	20	5	3	3	5	0	0	-5	5	5	-2	3	0	-5	10	5	5	15	15	2	2	2		1	1	5	5	5	5	5	5	1	5	1	0	0	0	1	0	0	0	0	0	0	1	0
;;1;1;21;3;4;1;3;3;-2;0;5;5;1;-1;0;3;20;15;50;20;100;2;3;3;;1;1;2;2;4;4;1;3;3;3;1;1;1;0;1;1;1;0;0;1;1;0;0;.d;0;0;0;1;0;0;2;3;5;2;3;5;3;2;2;2;2;2;3;4;3;3;2;5;5;5;5;.a;.a;2;2;1;1;1;3;2;1;2;1;1;.d;1;1;1;2;2;2;2;2;1;3;2;2;2;2;2;3;2;2;3;2;2;3;2;2;3;2;1;1;1;1;.a;1;1;.a;1;1;1;1;1;0;0;0;0;0;0;0;0;0;0;0;0;.a;.a;.a;0;0;0;0;0;0;.a;.a;.a;0;0;0;0;0;0;0;0;0;0;0;0;0;0;0;3;4;1;2;1;4;2;87;4;2;2;1;1;1;1;6;3;.a;.a;…	1282	1	1	21	3	4	1	3	3	-2	0	5	5	1	-1	0	3	20	15	50	20	100	2	3	3		1	1	2	2	4	4	1	3	3	3	1	1	1	0	1	1	1	0	0	1	1	0	0
;;1;1;21;0;0;0;0;5;0;5;0;5;5;0;5;5;0;0;0;0;95;1;1;2;;1;1;1;1;5;5;1;1;2;5;1;1;1;0;1;1;1;0;1;1;1;0;0;0;0;1;0;0;0;1;3;3;5;2;2;5;4;2;2;2;2;1;2;3;3;2;1;4;5;5;4;.a;.a;2;2;1;1;1;3;1;1;2;1;1;4;1;1;1;2;2;2;3;2;2;2;1;2;2;1;1;3;4;1;3;4;1;3;4;1;3;4;1;1;1;1;.a;1;1;.a;1;3;1;1;1;0;0;0;0;0;0;0;0;0;0;0;0;.a;.a;.a;0;0;0;0;0;0;.a;.a;.a;0;0;0;1;0;0;0;0;0;0;0;0;0;0;0;1;1;1;1;1;3;1;90;2;2;2;1;1;1;1;6;1;.a;.a;.a;;;;0.1…	1283	1	1	21	0	0	0	0	5	0	5	0	5	5	0	5	5	0	0	0	0	95	1	1	2		1	1	1	1	5	5	1	1	2	5	1	1	1	0	1	1	1	0	1	1	1	0	0
;;1;1;21;5;3;3;5;0;0;-5;5;5;-2;3;0;-5;5;5;2.5;2.5;3;3;2;3;;1;2;4;4;4;3;4;1;3;4;1;1;1;0;1;1;0;0;0;0;0;1;0;0;1;0;0;0;0;1;3;4;5;2;1;5;3;2;2;1;1;2;4;4;4;3;4;3;5;3;3;.a;.a;2;1;2;1;1;4;2;3;2;1;1;4;3;3;3;2;2;2;2;2;2;2;1;2;1;2;3;3;3;3;3;2;3;3;2;3;3;2;2;1;1;1;.a;1;1;.a;1;1;1;1;1;0;0;0;0;0;0;0;0;0;0;0;0;.a;.a;.a;0;0;0;0;0;0;.a;.a;.a;0;0;0;0;0;0;0;0;0;0;0;0;0;0;0;3;3;1;3;2;4;2;62;2;2;2;1;2;1;2;5;3;.a;.a;.a;…	1284	1	1	21	5	3	3	5	0	0	-5	5	5	-2	3	0	-5	5	5	2.5	2.5	3	3	2	3		1	2	4	4	4	3	4	1	3	4	1	1	1	0	1	1	0	0	0	0	0	1	0
;;1;1;21;5;3;0;3;0;-2;-2;3;3;0;0;0;0;5;2.5;1.5;2;2;2;2;2;;1;3;4;4;4;4;4;1;1;4;1;1;1;0;0;1;0;0;0;0;0;1;0;0;0;1;0;0;0;1;3;4;5;2;2;1;3;2;2;2;1;2;2;4;4;3;4;4;3;3;3;.a;.a;2;1;2;1;1;4;3;3;2;1;1;4;3;3;3;2;2;2;1;2;2;2;1;2;1;2;3;3;2;3;3;2;3;2;1;3;2;2;1;1;1;1;.a;1;1;.a;1;1;1;1;1;0;0;0;0;0;0;0;0;0;0;0;0;.a;.a;.a;0;0;0;0;0;0;.a;.a;.a;0;0;0;0;0;0;0;0;0;0;0;0;0;0;0;3;2;1;3;2;3;1;52;2;2;2;1;2;1;2;4;5;.a;.a;.a;;…	1285	1	1	21	5	3	0	3	0	-2	-2	3	3	0	0	0	0	5	2.5	1.5	2	2	2	2	2		1	3	4	4	4	4	4	1	1	4	1	1	1	0	0	1	0	0	0	0	0	1	0
;;1;1;21;5;3;0;3;0;-2;-2;3;3;0;0;0;0;2.5;3;1;2;1.5;2;2;2;;1;1;5;5;5;4;4;1;2;4;1;1;1;0;1;1;0;0;0;0;0;1;0;0;0;1;0;0;0;1;3;4;5;1;1;1;2;2;2;2;2;3;4;4;4;2;4;4;3;5;5;.a;.a;2;1;3;1;1;4;3;3;3;1;1;4;4;4;3;2;2;2;1;2;1;2;2;2;1;2;3;2;2;4;2;1;3;2;2;3;2;1;1;1;1;1;.a;1;1;.a;1;1;1;1;1;0;0;0;0;0;0;0;0;0;0;0;0;.a;.a;.a;0;0;0;0;0;0;.a;.a;.a;0;0;0;0;0;0;0;0;0;0;0;0;0;0;0;2;2;1;2;2;4;1;37;2;2;2;1;2;1;2;2;7;.a;.a;.a;;…	1286	1	1	21	5	3	0	3	0	-2	-2	3	3	0	0	0	0	2.5	3	1	2	1.5	2	2	2		1	1	5	5	5	4	4	1	2	4	1	1	1	0	1	1	0	0	0	0	0	1	0
;;1;1;21;;;;;;;;;;;;;;0.1;0.1;0.1;0.1;0.1;.b;.b;.b;;1;4;5;5;5;5;4;1;3;5;1;1;1;0;0;0;0;1;0;0;0;1;0;0;0;1;0;0;0;1;3;4;5;2;2;5;3;2;2;2;2;3;4;5;4;4;4;5;5;5;5;.a;.a;2;1;3;1;1;4;3;3;3;1;2;;3;;3;2;2;2;1;2;1;2;1;1;2;1;3;3;3;3;3;2;3;3;2;4;3;2;2;2;2;2;.a;2;2;.a;2;2;2;2;2;0;0;0;0;0;0;0;0;0;0;0;0;.a;.a;.a;0;0;0;0;0;0;.a;.a;.a;0;0;0;0;0;0;0;0;0;0;0;0;0;0;0;4;4;3;5;5;2;2;42;1;2;2;1;2;1;2;5;5;.a;.a;.a;;;;0.1995…	1287	1	1	21														0.1	0.1	0.1	0.1	0.1	.b	.b	.b		1	4	5	5	5	5	4	1	3	5	1	1	1	0	0	0	0	1	0	0	0	1	0
;;1;1;22;5;3;0;0;0;-2;0;3;0;0;-2;-2;3;7.5;2.5;0;0;0;2;1;1;;1;4;4;4;2;4;1;1;4;4;1;1;0;0;0;0;0;1;0;0;0;1;0;0;0;1;0;0;0;1;3;5;5;1;1;1;4;1;1;1;1;1;4;4;4;1;4;1;1;1;1;.a;.a;2;1;2;1;1;4;4;4;2;1;1;4;3;3;1;2;2;2;2;2;1;2;3;1;1;1;3;3;3;2;2;2;3;2;1;3;3;3;3;1;1;1;.a;1;1;.a;1;1;1;1;1;1;0;0;0;0;0;0;0;0;0;0;0;.a;.a;.a;0;0;0;0;0;0;.a;.a;.a;0;0;0;0;0;0;0;0;0;0;0;0;0;0;0;2;4;4;5;1;3;2;29;4;2;2;1;2;1;2;4;4;.a;.a;.a;…	1288	1	1	22	5	3	0	0	0	-2	0	3	0	0	-2	-2	3	7.5	2.5	0	0	0	2	1	1		1	4	4	4	2	4	1	1	4	4	1	1	0	0	0	0	0	1	0	0	0	1	0
;;1;1;22;3;0;0;5;0;0;-5;0;5;0;5;5;-5;5;0;0;5;0;1;1;1;;1;1;1;1;3;3;;1;1;4;1;1;1;0;0;0;0;0;0;0;0;0;0;0;1;0;0;.d;0;0;3;;4;1;4;4;4;1;1;2;2;1;1;4;4;3;4;3;2;2;3;.a;.a;2;2;2;1;1;.d;2;2;2;1;1;.d;3;3;1;2;2;2;2;2;3;2;3;1;1;2;3;3;2;3;3;2;4;3;2;3;3;3;2;2;2;2;.a;2;2;.a;2;2;2;2;2;0;0;0;0;0;0;0;0;0;0;0;0;.a;.a;.a;0;0;0;0;0;0;.a;.a;.a;0;0;0;0;0;0;0;0;0;0;0;0;0;0;0;3;2;1;1;1;2;1;50;4;2;2;1;1;1;2;4;5;.a;.a;.a;;3;;…	1289	1	1	22	3	0	0	5	0	0	-5	0	5	0	5	5	-5	5	0	0	5	0	1	1	1		1	1	1	1	3	3		1	1	4	1	1	1	0	0	0	0	0	0	0	0	0	0
;;1;1;22;3;3;3;0;10;0;10;5;10;8;-2;5;10;5;5;10;0;10;3;3;3;;1;1;1;1;4;4;1;2;3;2;1;0;0;0;1;0;0;0;1;1;0;0;0;0;0;1;1;1;0;0;3;5;5;2;3;2;4;2;2;1;1;1;2;4;5;4;2;3;2;2;3;.a;.a;2;1;2;1;1;4;2;3;2;1;1;4;2;3;1;2;2;2;2;2;2;1;2;1;1;2;2;2;1;3;3;3;3;3;3;3;3;3;1;1;2;1;.a;2;2;.a;1;2;1;1;1;0;0;0;0;0;0;0;0;0;0;0;0;.a;.a;.a;0;0;0;0;0;0;.a;.a;.a;0;0;0;0;0;0;0;0;0;0;0;0;0;0;0;1;3;4;1;1;1;1;81;4;2;2;2;2;1;1;1;5;.a;.a;.a;…	1290	1	1	22	3	3	3	0	10	0	10	5	10	8	-2	5	10	5	5	10	0	10	3	3	3		1	1	1	1	4	4	1	2	3	2	1	0	0	0	1	0	0	0	1	1	0	0	0
;;1;1;22;1;1;1;0;1;0;1;1;1;0;0;0;1;1.5;1.5;5;1.5;7.5;2;2;2;;1;1;1;2;5;4;1;1;2;3;1;1;1;0;1;1;0;0;1;1;1;1;0;0;0;1;1;1;0;0;3;3;3;3;4;5;2;2;2;1;2;2;3;3;4;3;1;3;1;5;4;.a;.a;2;1;2;1;1;4;1;3;2;1;1;4;1;3;3;2;2;2;2;3;1;4;2;2;1;2;2;3;2;3;4;2;3;3;2;2;2;2;2;1;2;2;.a;2;2;.a;1;2;1;2;2;0;0;0;0;0;0;0;0;0;0;0;0;.a;.a;.a;0;0;0;0;0;0;.a;.a;.a;0;0;0;0;0;0;0;0;0;0;0;0;0;0;0;1;3;1;2;2;2;1;78;4;2;2;2;2;1;1;1;6;.a;.a;.a…	1291	1	1	22	1	1	1	0	1	0	1	1	1	0	0	0	1	1.5	1.5	5	1.5	7.5	2	2	2		1	1	1	2	5	4	1	1	2	3	1	1	1	0	1	1	0	0	1	1	1	1	0
;;1;1;22;;;;;;;;;;;;;;0.1;0.1;0.1;0.1;0.1;.b;.b;.b;;1;1;3;3;4;4;4;4;3;5;1;1;1;0;1;0;0;0;1;0;0;0;0;0;0;1;0;0;0;1;4;5;5;3;4;2;4;2;2;2;2;1;2;4;4;3;2;4;3;4;4;.a;.a;2;4;2;1;1;4;2;4;1;1;1;4;4;4;3;2;2;2;2;2;2;1;1;1;1;1;3;3;3;4;4;4;4;4;2;4;4;2;2;2;2;2;.a;2;2;.a;2;2;2;2;2;0;0;0;0;0;0;0;0;0;0;0;0;.a;.a;.a;0;0;0;0;0;0;.a;.a;.a;0;0;0;0;0;0;0;0;0;0;0;0;0;0;0;1;3;1;1;1;4;1;65;3;1;1;1;1;2;2;1;4;.a;.a;.a;;3;;0.1…	1292	1	1	22														0.1	0.1	0.1	0.1	0.1	.b	.b	.b		1	1	3	3	4	4	4	4	3	5	1	1	1	0	1	0	0	0	1	0	0	0	0
;;1;1;22;5;3;3;3;5;0;3;5;8;3;0;3;3;5;5;40;6;50;2;3;3;;1;1;1;1;4;3;1;4;2;1;1;1;0;0;1;1;0;0;1;1;1;0;0;0;0;1;0;0;0;1;3;4;5;2;3;4;4;2;2;1;1;3;2;2;4;5;4;4;3;4;4;.a;.a;2;1;2;1;1;4;3;3;2;1;1;4;3;3;3;2;2;2;2;1;2;2;3;1;1;2;;;3;;;3;;3;;;;3;3;2;2;2;.a;2;2;.a;2;2;2;2;2;1;0;0;0;0;0;0;0;0;0;0;0;.a;.a;.a;0;0;0;0;0;0;.a;.a;.a;0;0;0;0;0;0;0;0;0;0;0;0;0;0;0;3;3;3;2;1;4;1;74;2;2;2;2;2;2;2;1;5;.a;.a;.a;;3;;0.1995814…	1293	1	1	22	5	3	3	3	5	0	3	5	8	3	0	3	3	5	5	40	6	50	2	3	3		1	1	1	1	4	3	1	4	2	1	1	1	0	0	1	1	0	0	1	1	1	0	0
;;1;1;23;10;0;10;0;0;10;0;10;0;-10;0;-10;-10;30;30;110;0;0;2;2;1;;1;1;1;1;3;4;1;3;3;4;1;0;1;0;0;0;0;1;0;0;0;1;0;0;0;1;0;0;0;1;2;4;4;3;3;4;3;2;2;1;1;1;4;4;3;3;3;3;3;4;4;.a;.a;2;1;1;1;1;3;2;1;2;1;1;.d;2;1;3;2;2;2;2;2;2;1;1;2;2;1;3;3;2;1;3;2;3;2;2;4;4;3;2;2;1;2;.a;1;1;.a;1;2;1;2;2;0;0;0;0;0;0;0;0;0;0;0;0;.a;.a;.a;0;0;0;0;0;0;.a;.a;.a;0;0;0;0;0;0;0;0;0;0;0;0;0;0;0;2;3;3;1;1;4;1;73;3;2;2;1;2;1;1;2;3;.…	1294	1	1	23	10	0	10	0	0	10	0	10	0	-10	0	-10	-10	30	30	110	0	0	2	2	1		1	1	1	1	3	4	1	3	3	4	1	0	1	0	0	0	0	1	0	0	0	1	0
;;1;1;23;10;0;10;0;10;10;10;10;10;0;0;0;0;30;30;110;10;110;2;2;2;;1;1;1;1;5;4;1;5;4;1;1;1;0;0;1;1;0;0;1;0;0;0;0;0;0;1;0;1;0;0;2;5;5;3;4;2;4;.c;.c;.c;1;1;1;;;2;5;3;1;4;4;.a;.a;2;4;2;1;1;.d;2;2;1;1;1;4;2;2;3;2;2;2;2;1;2;2;3;1;1;2;3;3;3;3;3;3;2;2;2;3;3;3;2;3;2;2;.a;2;2;.a;2;2;1;2;2;0;0;0;0;1;0;0;0;0;0;0;0;.a;.a;.a;0;0;0;0;0;0;.a;.a;.a;0;0;0;0;0;0;0;0;0;0;0;0;0;0;0;3;3;2;1;1;4;1;67;4;2;2;1;2;1;2;1;5;…	1295	1	1	23	10	0	10	0	10	10	10	10	10	0	0	0	0	30	30	110	10	110	2	2	2		1	1	1	1	5	4	1	5	4	1	1	1	0	0	1	1	0	0	1	0	0	0	0
;;1;1;23;0;0;0;0;0;0;0;0;0;0;0;0;0;0;0;0;0;0;1;1;1;;1;1;1;1;;4;1;1;1;1;1;1;1;0;1;1;1;0;1;1;1;0;0;0;0;1;1;1;0;0;3;5;5;3;4;4;3;2;2;2;1;2;1;3;4;3;1;3;3;4;4;.a;.a;2;1;3;1;1;4;1;3;2;1;1;4;1;3;1;2;2;2;4;2;3;3;3;1;1;2;3;3;2;2;2;2;2;3;3;2;3;2;1;1;1;1;.a;1;1;.a;1;1;1;1;1;0;0;0;0;0;0;0;0;0;0;0;0;.a;.a;.a;0;0;0;0;0;0;.a;.a;.a;0;0;0;0;0;0;0;0;0;0;0;0;0;0;0;3;1;1;1;1;4;1;80;2;2;2;1;2;1;1;1;7;.a;.a;.a;;3;;0.19…	1296	1	1	23	0	0	0	0	0	0	0	0	0	0	0	0	0	0	0	0	0	0	1	1	1		1	1	1	1		4	1	1	1	1	1	1	1	0	1	1	1	0	1	1	1	0	0
;;1;1;23;5;3;0;5;0;-2;-5;3;5;0;3;3;-2;15;7.5;0;15;0;2;1;1;;1;4;4;4;4;4;1;4;4;4;1;1;1;0;0;0;0;1;0;0;0;1;0;0;0;1;0;0;0;1;3;3;5;5;2;5;3;1;2;2;2;4;4;4;4;4;4;5;5;5;5;.a;.a;2;1;1;1;1;4;4;3;2;1;1;4;4;4;1;2;2;2;1;1;3;2;2;1;1;2;3;3;2;3;3;2;3;3;2;3;3;2;2;2;2;2;.a;2;2;.a;2;2;2;2;2;0;0;0;0;0;0;0;0;0;0;0;0;.a;.a;.a;0;0;0;0;0;0;.a;.a;.a;0;0;0;0;0;0;0;0;0;0;0;0;0;0;0;4;4;4;5;5;3;2;48;2;2;2;1;2;1;2;5;6;.a;.a;.a;…	1297	1	1	23	5	3	0	5	0	-2	-5	3	5	0	3	3	-2	15	7.5	0	15	0	2	1	1		1	4	4	4	4	4	1	4	4	4	1	1	1	0	0	0	0	1	0	0	0	1	0
;;1;1;23;5;3;3;3;0;0;-2;5;3;-2;0;-2;-2;15;5;12.5;5;0;3;3;3;;1;1;3;3;4;3;1;2;4;4;1;1;1;0;1;0;0;0;0;1;1;0;0;0;1;0;0;0;0;1;3;4;5;4;4;4;4;2;2;2;2;3;3;3;3;3;4;3;5;5;4;.a;.a;2;1;1;1;1;3;3;2;2;1;1;.d;1;2;3;2;2;2;4;2;1;4;2;2;1;2;2;3;2;2;3;2;2;3;2;2;3;2;2;2;2;2;.a;2;2;.a;2;2;2;2;2;0;0;0;0;0;0;0;0;0;0;0;0;.a;.a;.a;0;0;0;0;0;0;.a;.a;.a;0;0;0;0;0;0;0;0;0;0;0;0;0;0;0;3;4;1;5;2;4;2;74;4;2;2;1;2;1;2;5;4;.a;.a;.…	1298	1	1	23	5	3	3	3	0	0	-2	5	3	-2	0	-2	-2	15	5	12.5	5	0	3	3	3		1	1	3	3	4	3	1	2	4	4	1	1	1	0	1	0	0	0	0	1	1	0	0
;;1;1;23;0;0;0;0;0;0;0;0;0;0;0;0;0;0;0;0;0;0;1;1;1;;1;1;4;4;4;3;1;1;1;4;1;1;1;0;1;1;1;0;0;0;0;1;0;0;1;0;0;0;0;1;2;5;5;1;4;1;2;2;2;2;2;2;2;4;4;4;2;5;5;5;5;.a;.a;2;1;1;1;1;4;1;1;3;1;1;.d;1;1;1;1;1;1;1;4;2;2;3;1;1;2;1;1;1;1;1;1;1;1;1;1;1;1;2;2;2;2;.a;2;2;.a;2;2;2;2;2;0;0;0;0;0;0;0;0;0;0;0;0;.a;.a;.a;0;0;0;0;0;0;.a;.a;.a;0;0;0;0;0;0;0;0;0;0;0;0;0;0;0;1;1;1;5;1;3;1;65;2;2;2;1;2;1;2;2;4;.a;.a;.a;;7;;0.…	1299	1	1	23	0	0	0	0	0	0	0	0	0	0	0	0	0	0	0	0	0	0	1	1	1		1	1	4	4	4	3	1	1	1	4	1	1	1	0	1	1	1	0	0	0	0	1	0
;;1;1;23;0;0;0;0;0;0;0;0;0;0;0;0;0;0;0;0;0;0;1;1;1;;1;2;4;4;4;4;1;1;1;4;1;1;1;0;1;0;0;0;0;0;0;1;0;0;0;1;0;0;0;1;3;5;5;2;4;5;4;2;2;2;2;2;4;4;3;3;1;3;5;5;2;.a;.a;2;2;1;1;1;;4;1;1;3;1;1;4;1;1;2;2;2;1;1;1;1;1;2;1;2;2;2;1;2;2;1;2;2;1;2;2;1;1;1;1;1;.a;1;1;.a;1;1;1;1;1;0;0;0;0;0;0;0;0;0;0;0;0;.a;.a;.a;0;0;0;0;0;0;.a;.a;.a;0;0;0;0;0;0;0;0;0;0;0;0;0;0;0;1;1;1;5;5;3;2;73;2;2;2;2;2;1;2;5;1;.a;.a;.a;;;;0.199…	1300	1	1	23	0	0	0	0	0	0	0	0	0	0	0	0	0	0	0	0	0	0	1	1	1		1	2	4	4	4	4	1	1	1	4	1	1	1	0	1	0	0	0	0	0	0	1	0
;;1;2;4;5;5;3;3;3;-2;0;8;5;0;-2;-2;3;15;12.5;25;10;25;2;2;2;;1;5;1;1;5;3;1;5;2;5;1;1;1;0;0;0;0;1;1;1;1;0;1;1;1;0;0;0;0;1;4;5;5;3;3;3;4;2;2;1;1;2;3;5;5;3;3;2;2;3;4;.a;.a;2;1;2;1;1;4;3;1;2;1;1;4;3;2;3;2;2;2;2;2;2;2;2;1;1;2;2;2;3;3;3;3;2;2;2;2;2;2;2;2;2;2;.a;2;2;.a;2;2;2;2;2;0;0;0;0;0;0;0;0;0;0;0;0;.a;.a;.a;0;0;0;0;0;0;.a;.a;.a;0;0;0;0;0;0;0;0;0;0;0;0;0;0;0;3;4;2;2;1;4;1;84;4;2;2;1;2;1;1;6;1;.a;.a;.…	1407	1	2	4	5	5	3	3	3	-2	0	8	5	0	-2	-2	3	15	12.5	25	10	25	2	2	2		1	5	1	1	5	3	1	5	2	5	1	1	1	0	0	0	0	1	1	1	1	0	1
;;1;2;4;5;3;3;1;1;0;0;5;3;-1;-1;-2;0;15;20;35;20;75;2;2;2;;1;1;5;5;5;;1;5;4;5;1;1;0;0;1;1;0;0;0;0;0;1;0;1;0;0;0;0;0;1;3;5;5;2;4;5;3;2;2;1;2;4;4;4;4;4;4;1;4;4;4;.a;.a;1;4;2;2;1;4;4;2;2;2;1;4;4;2;3;2;2;2;1;2;1;1;2;2;1;2;4;3;2;4;4;1;4;3;2;4;4;3;.c;2;1;1;.a;1;1;.a;1;3;1;1;1;0;1;0;0;.d;0;0;.d;0;0;.d;0;.a;.a;.a;0;.d;0;0;.d;0;.a;.a;.a;0;.d;0;0;0;1;0;.d;0;0;.d;0;0;.d;0;3;3;3;1;1;4;1;72;2;2;2;2;2;1;2;1;5;…	1408	1	2	4	5	3	3	1	1	0	0	5	3	-1	-1	-2	0	15	20	35	20	75	2	2	2		1	1	5	5	5		1	5	4	5	1	1	0	0	1	1	0	0	0	0	0	1	0
;;1;2;14;10;0;10;0;10;10;10;10;10;0;0;0;0;0;0;0;0;0;1;1;1;;1;2;4;4;4;2;1;2;3;1;1;1;0;0;1;1;0;0;0;0;0;1;1;1;0;0;1;1;0;0;3;5;5;3;4;1;4;2;2;1;1;1;4;5;4;3;4;4;4;4;4;.a;.a;2;1;2;1;1;;3;4;2;1;1;4;3;4;3;2;2;2;2;4;1;4;3;1;1;2;4;4;3;4;4;3;4;3;2;4;4;3;2;1;1;1;.a;1;2;.a;2;2;2;2;3;0;0;.d;0;0;.d;0;0;.d;0;0;.d;.a;.a;.a;0;0;.d;0;0;.d;.a;.a;.a;0;0;.d;0;0;.d;0;0;.d;0;0;.d;0;0;1;3;4;4;1;1;4;1;73;4;2;2;2;2;3;1;1;6;…	1410	1	2	14	10	0	10	0	10	10	10	10	10	0	0	0	0	0	0	0	0	0	1	1	1		1	2	4	4	4	2	1	2	3	1	1	1	0	0	1	1	0	0	0	0	0	1	1
;;1;2;14;3;3;3;3;3;0;0;5;5;0;0;0;0;8.5;5;7.5;5;25;2;2;2;;1;2;5;5;3;;1;2;2;5;1;1;0;0;1;1;0;0;0;0;0;0;0;1;0;0;0;0;0;1;3;;;3;3;2;2;2;2;1;1;2;2;5;5;;5;3;3;4;4;.a;.a;2;2;2;2;1;4;4;2;2;2;1;4;4;3;3;2;2;2;;2;1;2;2;2;2;1;3;3;2;3;3;2;3;3;2;3;3;2;2;2;2;2;.a;2;2;.a;2;2;2;2;2;0;0;.d;0;.d;0;0;.d;0;0;0;.d;.a;.a;.a;0;0;.d;0;0;.d;.a;.a;.a;0;.d;0;0;0;.d;0;0;.d;0;0;.d;0;0;.d;4;4;3;2;1;4;1;84;3;2;2;2;2;1;1;2;4;.a;.a…	1411	1	2	14	3	3	3	3	3	0	0	5	5	0	0	0	0	8.5	5	7.5	5	25	2	2	2		1	2	5	5	3		1	2	2	5	1	1	0	0	1	1	0	0	0	0	0	0	0
;;1;2;14;5;3;5;1;8;3;7;8;9;3;-1;2;5;10;15;50;25;75;3;3;3;;1;1;2;3;4;3;1;1;4;3;1;1;0;0;1;1;0;0;0;1;0;0;0;0;1;0;1;0;0;0;3;5;5;4;4;4;4;1;2;1;1;1;3;2;4;3;1;2;2;3;4;.a;.a;2;;2;1;1;4;2;3;1;;;4;2;3;3;2;2;2;1;2;2;2;2;2;1;2;3;4;4;4;4;4;4;3;2;4;4;4;2;3;2;2;.a;2;2;.a;2;3;2;2;3;0;0;0;1;0;0;0;0;0;0;0;0;.a;.a;.a;0;0;0;0;0;0;.a;.a;.a;0;0;0;1;0;0;0;0;0;0;0;0;1;0;0;3;4;4;1;1;1;1;80;2;2;2;1;2;1;1;1;4;.a;.a;.a;;5;;…	1412	1	2	14	5	3	5	1	8	3	7	8	9	3	-1	2	5	10	15	50	25	75	3	3	3		1	1	2	3	4	3	1	1	4	3	1	1	0	0	1	1	0	0	0	1	0	0	0
;;1;2;15;0;3;5;3;5;2;2;8;8;0;0;0;0;30;30;110;10;30;2;3;2;;1;1;2;4;1;3;1;5;1;5;1;1;0;0;1;1;0;0;0;0;0;1;1;1;0;0;0;0;0;1;2;;;2;4;4;3;1;2;1;1;2;3;4;5;2;3;4;3;4;4;.a;.a;2;2;3;1;1;4;1;2;2;1;1;4;1;2;3;2;2;2;3;3;2;2;2;2;2;1;4;4;4;4;4;4;4;4;4;4;4;4;2;3;3;3;.a;2;1;.a;1;3;1;1;1;0;0;0;0;0;1;0;0;1;0;1;0;.a;.a;.a;0;0;0;0;0;0;.a;.a;.a;0;0;0;0;0;1;0;0;0;0;0;0;0;0;0;2;4;4;1;1;3;1;65;2;2;2;2;2;3;2;3;.c;.a;.a;.a;;5…	1413	1	2	15	0	3	5	3	5	2	2	8	8	0	0	0	0	30	30	110	10	30	2	3	2		1	1	2	4	1	3	1	5	1	5	1	1	0	0	1	1	0	0	0	0	0	1	1
;;1;2;16;5;3;3;5;3;0;-2;5;8;0;3;3;-2;15;15;110;7.5;55;2;2;2;;1;1;3;4;2;3;1;3;3;2;1;1;0;0;1;1;0;0;0;0;0;0;0;1;0;0;0;1;0;0;2;5;5;2;4;1;4;1;1;1;1;2;2;4;2;3;3;4;3;3;4;.a;.a;2;1;2;1;1;;4;4;2;3;1;;;4;2;2;2;2;2;2;2;4;3;2;1;2;3;3;2;4;3;2;3;2;2;4;3;2;2;3;1;1;.a;2;2;.a;2;3;1;3;3;0;0;0;1;0;0;0;0;0;0;0;0;.a;.a;.a;0;0;0;0;0;0;.a;.a;.a;0;0;0;1;0;0;0;0;0;0;0;1;0;0;1;3;4;2;1;;4;1;69;4;2;2;1;2;4;2;1;4;.a;.a;.a;;5…	1414	1	2	16	5	3	3	5	3	0	-2	5	8	0	3	3	-2	15	15	110	7.5	55	2	2	2		1	1	3	4	2	3	1	3	3	2	1	1	0	0	1	1	0	0	0	0	0	0	0
;;1;2;16;5;3;3;3;5;0;3;5;8;3;0;3;3;5;5;10;7.5;10;3;3;3;;1;1;3;5;;1;1;3;1;1;1;1;1;0;1;1;0;0;0;0;0;1;1;1;0;0;1;1;0;0;2;3;5;3;4;4;4;1;1;1;1;1;1;2;5;3;3;4;4;4;4;.a;.a;2;4;2;2;2;;;;2;2;2;;;;2;2;2;2;2;4;1;3;3;1;2;1;4;4;4;;;;4;4;4;4;4;4;2;3;3;2;.a;2;2;.a;2;2;2;3;3;0;0;0;0;1;1;0;0;1;0;0;0;.a;.a;.a;0;0;0;0;0;0;.a;.a;.a;0;0;0;0;0;0;0;0;0;0;0;1;0;0;1;4;4;1;1;1;3;1;68;4;2;2;2;2;1;2;1;5;.a;.a;.a;;5;;0.1995814…	1415	1	2	16	5	3	3	3	5	0	3	5	8	3	0	3	3	5	5	10	7.5	10	3	3	3		1	1	3	5		1	1	3	1	1	1	1	1	0	1	1	0	0	0	0	0	1	1
;;1;2;15;3;3;3;3;3;0;0;5;5;0;0;0;0;5;10;91;15;55;3;1;1;;1;5;5;5;5;3;1;4;5;5;1;1;0;0;0;0;0;1;0;0;0;1;0;1;0;0;0;0;0;1;3;5;5;3;4;5;4;1;2;2;2;3;4;4;4;4;4;4;4;4;4;.a;.a;2;4;2;3;1;4;4;4;2;3;3;4;4;4;2;2;2;2;1;2;1;1;2;2;1;2;3;;3;3;4;2;3;3;1;3;4;1;2;2;2;2;.a;2;2;.a;2;2;2;2;2;0;0;0;0;0;0;0;0;0;0;0;0;.a;.a;.a;0;0;0;0;0;0;.a;.a;.a;0;0;0;0;0;0;0;0;0;0;0;0;0;0;0;4;4;4;1;1;3;1;59;2;2;2;2;2;1;2;1;4;.a;.a;.a;;5;;…	1416	1	2	15	3	3	3	3	3	0	0	5	5	0	0	0	0	5	10	91	15	55	3	1	1		1	5	5	5	5	3	1	4	5	5	1	1	0	0	0	0	0	1	0	0	0	1	0
;;1;2;15;8;4;5;4;5;2;2;9;9;0;0;0;0;9;7;9;7.5;9.25;3;3;3;;1;4;4;4;4;4;1;4;1;4;1;0;0;0;.d;0;0;0;0;0;0;1;0;0;0;1;0;0;0;1;2;3;5;4;4;3;4;1;1;2;2;3;1;2;4;4;4;2;1;3;4;.a;.a;2;1;2;1;2;4;2;4;3;3;3;4;.d;4;2;1;2;2;1;2;2;3;2;2;1;2;3;3;2;3;3;2;4;2;1;3;2;1;3;3;1;1;.a;2;1;.a;1;1;1;1;1;0;1;0;0;1;0;0;0;0;0;0;0;.a;.a;.a;0;0;0;0;0;0;.a;.a;.a;0;0;0;0;0;0;0;0;0;0;0;0;0;0;0;4;4;4;1;1;3;1;64;2;2;2;2;2;3;2;4;3;.a;.a;.a;…	1417	1	2	15	8	4	5	4	5	2	2	9	9	0	0	0	0	9	7	9	7.5	9.25	3	3	3		1	4	4	4	4	4	1	4	1	4	1	0	0	0	.d	0	0	0	0	0	0	1	0
;;1;2;6;5;3;3;3;3;0;0;5;5;0;0;0;0;15;5;2.5;2.5;5;2;2;2;;1;5;5;5;;2;1;4;1;5;1;0;0;0;0;0;0;1;0;0;0;1;0;1;0;0;0;0;0;1;3;5;5;4;;5;3;1;1;1;1;1;2;2;2;2;2;4;5;5;4;.a;.a;2;1;2;2;2;4;4;4;2;2;2;4;4;4;;2;2;2;1;1;1;1;2;1;2;1;4;4;2;2;4;1;;3;2;4;4;2;2;3;3;1;.a;1;1;.a;1;1;1;1;1;0;0;0;1;0;0;1;0;0;0;0;0;.a;.a;.a;0;0;0;0;0;0;.a;.a;.a;0;0;0;0;0;0;0;0;0;0;0;0;0;0;0;4;4;4;5;5;4;1;68;4;2;2;2;2;1;2;1;5;.a;.a;.a;;3;;0.1…	1418	1	2	6	5	3	3	3	3	0	0	5	5	0	0	0	0	15	5	2.5	2.5	5	2	2	2		1	5	5	5		2	1	4	1	5	1	0	0	0	0	0	0	1	0	0	0	1	0
;;1;2;6;5;3;3;5;3;0;-2;5;8;0;3;3;-2;30;30;100;25;85;3;3;3;;1;5;3;4;3;3;1;5;3;4;1;1;0;0;0;0;0;1;0;0;0;1;0;0;0;1;0;0;0;1;2;5;5;2;4;2;4;1;2;1;2;1;3;5;5;3;3;3;5;5;4;.a;.a;2;1;2;1;1;4;3;2;2;1;1;;2;4;3;2;2;2;3;2;1;3;2;2;1;2;2;4;2;1;3;1;3;2;1;2;3;3;2;2;2;1;.a;1;2;.a;1;2;1;1;1;0;0;0;0;0;0;0;0;0;0;0;0;.a;.a;.a;0;0;0;0;0;0;.a;.a;.a;0;0;0;0;0;0;0;0;0;0;0;0;0;0;0;2;2;4;1;1;4;1;68;4;2;2;2;2;4;2;1;5;.a;.a;.a;;…	1419	1	2	6	5	3	3	5	3	0	-2	5	8	0	3	3	-2	30	30	100	25	85	3	3	3		1	5	3	4	3	3	1	5	3	4	1	1	0	0	0	0	0	1	0	0	0	1	0
;;1;2;6;3;1;1;1;1;0;0;3;3;0;0;0;0;7.5;5;12.5;7.5;27.5;1;1;1;;1;1;3;4;3;3;1;3;1;3;0;1;0;0;0;1;0;0;0;0;0;1;0;1;0;0;0;1;0;0;;;5;2;4;5;4;1;2;1;2;2;1;4;4;3;3;4;5;5;4;.a;.a;2;1;2;1;1;4;1;1;3;3;3;4;4;4;3;2;2;2;1;3;1;3;1;2;1;2;2;3;3;3;3;4;2;2;2;3;3;3;1;1;1;1;.a;1;1;.a;1;1;1;1;1;0;0;0;0;0;0;0;0;0;0;0;0;.a;.a;.a;0;0;0;0;0;0;.a;.a;.a;0;0;0;0;0;0;0;0;0;0;0;0;0;0;0;3;4;4;1;1;4;1;68;4;2;2;2;2;1;2;1;5;.a;.a;.a;…	1420	1	2	6	3	1	1	1	1	0	0	3	3	0	0	0	0	7.5	5	12.5	7.5	27.5	1	1	1		1	1	3	4	3	3	1	3	1	3	0	1	0	0	0	1	0	0	0	0	0	1	0
;;1;2;7;5;3;3;3;3;0;0;5;5;0;0;0;0;10;5;5;10;10;3;3;2;;1;;;;;;1;;1;;1;0;0;0;0;0;0;0;0;0;0;0;0;0;0;0;0;0;0;0;2;;;2;3;5;4;2;2;2;2;2;2;;;;2;3;3;5;4;.a;.a;2;1;2;2;1;;;3;3;3;3;4;4;4;3;2;2;2;1;2;1;2;2;2;1;2;2;3;2;3;4;2;3;3;2;3;3;2;2;2;2;2;.a;2;2;.a;2;2;2;2;2;0;0;0;0;0;0;0;0;0;0;0;0;.a;.a;.a;0;0;0;0;0;0;.a;.a;.a;0;0;0;0;0;0;0;0;0;0;0;0;0;0;0;2;2;2;2;2;4;1;69;4;2;2;2;2;1;2;1;3;.a;.a;.a;;3;;0.1995814;7.524…	1421	1	2	7	5	3	3	3	3	0	0	5	5	0	0	0	0	10	5	5	10	10	3	3	2		1						1		1		1	0	0	0	0	0	0	0	0	0	0	0	0
;;1;2;6;;;;3;3;;0;;5;;;;;5;7.5;17.5;12.5;25;1;1;1;;1;1;3;4;3;3;1;3;1;3;0;1;0;0;0;1;0;0;0;0;0;1;0;1;0;0;0;0;0;1;4;5;5;1;4;4;4;1;2;1;2;2;1;4;4;3;3;4;5;5;4;.a;.a;2;1;2;1;1;4;1;1;3;3;3;4;4;4;3;2;2;2;1;3;1;3;1;2;1;2;2;3;3;3;3;4;2;2;2;3;3;3;1;1;1;1;.a;1;1;.a;1;1;1;1;1;0;0;0;0;0;0;0;0;0;0;0;0;.a;.a;.a;0;0;0;0;0;0;.a;.a;.a;0;0;0;0;0;0;0;0;0;0;0;0;0;0;0;3;4;4;1;1;4;1;65;4;2;2;2;2;3;2;1;5;.a;.a;.a;;3;;0.19…	1422	1	2	6				3	3		0		5					5	7.5	17.5	12.5	25	1	1	1		1	1	3	4	3	3	1	3	1	3	0	1	0	0	0	1	0	0	0	0	0	1	0
;;1;2;6;5;3;3;3;3;0;0;5;5;0;0;0;0;10;7.5;27.5;7.5;2.5;2;2;2;;1;4;1;4;3;4;1;4;3;4;1;1;0;0;0;0;0;1;0;0;0;1;0;.d;0;0;0;0;0;1;2;5;5;4;4;1;4;1;2;1;2;1;3;4;4;3;4;3;2;5;4;.a;.a;2;1;;3;1;4;4;3;3;3;3;4;4;4;2;2;2;2;2;2;1;2;2;1;2;1;4;4;4;3;3;1;4;4;1;4;4;3;2;2;2;2;.a;1;1;.a;1;1;1;1;1;0;0;0;0;0;0;0;0;0;0;0;0;.a;.a;.a;0;0;0;0;0;0;.a;.a;.a;0;0;0;0;0;0;0;0;0;0;0;0;0;0;0;4;4;4;1;1;3;1;67;4;2;2;2;2;1;2;1;5;.a;.a;.…	1423	1	2	6	5	3	3	3	3	0	0	5	5	0	0	0	0	10	7.5	27.5	7.5	2.5	2	2	2		1	4	1	4	3	4	1	4	3	4	1	1	0	0	0	0	0	1	0	0	0	1	0
;;1;2;7;5;5;3;5;3;-2;-2;8;8;0;0;0;0;30;30;110;25;90;3;3;2;;1;4;5;5;5;2;1;5;1;5;1;0;0;0;0;0;0;1;0;0;0;1;0;0;0;1;0;0;0;1;5;5;5;3;3;2;4;2;2;1;1;2;4;4;4;4;4;4;5;5;4;.a;.a;2;4;3;3;3;4;4;4;3;3;3;4;4;4;2;2;2;2;;2;1;2;1;2;2;2;;3;;3;3;;;3;;;3;;2;2;1;1;.a;2;1;.a;1;1;1;1;1;0;0;0;0;0;0;0;0;0;0;0;0;.a;.a;.a;0;0;0;0;0;0;.a;.a;.a;0;0;0;0;0;0;0;0;0;0;0;0;0;0;0;3;;4;2;;2;1;61;4;2;;;;;1;1;5;.a;.a;.a;;3;;0.1995814;…	1425	1	2	7	5	5	3	5	3	-2	-2	8	8	0	0	0	0	30	30	110	25	90	3	3	2		1	4	5	5	5	2	1	5	1	5	1	0	0	0	0	0	0	1	0	0	0	1	0
;;1;2;7;3;3;3;3;3;0;0;5;5;0;0;0;0;10;7.5;30;7.5;30;3;3;3;;1;5;1;3;5;3;1;5;2;4;1;1;1;0;0;0;0;1;1;1;1;0;0;1;0;0;0;0;0;1;4;5;5;3;4;2;2;1;1;1;2;2;2;3;5;3;3;3;3;3;4;.a;.a;2;4;2;1;1;;4;3;2;3;1;;.d;3;;2;2;2;;2;1;3;2;2;1;2;3;4;2;3;3;2;3;3;3;4;4;4;2;2;2;2;.a;2;2;.a;2;3;1;2;3;0;0;0;0;0;0;0;0;0;0;0;0;.a;.a;.a;0;0;0;0;0;0;.a;.a;.a;0;0;0;0;0;1;0;0;0;0;0;0;0;0;1;3;3;1;2;2;4;1;70;4;2;2;2;2;;2;1;3;.a;.a;.a;;3;;0…	1426	1	2	7	3	3	3	3	3	0	0	5	5	0	0	0	0	10	7.5	30	7.5	30	3	3	3		1	5	1	3	5	3	1	5	2	4	1	1	1	0	0	0	0	1	1	1	1	0	0
;;1;2;7;8;5;3;6;2;-2;-4;8;8;-1;1;0;-2;15;15;55;15;27.5;3;2;2;;1;5;2;;3;;1;4;;4;1;1;0;0;0;0;0;0;0;0;0;0;0;0;0;0;0;0;0;0;3;5;5;3;2;1;4;2;2;1;1;2;2;;5;5;5;3;5;5;4;.a;.a;2;1;2;1;1;;3;3;2;1;1;4;3;3;3;2;2;2;1;2;1;4;3;2;1;2;3;4;2;3;3;2;3;3;1;3;3;2;2;2;2;2;.a;2;2;.a;2;2;1;1;2;0;0;0;0;0;0;0;0;0;0;0;0;.a;.a;.a;0;0;0;0;0;0;.a;.a;.a;0;0;0;0;0;0;0;0;0;0;0;0;0;0;0;3;3;4;2;1;4;1;68;4;2;2;2;2;3;2;1;5;.a;.a;.a;;3…	1427	1	2	7	8	5	3	6	2	-2	-4	8	8	-1	1	0	-2	15	15	55	15	27.5	3	2	2		1	5	2		3		1	4		4	1	1	0	0	0	0	0	0	0	0	0	0	0
;;1;2;8;3;3;3;3;3;0;0;5;5;0;0;0;0;15;15;50;0;0;2;2;1;;;2;5;1;;;2;5;2;;1;1;0;0;1;1;0;0;1;1;0;0;0;0;0;0;0;0;0;0;;;;3;4;5;4;1;1;1;1;2;2;4;4;2;4;4;5;4;4;.a;.a;2;1;2;2;1;;.d;2;2;2;1;4;;2;2;2;2;2;1;2;1;2;2;1;1;1;4;3;1;4;4;2;4;4;3;4;4;2;2;3;3;1;.a;2;2;.a;1;3;1;2;2;0;0;0;0;1;0;0;1;1;0;0;0;.a;.a;.a;0;0;0;0;0;0;.a;.a;.a;0;0;0;0;1;1;0;0;0;0;0;0;0;0;0;4;4;3;2;1;1;1;59;2;2;2;2;2;3;2;1;5;.a;.a;.a;;5;;0.1995814…	1428	1	2	8	3	3	3	3	3	0	0	5	5	0	0	0	0	15	15	50	0	0	2	2	1			2	5	1			2	5	2		1	1	0	0	1	1	0	0	1	1	0	0	0
;;1;2;8;0;0;0;0;0;0;0;0;0;0;0;0;0;10;25;55;30;55;3;3;3;;1;1;4;2;4;4;1;4;4;4;1;0;0;0;1;0;0;0;1;0;0;0;0;0;0;1;0;0;0;1;2;5;5;3;4;4;4;1;2;1;1;3;4;3;4;4;4;3;2;5;3;.a;.a;2;4;2;3;3;4;4;4;2;2;3;4;4;4;2;2;2;2;1;2;1;2;1;2;1;2;3;4;1;3;4;1;3;4;1;3;4;1;2;3;3;2;.a;2;2;.a;2;2;2;2;2;0;0;0;0;0;1;0;1;0;0;0;0;.a;.a;.a;0;0;0;0;0;0;.a;.a;.a;0;0;0;0;0;0;0;0;0;0;0;0;0;0;0;4;4;4;5;1;3;1;60;4;2;2;2;2;3;2;2;3;.a;.a;.a;;3;…	1429	1	2	8	0	0	0	0	0	0	0	0	0	0	0	0	0	10	25	55	30	55	3	3	3		1	1	4	2	4	4	1	4	4	4	1	0	0	0	1	0	0	0	1	0	0	0	0
;;1;2;14;0;0;0;0;0;0;0;0;0;0;0;0;0;0;0;0;0;0;1;1;1;;1;1;5;5;5;5;1;1;1;5;1;1;0;0;1;1;0;0;0;0;0;1;0;0;0;1;0;0;0;1;2;5;5;2;3;3;3;1;2;1;2;2;1;4;4;4;4;3;4;4;4;.a;.a;2;1;;1;1;4;2;1;2;2;2;4;4;4;3;2;2;2;1;2;1;3;3;2;1;2;4;4;2;3;3;2;3;3;2;3;3;3;2;1;1;1;.a;1;2;.a;2;2;2;2;2;0;0;0;0;0;0;0;0;0;0;0;0;.a;.a;.a;0;0;0;0;0;0;.a;.a;.a;0;0;0;0;0;0;0;0;0;0;0;0;0;0;0;1;2;1;1;1;2;1;56;2;2;2;2;2;1;2;3;5;.a;.a;.a;;4;;0.19…	1431	1	2	14	0	0	0	0	0	0	0	0	0	0	0	0	0	0	0	0	0	0	1	1	1		1	1	5	5	5	5	1	1	1	5	1	1	0	0	1	1	0	0	0	0	0	1	0
;;1;2;14;0;0;0;0;0;0;0;0;0;0;0;0;0;0;0;0;0;0;1;1;1;;1;1;5;5;5;2;1;;;5;1;1;0;0;1;1;0;0;0;0;0;1;0;0;0;1;0;0;0;1;3;5;5;2;4;4;4;1;2;2;1;1;1;4;4;2;4;3;4;3;4;.a;.a;2;1;2;1;1;4;2;3;2;1;2;4;2;4;3;2;2;2;2;2;2;3;3;2;2;2;3;3;3;4;4;4;3;3;3;4;4;4;2;3;2;3;.a;2;2;.a;2;2;2;2;2;0;0;0;0;0;1;0;0;0;0;0;1;.a;.a;.a;0;0;0;0;0;0;.a;.a;.a;0;0;0;0;0;0;0;0;0;0;0;0;0;0;0;3;4;4;1;1;3;1;56;4;2;2;2;2;3;2;4;7;.a;.a;.a;;3;;0.199…	1432	1	2	14	0	0	0	0	0	0	0	0	0	0	0	0	0	0	0	0	0	0	1	1	1		1	1	5	5	5	2	1			5	1	1	0	0	1	1	0	0	0	0	0	1	0
;;1;2;12;8;2;8;5;3;6;-2;9;8;-5;4;-1;-8;15;7.5;16.5;7.5;11;2;2;2;;2;4;5;5;5;3;1;5;2;5;0;1;0;0;0;0;0;1;0;0;0;1;0;1;0;0;0;0;0;1;3;5;5;4;3;4;4;1;2;1;2;1;2;5;5;4;4;3;5;5;3;.a;.a;2;4;3;1;1;4;3;3;3;1;1;4;4;4;3;2;2;2;1;2;2;2;3;2;1;2;2;3;3;3;4;3;4;4;2;4;4;3;2;3;1;1;.a;1;1;.a;1;1;1;2;2;0;0;0;1;0;0;0;0;0;0;0;0;.a;.a;.a;0;0;0;0;0;0;.a;.a;.a;0;0;0;0;0;0;0;0;0;0;0;0;0;0;0;3;4;1;2;5;4;1;46;1;2;2;2;2;6;2;3;5;.a;…	1433	1	2	12	8	2	8	5	3	6	-2	9	8	-5	4	-1	-8	15	7.5	16.5	7.5	11	2	2	2		2	4	5	5	5	3	1	5	2	5	0	1	0	0	0	0	0	1	0	0	0	1	0
;;1;2;12;8;3;5;3;6;2;3;8;9;1;0;1;1;7.5;6;11;4.5;11;2;2;2;;1;3;4;4;3;;1;1;1;4;1;1;1;0;1;1;0;0;0;0;0;1;0;1;0;0;0;0;0;1;4;5;5;5;2;5;2;1;2;1;2;1;2;3;4;3;3;4;4;4;4;.a;.a;2;1;2;1;1;4;2;3;2;1;1;4;2;3;3;2;2;2;1;2;2;3;2;2;1;2;4;3;1;4;4;2;4;4;2;4;4;2;1;3;1;3;.a;2;2;.a;1;1;1;2;2;0;0;0;0;1;0;0;0;0;0;1;0;.a;.a;.a;0;0;0;0;0;0;.a;.a;.a;0;0;0;0;0;0;0;0;0;0;0;0;0;0;0;3;4;4;1;1;2;1;41;1;2;2;2;2;1;2;4;6;.a;.a;.a;;7…	1434	1	2	12	8	3	5	3	6	2	3	8	9	1	0	1	1	7.5	6	11	4.5	11	2	2	2		1	3	4	4	3		1	1	1	4	1	1	1	0	1	1	0	0	0	0	0	1	0
;;1;2;13;5;3;3;3;3;0;0;5;5;0;0;0;0;15;12.5;27.5;7.5;27.5;2;2;1;;1;3;5;5;5;5;1;5;1;5;1;0;0;0;0;0;0;1;0;0;0;1;0;1;0;0;0;0;0;1;4;5;5;4;3;5;3;2;2;2;1;3;4;4;5;4;4;4;3;3;4;.a;.a;2;1;2;1;1;4;3;4;2;1;1;;;;3;2;2;2;1;2;1;3;2;2;1;2;4;4;3;4;4;2;4;4;3;4;4;2;2;3;2;2;.a;2;2;.a;1;2;2;2;2;0;0;0;0;1;0;0;0;0;0;0;0;.a;.a;.a;0;0;0;0;0;0;.a;.a;.a;0;0;0;0;0;0;0;0;0;0;0;0;0;0;0;4;4;4;1;2;3;1;51;1;2;2;2;2;3;2;8;5;.a;.a;.…	1435	1	2	13	5	3	3	3	3	0	0	5	5	0	0	0	0	15	12.5	27.5	7.5	27.5	2	2	1		1	3	5	5	5	5	1	5	1	5	1	0	0	0	0	0	0	1	0	0	0	1	0
;;1;2;13;5;3;3;3;3;0;0;5;5;0;0;0;0;15;12.5;27.5;7.5;27.5;2;2;1;;1;5;5;5;5;;1;5;2;5;1;0;0;0;0;0;0;1;0;0;0;1;0;0;0;1;0;0;0;1;4;5;5;3;4;5;2;2;2;2;2;3;4;4;5;4;4;4;2;4;4;.a;.a;2;1;2;1;1;4;3;4;2;1;1;4;3;3;3;2;2;2;1;2;1;2;2;2;1;2;4;3;2;4;3;3;4;3;2;4;4;2;2;3;2;2;.a;2;2;.a;2;2;2;2;2;0;0;0;0;1;0;0;0;0;0;0;0;.a;.a;.a;0;0;0;0;0;0;.a;.a;.a;0;0;0;0;0;0;0;0;0;0;0;0;0;0;0;4;4;4;1;2;3;1;43;1;2;2;2;2;6;2;;5;.a;.a;…	1436	1	2	13	5	3	3	3	3	0	0	5	5	0	0	0	0	15	12.5	27.5	7.5	27.5	2	2	1		1	5	5	5	5		1	5	2	5	1	0	0	0	0	0	0	1	0	0	0	1	0
;;1;2;10;10;0;10;0;5;10;5;10;5;-5;0;-5;-5;10;10;10;5;5;2;2;2;;;;;;;;1;;;;1;0;0;0;0;0;0;1;0;0;0;1;0;0;0;1;0;0;0;1;3;5;5;;4;5;2;;;1;;1;;;;;;4;5;5;5;.a;.a;2;2;1;1;1;3;2;3;2;1;1;.d;2;3;1;;1;;4;2;3;4;2;2;1;2;3;;;3;4;2;4;3;2;4;3;2;2;1;1;2;.a;2;1;.a;1;1;1;2;2;0;0;0;0;0;0;0;0;0;0;0;0;.a;.a;.a;0;0;0;0;0;0;.a;.a;.a;0;0;0;0;0;0;0;0;0;0;0;0;0;0;0;3;3;4;2;1;4;1;51;4;;;;;1;2;4;7;.a;.a;.a;;4;;0.1995814;7.524.84…	1437	1	2	10	10	0	10	0	5	10	5	10	5	-5	0	-5	-5	10	10	10	5	5	2	2	2								1				1	0	0	0	0	0	0	1	0	0	0	1	0
;;1;2;8;8;0;10;0;8;10;8;10;8;-2;0;-2;-2;20;10;10;5;7.5;2;2;2;;1;;;;;;1;;1;;1;0;0;0;0;0;0;1;0;0;0;1;0;0;0;1;0;0;0;1;4;;;3;4;3;3;1;1;1;1;2;4;4;3;3;4;3;4;4;4;.a;.a;2;1;2;2;1;4;4;1;2;1;3;4;4;.d;3;2;2;2;1;2;1;2;2;2;1;2;2;2;2;2;2;2;2;1;1;2;2;2;2;2;3;3;.a;2;2;.a;2;2;2;2;2;0;0;0;0;0;0;1;0;0;1;0;0;.a;.a;.a;0;0;0;0;0;0;.a;.a;.a;0;0;0;0;0;0;0;0;0;0;0;0;0;0;0;3;3;4;5;5;1;1;41;1;2;2;2;2;1;2;3;7;.a;.a;.a;;5;;0…	1438	1	2	8	8	0	10	0	8	10	8	10	8	-2	0	-2	-2	20	10	10	5	7.5	2	2	2		1						1		1		1	0	0	0	0	0	0	1	0	0	0	1	0
;;1;2;9;10;0;10;0;5;10;5;10;5;-5;0;-5;-5;10;10;10;5;5;2;2;2;;;;;;;;;;1;;1;0;0;0;0;0;0;1;0;0;0;1;0;0;0;1;0;0;0;1;4;5;5;;3;5;2;2;2;1;2;;1;;;;;4;5;5;5;.a;.a;1;1;1;1;1;3;2;3;2;1;1;.d;2;3;1;;1;;4;2;2;3;2;2;1;2;3;3;2;3;4;2;3;4;2;4;4;3;2;1;1;2;.a;2;1;.a;1;1;1;2;2;0;0;0;0;0;0;0;0;0;0;0;0;.a;.a;.a;0;0;0;0;0;0;.a;.a;.a;0;0;0;0;0;0;0;0;0;0;0;0;0;0;0;3;3;4;2;1;4;1;46;4;2;2;1;2;1;2;4;9;.a;.a;.a;;4;;0.1995814;…	1439	1	2	9	10	0	10	0	5	10	5	10	5	-5	0	-5	-5	10	10	10	5	5	2	2	2										1		1	0	0	0	0	0	0	1	0	0	0	1	0
;;1;2;4;0;0;0;0;0;0;0;0;0;0;0;0;0;0;0;0;0;0;1;1;1;;1;;;;;;2;;1;;1;1;0;0;0;0;0;1;0;0;0;1;1;0;0;0;0;0;0;1;3;;;;1;;;1;;;;2;;;;;;;;;4;.a;.a;2;4;;3;;4;4;4;3;3;3;4;4;4;2;2;2;2;1;1;1;1;1;2;1;2;;4;;;4;;;3;;;3;;;;;2;.a;;;.a;;;;;;0;0;0;0;0;0;0;0;0;0;0;0;.a;.a;.a;0;0;0;0;0;0;.a;.a;.a;0;0;0;0;0;0;0;0;0;0;0;0;0;0;0;4;;;1;;4;1;44;2;2;2;2;2;1;2;4;4;.a;.a;.a;;5;;0.1995814;7.524.842;;;440	1440	1	2	4	0	0	0	0	0	0	0	0	0	0	0	0	0	0	0	0	0	0	1	1	1		1						2		1		1	1	0	0	0	0	0	1	0	0	0	1	1
;;1;2;5;0;0;0;0;0;0;0;0;0;0;0;0;0;0;0;0;0;0;1;1;1;;1;1;4;4;4;3;1;3;1;4;1;1;0;0;1;1;0;0;0;0;0;1;1;1;0;0;0;0;0;1;3;5;5;4;4;5;3;1;2;1;2;2;4;4;4;3;4;4;5;5;4;.a;.a;2;1;1;1;1;4;4;4;2;3;1;4;4;2;2;2;2;2;1;3;1;3;1;1;2;2;4;4;3;4;4;1;4;4;1;4;4;2;2;2;1;1;.a;1;2;.a;1;1;1;2;2;0;0;0;0;0;0;0;0;0;0;0;0;.a;.a;.a;0;0;0;0;0;0;.a;.a;.a;0;0;0;0;0;0;0;0;0;0;0;0;0;0;0;4;1;1;3;5;2;1;54;2;2;2;2;2;1;2;1;4;.a;.a;.a;;7;;0.19…	1441	1	2	5	0	0	0	0	0	0	0	0	0	0	0	0	0	0	0	0	0	0	1	1	1		1	1	4	4	4	3	1	3	1	4	1	1	0	0	1	1	0	0	0	0	0	1	1
;;1;2;4;0;0;0;0;0;0;0;0;0;0;0;0;0;0;0;0;0;0;1;1;1;;1;;;;;1;1;;1;;1;1;0;0;0;0;0;1;0;0;0;1;1;0;0;0;0;0;0;1;3;;;;4;5;4;1;2;1;1;2;1;;;;;3;;3;4;.a;.a;2;1;2;1;1;4;4;2;3;3;3;4;4;4;2;2;2;2;;2;1;2;;2;2;;3;3;;3;3;;3;3;;4;4;;2;;;;.a;;;.a;;;;;;0;0;0;0;0;0;0;0;0;0;0;0;.a;.a;.a;0;0;0;0;0;0;.a;.a;.a;0;0;0;0;0;0;0;0;0;0;0;0;0;0;0;3;;;5;;3;1;37;2;2;2;2;2;1;2;4;3;.a;.a;.a;;4;;0.1995814;7.524.842;;;442	1442	1	2	4	0	0	0	0	0	0	0	0	0	0	0	0	0	0	0	0	0	0	1	1	1		1					1	1		1		1	1	0	0	0	0	0	1	0	0	0	1	1
;;1;2;10;5;3;3;5;3;0;-2;5;8;0;3;3;-2;20;20;90;25;25;2;1;1;;1;1;3;4;4;4;1;1;1;3;1;1;1;0;1;1;0;0;0;0;0;1;0;0;0;1;0;1;0;0;3;4;5;3;3;4;4;1;2;1;1;3;3;3;4;3;2;3;3;3;2;.a;.a;2;1;2;1;1;4;3;3;2;3;1;4;4;3;1;2;2;2;1;1;2;2;2;2;1;2;3;3;2;3;3;2;3;3;2;3;3;2;2;2;1;1;.a;1;1;.a;1;1;1;1;1;0;0;0;0;0;0;0;0;0;0;0;0;.a;.a;.a;0;0;0;0;0;0;.a;.a;.a;0;0;0;0;0;0;0;0;0;0;0;0;0;0;0;4;4;2;2;1;4;2;76;4;2;2;2;2;1;1;2;4;.a;.a;.a;…	1443	1	2	10	5	3	3	5	3	0	-2	5	8	0	3	3	-2	20	20	90	25	25	2	1	1		1	1	3	4	4	4	1	1	1	3	1	1	1	0	1	1	0	0	0	0	0	1	0
;;1;2;7;5;3;3;3;3;0;0;5;5;0;0;0;0;15;15;55;15;27.5;2;2;2;;1;3;2;4;3;3;1;3;2;4;1;1;1;0;0;1;0;0;0;0;0;1;0;0;0;1;0;0;0;1;3;5;5;2;4;3;4;1;2;1;1;1;1;2;3;3;3;4;3;4;3;.a;.a;2;4;2;1;1;4;3;3;2;1;1;4;3;3;1;2;2;2;1;2;3;3;1;2;1;2;3;3;2;3;3;2;3;3;2;4;3;2;2;2;2;3;.a;;2;.a;2;3;2;2;2;0;0;0;0;0;0;0;0;0;0;1;0;.a;.a;.a;0;0;0;0;0;0;.a;.a;.a;0;0;0;0;1;0;0;0;0;0;0;0;0;0;0;3;3;3;1;1;4;2;72;4;2;2;1;2;3;2;1;5;.a;.a;.a;;3…	1461	1	2	7	5	3	3	3	3	0	0	5	5	0	0	0	0	15	15	55	15	27.5	2	2	2		1	3	2	4	3	3	1	3	2	4	1	1	1	0	0	1	0	0	0	0	0	1	0
;;1;2;5;10;2;9;2;9;7;7;10;10;0;0;0;0;30;30;110;30;110;3;2;2;;1;1;5;5;5;3;1;3;2;4;1;1;0;0;1;0;0;0;0;0;0;1;0;1;0;0;0;0;0;1;4;4;4;4;4;5;4;1;1;1;1;2;2;4;2;2;1;5;5;4;4;.a;.a;2;1;2;1;1;4;2;2;2;1;1;4;4;2;3;2;2;2;2;2;1;2;3;1;1;2;3;4;2;4;3;1;4;4;4;4;4;4;2;3;3;2;.a;2;2;.a;2;2;3;2;2;0;0;0;1;0;0;1;0;0;0;0;0;.a;.a;.a;0;0;0;0;0;0;.a;.a;.a;0;0;0;0;0;0;1;0;0;0;0;0;0;0;0;;4;;5;5;2;2;79;4;2;2;2;2;3;1;1;3;.a;.a;.a;…	1462	1	2	5	10	2	9	2	9	7	7	10	10	0	0	0	0	30	30	110	30	110	3	2	2		1	1	5	5	5	3	1	3	2	4	1	1	0	0	1	0	0	0	0	0	0	1	0
;;1;2;5;0;0;0;0;0;0;0;0;0;0;0;0;0;0;10;20;10;20;1;1;1;;1;2;5;5;5;4;1;5;1;5;1;0;0;0;1;0;0;0;0;0;0;1;0;0;0;1;0;0;0;1;3;5;5;;2;5;2;1;;;;1;4;4;5;4;;;;;4;.a;.a;2;2;2;1;1;;;3;3;1;1;4;;;1;2;2;2;1;2;1;2;1;2;2;1;2;;;3;;;2;;;;3;;2;2;2;1;.a;2;1;.a;1;1;1;2;2;0;0;0;0;0;0;0;0;0;0;0;0;.a;.a;.a;0;0;0;0;0;0;.a;.a;.a;0;0;0;0;0;0;0;0;0;0;0;0;0;0;0;4;4;3;1;2;3;2;81;2;2;2;2;2;1;2;5;4;.a;.a;.a;;13;housewife;0.1995814;…	1463	1	2	5	0	0	0	0	0	0	0	0	0	0	0	0	0	0	10	20	10	20	1	1	1		1	2	5	5	5	4	1	5	1	5	1	0	0	0	1	0	0	0	0	0	0	1	0
;;1;2;4;10;10;0;10;0;-10;-10;10;10;0;0;0;0;0;30;50;20;50;3;3;1;;1;5;5;5;5;5;1;;1;5;1;1;1;0;0;0;0;1;0;0;0;1;0;0;0;1;0;0;0;1;3;5;5;3;4;5;4;2;1;2;2;2;4;5;5;2;3;4;5;5;4;.a;.a;2;1;3;1;1;4;3;3;2;1;1;4;4;3;3;2;2;2;1;3;1;3;1;2;1;2;3;3;2;2;2;1;3;3;2;2;3;2;2;1;1;1;.a;2;1;.a;2;2;2;2;2;0;0;0;0;0;0;0;0;0;0;0;0;.a;.a;.a;0;0;0;0;0;0;.a;.a;.a;0;0;0;0;0;0;0;0;0;0;0;0;0;0;0;3;1;3;5;1;3;2;74;2;2;2;2;2;1;4;5;3;.a;.a…	1464	1	2	4	10	10	0	10	0	-10	-10	10	10	0	0	0	0	0	30	50	20	50	3	3	1		1	5	5	5	5	5	1		1	5	1	1	1	0	0	0	0	1	0	0	0	1	0
;;1;2;17;0;3;6;3;6;3;3;9;9;0;0;0;0;30;30;110;30;110;2;2;2;;1;2;5;5;5;5;1;;1;5;1;0;0;0;0;1;0;0;0;0;0;1;0;1;0;0;0;0;0;1;2;5;5;4;4;5;4;1;2;2;2;2;3;5;2;3;2;4;5;5;5;.a;.a;2;4;2;1;1;4;1;3;2;1;1;4;2;3;2;2;2;2;2;2;1;3;3;2;2;1;4;4;3;4;4;3;4;3;2;4;4;3;2;3;3;3;.a;2;1;.a;2;1;3;1;3;0;0;0;0;0;1;0;0;1;0;1;0;.a;.a;.a;0;0;0;0;0;0;.a;.a;.a;0;0;0;0;0;0;0;1;0;0;0;0;0;0;1;4;4;4;1;2;2;2;75;2;2;2;2;2;3;2;1;1;.a;.a;.a;;…	1465	1	2	17	0	3	6	3	6	3	3	9	9	0	0	0	0	30	30	110	30	110	2	2	2		1	2	5	5	5	5	1		1	5	1	0	0	0	0	1	0	0	0	0	0	1	0
;;1;2;15;3;3;3;3;3;0;0;5;5;0;0;0;0;7.5;2.5;0;7.5;0;2;2;2;;1;1;3;3;3;3;1;1;2;3;1;0;0;0;1;0;0;0;1;0;0;0;0;1;0;0;0;0;0;1;2;5;5;3;4;4;4;1;2;1;2;1;4;5;5;4;4;3;5;5;3;.a;.a;2;1;2;1;1;4;4;4;1;1;1;4;2;2;;2;2;2;1;3;1;4;2;2;2;2;4;4;3;4;4;3;4;4;2;4;4;4;1;3;3;3;.a;3;2;.a;2;2;2;2;3;0;0;0;0;1;0;0;0;1;0;1;1;.a;.a;.a;0;0;1;0;0;0;.a;.a;.a;0;0;0;0;0;0;0;0;0;0;0;0;0;0;1;3;3;3;2;1;4;2;73;4;2;2;2;2;1;2;2;3;.a;.a;.a;;3…	1466	1	2	15	3	3	3	3	3	0	0	5	5	0	0	0	0	7.5	2.5	0	7.5	0	2	2	2		1	1	3	3	3	3	1	1	2	3	1	0	0	0	1	0	0	0	1	0	0	0	0
;;1;2;16;0;3;6;3;6;3;3;9;9;0;0;0;0;30;30;110;30;110;3;2;2;;1;2;3;5;5;3;1;5;1;5;0;1;0;0;1;1;0;0;0;0;0;1;0;0;0;1;0;0;0;1;2;5;5;4;4;5;4;1;1;2;1;2;2;3;2;3;5;4;5;5;5;.a;.a;2;2;2;1;1;4;1;3;2;1;1;4;1;3;3;2;2;2;2;2;1;3;2;2;2;1;4;4;4;4;3;2;3;2;2;4;4;3;2;3;3;2;.a;2;2;.a;2;3;3;2;2;0;0;0;0;1;0;0;0;1;0;0;0;.a;.a;.a;0;0;0;0;0;0;.a;.a;.a;0;0;0;0;0;0;0;1;0;0;0;0;0;0;0;3;4;4;1;3;3;2;73;2;2;2;2;2;3;2;6;4;.a;.a;.a;…	1467	1	2	16	0	3	6	3	6	3	3	9	9	0	0	0	0	30	30	110	30	110	3	2	2		1	2	3	5	5	3	1	5	1	5	0	1	0	0	1	1	0	0	0	0	0	1	0
;;1;2;15;8;5;3;3;5;-2;3;8;8;3;-2;0;5;5;30;0;2.5;7.5;2;2;2;;1;4;3;;5;5;1;5;4;4;1;0;0;0;.d;0;0;0;0;1;0;0;0;1;0;0;.d;0;0;0;3;5;5;3;4;3;4;2;2;2;1;4;4;3;4;4;4;3;4;4;3;.a;.a;2;1;2;1;1;4;4;4;2;1;1;4;4;4;2;2;2;2;2;2;1;3;1;2;1;2;4;4;2;3;4;2;3;3;2;3;3;2;3;3;3;2;.a;2;2;.a;3;2;1;2;2;0;0;1;0;0;1;0;0;1;0;0;0;.a;.a;.a;0;0;0;0;0;0;.a;.a;.a;0;0;1;0;0;0;0;0;0;0;0;0;0;0;0;4;4;4;2;1;2;2;80;4;2;2;2;2;1;1;6;1;.a;.a;.a…	1468	1	2	15	8	5	3	3	5	-2	3	8	8	3	-2	0	5	5	30	0	2.5	7.5	2	2	2		1	4	3		5	5	1	5	4	4	1	0	0	0	.d	0	0	0	0	1	0	0	0
;;1;2;15;10;0;10;0;10;10;10;10;10;0;0;0;0;30;30;55;30;110;2;2;2;;1;1;2;3;4;3;1;4;3;4;1;1;1;0;1;1;0;0;0;1;0;0;0;1;1;0;0;.d;0;0;3;5;5;2;3;1;2;2;2;1;1;2;2;3;4;3;4;3;2;4;4;.a;.a;1;1;3;1;1;4;2;3;3;1;1;4;3;3;3;1;2;2;3;1;2;1;2;2;1;2;2;2;2;2;2;2;2;2;2;3;3;2;2;2;3;2;.a;2;2;.a;1;3;2;2;2;0;0;0;0;0;0;0;1;0;0;0;0;.a;.a;.a;0;0;0;0;0;0;.a;.a;.a;0;0;0;0;1;0;0;0;0;0;0;0;0;0;0;4;4;4;1;1;3;2;80;4;2;2;2;2;3;1;7;;.a;…	1469	1	2	15	10	0	10	0	10	10	10	10	10	0	0	0	0	30	30	55	30	110	2	2	2		1	1	2	3	4	3	1	4	3	4	1	1	1	0	1	1	0	0	0	1	0	0	0
;;1;2;15;10;0;10;0;10;10;10;10;10;0;0;0;0;30;0;110;0;110;2;2;2;;1;1;2;4;4;3;1;4;2;4;1;1;0;0;1;1;0;0;0;0;0;1;0;1;0;0;0;0;0;1;3;5;5;2;3;1;2;2;2;1;1;2;4;3;3;2;4;3;5;3;4;.a;.a;2;1;2;1;1;4;2;3;2;1;1;4;3;3;3;2;2;2;2;2;1;2;1;2;1;2;3;2;2;2;2;2;2;2;1;3;2;2;2;2;3;2;.a;2;2;.a;3;3;2;2;2;0;0;0;0;0;0;0;1;0;0;0;0;.a;.a;.a;0;0;0;0;0;0;.a;.a;.a;0;1;0;0;1;0;0;0;0;0;0;0;0;0;0;4;4;4;2;1;4;2;85;4;2;2;2;2;3;1;6;;.a;.a…	1470	1	2	15	10	0	10	0	10	10	10	10	10	0	0	0	0	30	0	110	0	110	2	2	2		1	1	2	4	4	3	1	4	2	4	1	1	0	0	1	1	0	0	0	0	0	1	0
;;1;2;15;5;5;2;6;3;-3;-3;7;9;1;1;2;0;10;8.5;9;7.5;8.5;2;2;2;;1;3;4;4;4;3;1;1;2;4;1;1;0;0;0;0;0;1;0;0;0;1;0;0;0;1;0;0;0;1;3;5;5;3;4;2;4;1;1;1;2;1;2;2;5;3;2;5;5;5;5;.a;.a;2;4;2;1;1;4;2;2;2;1;1;4;2;2;3;2;2;2;2;2;1;2;1;2;1;2;2;3;3;2;2;2;2;1;1;3;2;2;3;2;2;1;.a;1;1;.a;2;1;1;1;1;0;0;0;0;0;0;0;0;0;0;0;0;.a;.a;.a;0;0;0;0;0;0;.a;.a;.a;0;0;0;0;0;0;0;0;0;0;0;0;0;0;0;4;4;2;2;2;3;2;86;3;2;2;2;2;3;2;5;3;.a;.a;.…	1471	1	2	15	5	5	2	6	3	-3	-3	7	9	1	1	2	0	10	8.5	9	7.5	8.5	2	2	2		1	3	4	4	4	3	1	1	2	4	1	1	0	0	0	0	0	1	0	0	0	1	0
;;1;2;5;5;3;3;3;5;0;3;5;8;3;0;3;3;10;10;35;10;50;2;3;3;;1;1;4;4;;3;1;1;1;4;1;1;0;0;1;1;0;0;0;0;0;1;1;1;0;0;0;0;0;1;3;5;5;2;4;3;3;1;2;1;2;3;3;4;3;3;2;5;5;5;5;.a;.a;2;1;2;1;1;4;2;2;2;1;1;;2;2;3;2;2;2;2;2;2;3;2;2;1;2;1;1;1;4;4;3;3;2;1;4;4;4;2;3;2;2;.a;2;2;.a;2;3;2;2;3;0;0;0;1;0;0;0;0;0;0;0;0;.a;.a;.a;0;0;0;0;0;0;.a;.a;.a;0;0;0;0;0;1;0;0;0;0;0;0;0;1;0;3;4;4;5;5;4;2;83;3;2;2;2;2;1;1;2;3;.a;.a;.a;;7;;0…	1472	1	2	5	5	3	3	3	5	0	3	5	8	3	0	3	3	10	10	35	10	50	2	3	3		1	1	4	4		3	1	1	1	4	1	1	0	0	1	1	0	0	0	0	0	1	1
;;1;2;5;0;0;0;0;10;0;10;0;10;10;0;10;10;30;20;75;20;100;3;3;3;;1;1;5;5;3;3;1;5;3;3;1;1;1;0;1;1;0;0;0;0;0;1;0;1;1;0;0;1;0;0;3;4;5;2;2;2;1;2;2;1;2;2;4;5;3;3;3;3;3;5;3;.a;.a;2;1;2;1;1;4;3;3;2;1;1;4;3;3;3;2;2;2;2;3;1;2;2;2;1;2;3;3;2;3;3;2;3;2;2;3;3;2;2;2;2;1;.a;1;1;.a;1;2;1;1;2;0;0;0;0;0;0;0;0;0;0;0;0;.a;.a;.a;0;0;0;0;0;0;.a;.a;.a;0;0;0;0;0;0;0;0;0;0;0;0;0;0;0;3;3;4;1;1;3;2;73;6;2;2;1;2;1;2;2;7;.a;.a…	1473	1	2	5	0	0	0	0	10	0	10	0	10	10	0	10	10	30	20	75	20	100	3	3	3		1	1	5	5	3	3	1	5	3	3	1	1	1	0	1	1	0	0	0	0	0	1	0
;;1;2;14;5;3;3;3;3;0;0;5;5;0;0;0;0;5;7.5;35;7.5;35;2;3;3;;2;1;3;4;;3;1;3;3;3;0;1;0;0;0;1;0;0;0;0;0;1;0;1;0;0;0;0;0;1;3;5;5;2;3;2;4;1;;1;1;2;3;;3;3;2;3;3;4;4;.a;.a;2;1;;1;1;4;3;3;3;1;1;4;3;3;1;;;;;;2;3;2;2;1;2;3;3;3;3;2;2;4;3;2;4;4;3;2;2;2;2;.a;2;2;.a;2;2;2;2;2;0;0;0;0;0;0;0;0;0;0;0;0;.a;.a;.a;0;0;0;0;0;0;.a;.a;.a;0;0;0;0;0;0;0;0;0;0;0;0;0;0;0;3;4;3;2;2;1;2;79;4;2;2;2;2;4;1;1;6;.a;.a;.a;;;;0.19958…	1474	1	2	14	5	3	3	3	3	0	0	5	5	0	0	0	0	5	7.5	35	7.5	35	2	3	3		2	1	3	4		3	1	3	3	3	0	1	0	0	0	1	0	0	0	0	0	1	0
;;1;2;14;8;3;5;3;5;3;3;8;8;0;0;0;0;15;7.5;30;7.5;35;3;3;3;;1;1;5;5;5;3;1;2;4;4;1;1;0;0;1;1;0;0;0;1;1;0;0;1;0;0;0;0;0;1;3;5;5;2;3;3;4;2;2;1;2;2;2;4;5;5;5;3;5;5;4;.a;.a;2;1;2;2;1;4;4;3;2;1;1;4;4;3;1;2;2;2;2;2;1;2;2;2;2;2;1;3;2;1;2;2;1;2;2;2;2;2;2;2;2;2;.a;2;2;.a;2;2;2;2;2;0;0;0;0;0;0;0;0;0;0;0;0;.a;.a;.a;0;0;0;0;0;0;.a;.a;.a;0;0;0;0;0;0;0;0;0;0;0;0;0;0;0;1;4;4;5;1;1;2;79;4;2;2;2;2;1;2;1;5;.a;.a;.a;…	1475	1	2	14	8	3	5	3	5	3	3	8	8	0	0	0	0	15	7.5	30	7.5	35	3	3	3		1	1	5	5	5	3	1	2	4	4	1	1	0	0	1	1	0	0	0	1	1	0	0
;;1;2;14;10;3;5;3;5;3;3;8;8;0;0;0;0;20;25;50;25;50;3;3;3;;1;1;4;4;4;3;1;;2;4;1;1;1;0;1;1;0;0;0;0;0;1;0;1;0;0;0;0;0;1;3;5;5;3;4;2;2;1;1;1;1;2;4;4;3;3;4;3;5;4;4;.a;.a;2;1;2;1;1;4;3;2;2;1;1;4;3;2;3;2;2;2;1;2;2;2;2;2;1;2;3;3;3;3;3;3;2;2;2;2;2;2;2;2;2;2;.a;2;2;.a;2;2;2;2;3;0;0;0;0;0;0;0;0;0;0;0;0;.a;.a;.a;0;0;0;0;0;0;.a;.a;.a;0;0;0;0;0;0;0;0;0;0;0;0;0;1;0;3;3;2;1;1;4;2;77;4;2;2;1;2;1;2;1;5;.a;.a;.a;;5…	1476	1	2	14	10	3	5	3	5	3	3	8	8	0	0	0	0	20	25	50	25	50	3	3	3		1	1	4	4	4	3	1		2	4	1	1	1	0	1	1	0	0	0	0	0	1	0
;;1;2;17;5;0;10;0;5;10;5;10;5;-5;0;-5;-5;30;30;25;30;100;3;3;3;;1;2;4;4;3;;1;1;4;4;1;1;0;0;0;0;0;1;0;0;0;1;0;0;0;1;0;0;0;1;3;5;5;2;4;5;4;2;2;1;1;1;2;5;4;3;2;3;5;5;5;.a;.a;2;1;2;1;1;4;2;4;2;1;1;4;2;3;3;2;2;2;1;3;1;4;1;2;1;2;2;3;2;2;3;2;2;3;2;2;3;2;1;1;3;1;.a;1;1;.a;1;1;1;1;1;0;0;0;0;0;0;0;1;0;0;0;0;.a;.a;.a;0;0;0;0;0;0;.a;.a;.a;0;0;0;0;0;0;0;0;0;0;0;0;0;0;0;3;4;2;1;1;4;2;80;2;2;2;1;2;1;2;6;7;.a;.a…	1477	1	2	17	5	0	10	0	5	10	5	10	5	-5	0	-5	-5	30	30	25	30	100	3	3	3		1	2	4	4	3		1	1	4	4	1	1	0	0	0	0	0	1	0	0	0	1	0
;;1;2;7;4;3;1;3;0;-1;-2;4;3;-1;0;-1;-1;6.5;7.5;11;7.5;10;3;3;1;;1;1;3;3;4;3;1;1;3;4;1;1;1;0;1;1;0;0;0;1;0;0;0;1;0;0;0;0;0;1;3;5;5;2;3;1;4;2;2;1;2;3;4;4;3;4;3;3;1;4;4;.a;.a;2;1;2;1;1;4;2;1;2;1;1;4;2;1;3;2;2;2;;2;3;2;1;1;1;2;3;4;1;4;4;1;3;3;2;3;3;2;2;1;1;1;.a;1;1;.a;1;1;2;1;2;0;0;0;0;0;0;0;0;0;0;0;0;.a;.a;.a;0;0;0;0;0;0;.a;.a;.a;0;0;0;0;0;0;0;0;0;0;0;0;0;0;0;1;4;1;1;1;3;2;58;4;2;2;2;2;1;2;1;8;.a;.a…	1478	1	2	7	4	3	1	3	0	-1	-2	4	3	-1	0	-1	-1	6.5	7.5	11	7.5	10	3	3	1		1	1	3	3	4	3	1	1	3	4	1	1	1	0	1	1	0	0	0	1	0	0	0
;;1;2;8;5;4;2;3;3;-2;0;5;5;1;-1;0;2;15;12.5;55;15;27.5;2;2;2;;1;5;5;5;2;5;1;5;1;5;0;1;0;0;0;0;0;1;0;0;0;1;0;1;0;0;0;0;0;1;2;5;5;2;4;1;3;1;1;1;1;5;5;5;5;3;3;3;4;3;4;.a;.a;2;1;2;1;1;4;3;1;2;1;1;4;3;1;3;2;2;2;2;2;1;3;2;1;1;1;3;2;2;3;3;2;3;3;2;3;3;3;2;2;2;3;.a;2;2;.a;2;2;2;2;3;0;0;0;0;0;0;0;0;0;1;0;0;.a;.a;.a;0;0;0;0;0;0;.a;.a;.a;0;0;0;0;0;0;0;0;0;0;0;0;0;1;0;3;3;4;1;1;4;2;68;4;1;2;2;2;1;2;1;5;.a;.a;…	1479	1	2	8	5	4	2	3	3	-2	0	5	5	1	-1	0	2	15	12.5	55	15	27.5	2	2	2		1	5	5	5	2	5	1	5	1	5	0	1	0	0	0	0	0	1	0	0	0	1	0
;;1;2;8;3;3;3;3;5;0;3;5;8;3;0;3;3;20;22.5;110;25;30;2;2;3;;1;5;5;5;5;5;1;5;5;5;1;1;0;0;0;0;0;1;0;0;0;1;0;0;0;1;0;0;0;1;4;5;5;2;4;5;4;1;1;2;2;3;4;4;5;4;4;;;;;.a;.a;2;1;1;1;1;4;4;2;3;3;3;4;4;4;3;2;2;2;1;2;1;4;2;1;2;1;4;4;4;4;4;4;4;;;4;;;2;2;2;2;.a;2;1;.a;1;1;1;1;1;0;0;0;0;0;0;0;0;0;0;0;0;.a;.a;.a;0;0;0;0;0;0;.a;.a;.a;0;0;0;0;0;0;0;0;0;0;0;0;0;0;0;4;4;4;1;;3;2;65;2;2;2;2;2;3;2;1;5;.a;.a;.a;;3;;0.199…	1480	1	2	8	3	3	3	3	5	0	3	5	8	3	0	3	3	20	22.5	110	25	30	2	2	3		1	5	5	5	5	5	1	5	5	5	1	1	0	0	0	0	0	1	0	0	0	1	0
;;1;2;7;8;3;5;0;10;3;10;8;10;5;-2;3;8;20;20;55;20;100;3;2;2;;1;1;2;2;3;3;1;3;1;5;1;1;0;0;1;1;0;0;1;1;1;0;0;1;0;0;0;0;0;1;2;5;5;3;4;4;4;1;1;1;1;2;3;3;4;1;1;4;5;5;3;.a;.a;2;1;2;1;1;;2;3;2;1;1;;3;3;3;2;2;2;2;2;2;2;2;1;2;1;4;4;4;4;4;4;4;4;4;4;4;4;3;1;3;2;.a;2;2;.a;2;3;3;2;2;1;0;0;0;0;0;0;1;0;0;0;0;.a;.a;.a;0;0;0;0;0;0;.a;.a;.a;0;0;0;0;1;0;0;1;0;0;0;0;0;0;0;4;3;2;2;1;4;2;75;4;2;2;1;2;1;2;1;5;.a;.a;.a;…	1481	1	2	7	8	3	5	0	10	3	10	8	10	5	-2	3	8	20	20	55	20	100	3	2	2		1	1	2	2	3	3	1	3	1	5	1	1	0	0	1	1	0	0	1	1	1	0	0
;;1;2;8;5;3;3;3;5;0;3;5;8;3;0;3;3;15;15;55;7.5;90;2;2;2;;1;5;5;5;3;5;1;4;3;5;0;1;0;0;0;0;0;1;0;0;0;1;0;0;0;1;0;0;0;1;5;5;5;4;4;5;4;1;2;2;1;1;4;4;4;5;4;3;3;5;5;.a;.a;2;1;2;1;1;4;4;3;2;2;3;4;4;.d;2;2;2;2;1;2;1;2;2;2;1;2;3;4;3;3;4;3;2;3;;3;4;3;2;2;2;2;.a;2;2;.a;2;2;2;2;2;0;0;0;0;0;0;0;0;0;0;0;0;.a;.a;.a;0;0;0;0;0;0;.a;.a;.a;0;0;0;0;0;0;0;0;0;0;0;0;0;0;0;4;3;3;1;2;4;2;62;2;2;2;1;2;1;2;1;2;.a;.a;.a;;3…	1482	1	2	8	5	3	3	3	5	0	3	5	8	3	0	3	3	15	15	55	7.5	90	2	2	2		1	5	5	5	3	5	1	4	3	5	0	1	0	0	0	0	0	1	0	0	0	1	0
;;1;2;5;0;0;0;;;0;;0;;;;;;0;0;0;0;0;1;.b;1;;1;5;5;5;5;4;1;5;1;5;1;0;0;0;0;0;0;1;0;0;0;1;0;.d;0;0;0;0;0;1;3;5;5;5;4;5;3;1;2;1;2;2;4;5;5;4;;5;5;5;3;.a;.a;2;2;2;2;1;;;4;2;1;1;;2;4;3;2;2;2;1;1;1;1;1;1;1;2;3;3;;3;;;3;;;3;;;2;2;2;2;.a;2;2;.a;2;2;2;2;2;0;0;0;0;0;0;0;0;0;0;0;0;.a;.a;.a;0;0;0;0;0;0;.a;.a;.a;0;0;0;0;0;0;0;0;0;0;0;0;0;0;0;3;4;2;5;5;2;2;62;1;2;2;2;2;4;2;5;4;.a;.a;.a;;13;housewife;0.1995814;7…	1483	1	2	5	0	0	0			0		0						0	0	0	0	0	1	.b	1		1	5	5	5	5	4	1	5	1	5	1	0	0	0	0	0	0	1	0	0	0	1	0
;;1;2;18;3;3;3;3;3;0;0;5;5;0;0;0;0;7.5;2.5;0;7.5;0;2;2;2;;1;1;3;3;3;3;1;1;2;3;1;0;0;0;1;0;0;0;1;0;0;0;0;1;0;0;0;0;0;1;2;5;5;3;4;4;4;1;2;1;2;1;4;5;5;4;4;4;5;5;4;.a;.a;2;;2;1;1;4;4;4;2;2;2;.d;.d;.d;1;2;2;2;1;3;1;4;2;2;2;2;4;4;2;4;4;2;4;4;2;4;4;4;1;3;3;3;.a;2;2;.a;2;2;2;2;2;0;0;0;0;1;0;0;0;1;0;1;0;.a;.a;.a;0;0;.d;0;0;0;.a;.a;.a;0;0;0;0;0;0;0;0;0;0;0;0;0;0;0;4;4;4;1;1;4;2;76;3;2;2;2;2;1;2;7;1;.a;.a;.…	1484	1	2	18	3	3	3	3	3	0	0	5	5	0	0	0	0	7.5	2.5	0	7.5	0	2	2	2		1	1	3	3	3	3	1	1	2	3	1	0	0	0	1	0	0	0	1	0	0	0	0
;;1;2;14;5;3;3;3;3;0;0;5;5;0;0;0;0;10;10;25;10;50;2;2;2;;1;5;5;5;5;4;1;5;2;5;1;1;0;0;0;0;0;1;0;0;0;1;0;0;0;1;0;0;0;1;3;5;5;2;3;5;3;2;2;1;2;2;4;4;5;3;4;5;5;5;5;.a;.a;2;4;2;1;1;4;2;3;2;1;1;4;2;3;3;2;2;2;1;2;1;2;1;1;2;1;3;3;3;2;2;2;3;2;2;3;3;2;2;3;3;1;.a;1;2;.a;2;2;2;2;2;0;0;0;0;1;0;0;1;0;0;0;0;.a;.a;.a;0;0;0;0;0;0;.a;.a;.a;0;0;0;0;0;0;0;0;0;0;0;0;0;0;0;4;4;4;2;2;4;2;69;2;2;2;2;2;1;2;5;;.a;.a;.a;;13…	1485	1	2	14	5	3	3	3	3	0	0	5	5	0	0	0	0	10	10	25	10	50	2	2	2		1	5	5	5	5	4	1	5	2	5	1	1	0	0	0	0	0	1	0	0	0	1	0
;;1;2;17;5;5;3;3;3;-2;0;8;5;0;-2;-2;3;15;15;57.5;7.5;2.5;2;2;2;;1;5;5;5;5;4;1;4;3;4;1;1;0;0;0;0;0;1;0;0;0;1;0;0;0;1;0;0;0;1;4;5;5;1;3;3;2;2;2;2;2;3;4;4;5;3;5;3;5;5;4;.a;.a;2;1;2;1;1;4;4;3;2;2;1;4;4;3;3;2;2;2;1;2;1;2;1;1;2;2;1;2;2;1;3;2;1;2;2;1;2;3;2;2;2;3;.a;2;2;.a;2;2;2;2;2;0;0;0;0;0;0;0;0;0;1;0;0;.a;.a;.a;0;0;0;0;0;0;.a;.a;.a;0;0;0;0;0;0;0;0;0;0;0;0;0;0;0;1;2;2;1;1;4;2;66;4;2;2;2;2;3;2;1;5;.a;.…	1486	1	2	17	5	5	3	3	3	-2	0	8	5	0	-2	-2	3	15	15	57.5	7.5	2.5	2	2	2		1	5	5	5	5	4	1	4	3	4	1	1	0	0	0	0	0	1	0	0	0	1	0
;;1;2;16;8;5;3;3;3;-2;0;8;5;0;-2;-2;3;22.5;15;57.5;7.5;2.5;3;3;3;;1;5;5;5;5;3;2;3;2;5;1;1;1;0;0;0;0;1;0;0;0;1;0;1;0;0;0;0;0;1;3;5;5;2;4;1;4;1;2;2;2;3;4;4;4;4;4;4;5;3;4;.a;.a;2;4;2;1;1;.d;3;3;2;3;2;.d;.d;.d;3;2;2;2;1;2;1;1;1;1;2;1;2;4;3;2;4;2;2;4;3;3;4;3;1;1;1;1;.a;1;1;.a;1;1;1;1;1;0;0;0;0;0;0;0;0;0;0;0;0;.a;.a;.a;0;0;0;0;0;0;.a;.a;.a;0;0;0;0;0;0;0;0;0;0;0;0;0;0;0;3;3;;1;1;3;2;64;4;2;2;2;2;4;2;1;5…	1487	1	2	16	8	5	3	3	3	-2	0	8	5	0	-2	-2	3	22.5	15	57.5	7.5	2.5	3	3	3		1	5	5	5	5	3	2	3	2	5	1	1	1	0	0	0	0	1	0	0	0	1	0
;;1;2;18;0;0;0;0;0;0;0;0;0;0;0;0;0;0;0;0;0;0;1;1;1;;1;4;4;4;4;4;4;4;4;4;1;0;0;0;0;0;0;1;0;0;0;1;0;0;0;1;0;0;0;1;2;5;5;5;5;5;5;2;2;2;2;4;4;4;4;4;4;1;1;3;4;.a;.a;2;4;3;3;3;4;4;4;1;1;1;4;4;4;;2;2;2;1;3;1;4;2;2;2;2;2;2;2;2;2;2;2;2;2;2;2;2;3;3;3;3;.a;2;2;.a;2;2;2;2;2;0;1;0;0;1;0;0;1;0;0;1;0;.a;.a;.a;0;0;0;0;0;0;.a;.a;.a;0;0;0;0;0;0;0;0;0;0;0;0;0;0;0;3;3;3;2;1;2;2;69;1;2;2;2;2;1;2;7;;.a;.a;.a;;13;;0.19…	1488	1	2	18	0	0	0	0	0	0	0	0	0	0	0	0	0	0	0	0	0	0	1	1	1		1	4	4	4	4	4	4	4	4	4	1	0	0	0	0	0	0	1	0	0	0	1	0
;;1;2;9;0;0;0;0;0;0;0;0;0;0;0;0;0;0;0;0;0;0;1;1;1;;1;2;4;5;5;4;1;2;3;5;1;1;0;0;1;1;0;0;0;0;0;1;0;0;0;1;0;0;0;1;3;5;5;1;2;5;2;1;2;1;2;3;3;4;4;3;3;3;5;5;4;.a;.a;2;1;2;1;1;4;2;2;2;1;1;4;3;2;3;2;2;2;1;2;1;3;2;2;1;2;3;3;1;3;2;1;3;2;1;3;3;2;2;2;2;1;.a;1;1;.a;2;2;2;1;3;0;0;0;0;0;0;0;0;0;0;0;0;.a;.a;.a;0;0;0;0;0;0;.a;.a;.a;0;0;0;0;0;0;0;0;0;0;0;0;0;0;1;3;3;2;5;5;4;2;76;2;2;2;2;2;3;2;5;5;.a;.a;.a;;13;hous…	1489	1	2	9	0	0	0	0	0	0	0	0	0	0	0	0	0	0	0	0	0	0	1	1	1		1	2	4	5	5	4	1	2	3	5	1	1	0	0	1	1	0	0	0	0	0	1	0
;;1;2;11;5;0;10;3;8;10;5;10;10;-2;3;0;-5;5;10;10;22.5;40;2;2;2;;1;4;4;4;4;4;1;4;4;5;1;0;0;0;0;0;0;1;0;0;0;1;0;0;0;1;0;0;0;1;4;5;5;3;3;5;5;1;1;1;1;3;4;4;4;4;4;5;5;5;5;.a;.a;2;4;3;1;1;4;3;3;2;1;3;4;3;.d;3;2;2;2;1;2;1;2;1;2;1;1;2;3;2;2;3;2;1;2;1;2;2;2;2;2;2;2;.a;2;2;.a;2;2;2;2;2;0;0;0;0;0;0;0;0;0;0;0;0;.a;.a;.a;0;0;0;0;0;0;.a;.a;.a;0;0;0;0;0;0;0;0;0;0;0;0;0;0;0;3;3;3;1;1;4;2;40;1;2;2;2;2;1;2;5;;.a;.…	1490	1	2	11	5	0	10	3	8	10	5	10	10	-2	3	0	-5	5	10	10	22.5	40	2	2	2		1	4	4	4	4	4	1	4	4	5	1	0	0	0	0	0	0	1	0	0	0	1	0
;;1;2;11;3;3;3;1;1;0;0;5;3;-1;-1;-2;0;10;2.5;40;7.5;5;1;1;1;;1;5;5;5;5;3;1;5;3;5;1;0;0;0;0;0;0;1;0;0;0;1;0;0;0;1;0;0;0;1;5;5;5;2;4;5;3;1;1;2;2;4;4;4;4;4;4;5;5;5;5;.a;.a;2;4;2;1;1;4;4;4;2;1;1;4;3;4;2;2;2;2;1;2;1;4;1;2;2;1;3;3;3;3;3;3;3;3;3;3;3;3;3;3;1;1;.a;2;1;.a;1;1;1;1;1;1;0;0;1;0;0;0;0;0;0;0;0;.a;.a;.a;0;0;0;0;0;0;.a;.a;.a;0;0;0;0;0;0;0;0;0;0;0;0;0;0;0;3;2;4;2;3;2;2;55;1;2;2;2;2;1;1;1;2;.a;.a;.…	1491	1	2	11	3	3	3	1	1	0	0	5	3	-1	-1	-2	0	10	2.5	40	7.5	5	1	1	1		1	5	5	5	5	3	1	5	3	5	1	0	0	0	0	0	0	1	0	0	0	1	0
;;1;2;4;0;0;0;0;0;0;0;0;0;0;0;0;0;0;0;0;0;0;1;1;1;;1;4;4;4;5;1;1;4;1;1;1;1;1;0;0;0;0;1;0;0;0;1;1;1;1;0;1;1;1;0;4;5;5;2;3;5;3;1;;1;1;1;3;;5;;5;3;5;5;4;.a;.a;2;1;;1;1;4;4;2;3;1;1;4;4;3;3;1;2;2;1;4;1;4;2;1;1;1;4;3;1;4;4;1;4;3;1;4;3;2;2;2;2;1;.a;2;1;.a;1;1;1;1;2;0;0;0;0;0;0;0;0;0;0;0;0;.a;.a;.a;0;0;0;0;0;0;.a;.a;.a;0;0;0;0;0;0;0;0;0;0;0;0;0;0;0;4;4;3;1;1;4;2;51;2;2;2;2;2;1;2;3;3;.a;.a;.a;handicraft;;…	1492	1	2	4	0	0	0	0	0	0	0	0	0	0	0	0	0	0	0	0	0	0	1	1	1		1	4	4	4	5	1	1	4	1	1	1	1	1	0	0	0	0	1	0	0	0	1	1
;;1;2;19;0;0;0;0;0;0;0;0;0;0;0;0;0;0;0;5;0;20;1;1;1;;1;1;1;1;5;3;1;1;4;3;1;1;1;0;1;1;0;0;1;1;1;0;0;1;1;0;0;0;0;1;5;5;5;1;3;1;1;1;2;1;1;3;3;4;3;3;2;2;5;5;4;.a;.a;2;1;2;1;1;4;2;2;2;1;1;4;2;2;3;2;2;2;2;2;3;2;2;2;1;2;2;2;1;2;2;1;2;2;1;2;2;1;2;2;2;2;.a;1;2;.a;2;2;2;2;2;0;0;0;0;0;0;0;0;0;0;0;0;.a;.a;.a;0;0;0;0;0;0;.a;.a;.a;0;0;0;0;0;0;0;0;0;0;0;0;0;0;0;3;4;4;2;2;3;1;82;4;2;2;1;2;1;1;1;4;.a;.a;.a;;4;;0.…	1493	1	2	19	0	0	0	0	0	0	0	0	0	0	0	0	0	0	0	5	0	20	1	1	1		1	1	1	1	5	3	1	1	4	3	1	1	1	0	1	1	0	0	1	1	1	0	0
;;1;2;19;10;5;5;5;5;0;0;10;10;0;0;0;0;30;30;110;30;100;2;2;2;;1;1;4;4;3;3;3;3;1;4;1;1;1;0;1;1;1;0;0;0;0;1;0;0;1;0;0;0;0;1;4;5;5;2;2;1;3;1;2;1;1;3;2;4;3;3;4;3;4;3;4;.a;.a;2;1;1;1;1;3;3;3;2;1;1;.d;3;3;3;2;2;2;2;4;1;3;2;2;1;1;3;3;2;3;3;2;4;3;2;4;4;4;3;3;3;3;.a;1;1;.a;1;3;2;1;1;0;1;0;0;1;0;0;1;0;0;1;0;.a;.a;.a;0;0;0;0;0;0;.a;.a;.a;0;0;0;0;0;1;0;0;0;0;0;0;0;0;0;4;3;2;2;1;2;2;49;4;2;2;1;2;1;2;4;5;.a;.a…	1494	1	2	19	10	5	5	5	5	0	0	10	10	0	0	0	0	30	30	110	30	100	2	2	2		1	1	4	4	3	3	3	3	1	4	1	1	1	0	1	1	1	0	0	0	0	1	0
;;1;2;19;5;3;3;3;2;0;-1;5;4;-1;0;-1;-1;5;7.5;27.5;7.5;65;1;1;1;;1;5;5;5;5;5;1;4;4;5;1;1;1;0;0;0;0;1;0;0;0;1;0;0;0;1;0;0;0;1;3;5;5;5;3;5;3;2;2;1;2;1;4;4;4;4;4;;5;5;5;.a;.a;2;1;2;1;1;;3;3;2;1;1;;2;3;3;2;2;2;1;2;1;3;1;2;1;2;3;3;2;3;4;3;3;3;2;4;4;3;2;2;2;2;.a;2;2;.a;2;2;3;2;2;0;0;0;0;0;0;0;0;0;0;0;0;.a;.a;.a;0;0;0;0;0;0;.a;.a;.a;0;0;0;0;0;0;0;0;0;0;0;0;0;0;0;3;4;;5;5;4;2;37;1;2;2;2;2;1;2;5;;.a;.a;.a;…	1495	1	2	19	5	3	3	3	2	0	-1	5	4	-1	0	-1	-1	5	7.5	27.5	7.5	65	1	1	1		1	5	5	5	5	5	1	4	4	5	1	1	1	0	0	0	0	1	0	0	0	1	0
;;1;2;20;10;0;10;0;10;10;10;10;10;0;0;0;0;30;30;110;30;110;2;2;2;;1;3;4;4;4;3;1;4;1;4;1;1;0;0;1;1;0;0;0;0;0;1;1;1;0;0;0;0;0;1;4;4;5;1;2;1;3;1;1;2;2;3;4;4;4;4;4;;;5;4;.a;.a;2;4;2;1;1;4;3;3;3;1;1;4;3;3;3;2;2;2;1;2;1;3;2;2;1;1;4;4;4;4;4;4;4;4;4;4;4;4;2;3;2;2;.a;2;2;.a;2;2;2;2;2;0;0;0;0;1;0;0;0;0;0;0;0;.a;.a;.a;0;0;0;0;0;0;.a;.a;.a;0;0;0;0;0;0;0;0;0;0;0;0;0;0;0;3;4;3;1;1;4;2;26;1;2;2;2;2;1;2;5;5;.a;.…	1496	1	2	20	10	0	10	0	10	10	10	10	10	0	0	0	0	30	30	110	30	110	2	2	2		1	3	4	4	4	3	1	4	1	4	1	1	0	0	1	1	0	0	0	0	0	1	1
;;1;2;20;5;3;3;3;3;0;0;5;5;0;0;0;0;10;10;10;5;5;3;3;3;;1;2;4;4;4;3;2;1;3;4;1;1;0;0;1;1;0;0;.d;.d;.d;0;1;1;1;0;.d;.d;.d;0;2;5;5;3;4;3;4;1;1;2;2;3;4;4;4;4;4;2;3;2;3;.a;.a;2;1;2;2;1;4;4;3;2;2;2;4;4;4;2;2;2;2;;;1;1;1;1;2;1;2;3;2;2;3;2;3;3;2;3;2;3;2;3;1;1;.a;1;1;.a;1;1;1;1;1;0;0;0;0;0;1;0;0;0;0;0;0;.a;.a;.a;0;0;0;0;0;0;.a;.a;.a;0;0;0;0;0;0;0;0;0;0;0;0;0;0;0;3;3;3;2;2;2;2;50;2;2;2;2;2;1;2;5;1;.a;.a;.a;…	1497	1	2	20	5	3	3	3	3	0	0	5	5	0	0	0	0	10	10	10	5	5	3	3	3		1	2	4	4	4	3	2	1	3	4	1	1	0	0	1	1	0	0	.d	.d	.d	0	1
;;1;2;21;5;8;0;8;0;-7;-7;8;8;0;0;0;0;15;22.5;0;22.5;0;1;1;1;;1;5;2;2;4;4;1;1;1;5;1;1;0;0;0;0;0;1;1;1;0;0;0;0;0;1;0;0;0;1;4;5;5;2;4;2;2;2;2;;;1;4;4;;;3;3;5;5;3;.a;.a;2;2;2;1;2;4;2;4;2;1;3;4;3;;3;2;2;2;2;1;2;2;2;2;1;2;2;2;2;4;3;2;2;2;2;4;4;4;2;2;2;1;.a;1;2;.a;2;2;2;2;2;0;0;0;0;0;0;0;0;0;0;0;0;.a;.a;.a;0;0;0;0;0;0;.a;.a;.a;0;0;0;0;0;0;0;0;0;0;0;0;0;0;0;3;3;3;2;1;2;2;46;2;2;1;1;2;1;2;5;1;.a;.a;.a;;13…	1498	1	2	21	5	8	0	8	0	-7	-7	8	8	0	0	0	0	15	22.5	0	22.5	0	1	1	1		1	5	2	2	4	4	1	1	1	5	1	1	0	0	0	0	0	1	1	1	0	0	0
;;1;2;22;5;3;3;3;3;0;0;5;5;0;0;0;0;15;7.5;27.5;7.5;27.5;2;2;2;;1;1;1;1;1;2;1;1;1;1;1;1;1;0;1;1;1;0;1;1;1;0;0;0;0;1;1;1;1;0;3;3;3;2;3;5;2;1;1;1;1;2;2;2;2;2;2;3;5;5;3;.a;.a;2;1;1;1;1;2;2;2;1;1;1;2;2;2;3;1;1;2;3;2;2;4;3;1;2;1;3;3;3;3;3;3;2;3;3;3;3;3;2;2;2;1;.a;2;2;.a;;3;;2;3;0;0;0;0;0;0;0;0;0;0;0;0;.a;.a;.a;0;0;0;0;0;0;.a;.a;.a;0;0;0;1;0;0;0;0;0;0;0;0;0;0;1;3;2;1;1;1;4;1;69;6;2;2;1;2;1;1;1;10;.a;.a;…	1499	1	2	22	5	3	3	3	3	0	0	5	5	0	0	0	0	15	7.5	27.5	7.5	27.5	2	2	2		1	1	1	1	1	2	1	1	1	1	1	1	1	0	1	1	1	0	1	1	1	0	0
;;1;2;23;5;3;5;3;3;3;0;8;5;-2;0;-2;-2;0;0;0;0;0;1;2;2;;1;1;5;5;5;2;5;1;1;5;1;1;1;0;1;0;0;0;0;0;0;1;1;0;0;0;0;0;0;1;3;5;5;4;4;5;5;1;2;2;2;5;4;5;4;4;5;3;5;5;3;.a;.a;2;1;2;1;1;;2;2;1;1;1;4;4;4;2;2;2;2;1;1;1;1;1;2;1;2;4;4;4;4;4;4;4;4;4;4;4;4;3;1;2;2;.a;2;2;.a;2;2;1;1;2;1;0;0;0;0;0;0;0;0;0;0;0;.a;.a;.a;0;0;0;0;0;0;.a;.a;.a;0;0;0;0;0;0;0;0;0;0;0;0;0;0;0;3;4;4;1;1;2;2;47;4;2;2;1;2;1;2;4;6;.a;.a;.a;;7;re…	1500	1	2	23	5	3	5	3	3	3	0	8	5	-2	0	-2	-2	0	0	0	0	0	1	2	2		1	1	5	5	5	2	5	1	1	5	1	1	1	0	1	0	0	0	0	0	0	1	1
;;1;2;23;10;5;5;5;5;0;0;10;10;0;0;0;0;30;30;110;30;110;2;2;2;;1;2;5;5;5;4;4;1;1;4;1;1;0;0;1;1;0;0;0;0;0;1;0;0;0;1;0;0;0;1;3;4;5;3;4;5;4;2;2;2;1;1;1;4;2;2;1;4;2;4;4;.a;.a;2;1;2;1;1;4;3;3;2;1;1;4;3;3;3;2;2;2;2;2;1;3;2;2;1;2;3;3;3;3;3;3;3;3;2;3;3;3;3;3;3;3;.a;2;2;.a;2;2;3;2;3;1;0;0;1;0;0;1;0;0;1;0;0;.a;.a;.a;0;0;0;0;0;0;.a;.a;.a;0;0;0;0;0;0;0;1;0;0;0;0;0;1;0;2;3;2;1;1;4;2;43;4;2;2;2;2;1;2;4;7;.a;.a;…	1501	1	2	23	10	5	5	5	5	0	0	10	10	0	0	0	0	30	30	110	30	110	2	2	2		1	2	5	5	5	4	4	1	1	4	1	1	0	0	1	1	0	0	0	0	0	1	0
;;1;2;24;5;3;3;3;3;0;0;5;5;0;0;0;0;5;5;10;5;5;2;2;2;;1;2;4;4;5;3;1;5;2;4;1;1;0;0;0;1;0;0;0;0;0;1;1;1;0;0;0;0;0;1;2;3;5;2;4;3;4;1;1;2;2;3;4;4;4;3;4;2;3;2;3;.a;.a;2;4;2;2;1;4;4;3;2;3;2;4;4;4;3;2;2;2;;1;2;1;1;2;2;1;2;3;2;2;3;2;3;3;2;3;2;3;3;2;1;2;.a;2;2;.a;1;2;2;2;3;1;0;0;0;0;0;0;0;0;0;0;0;.a;.a;.a;0;0;0;0;0;0;.a;.a;.a;0;0;0;0;0;0;0;0;0;0;0;0;1;0;0;3;3;3;2;2;2;2;47;4;2;2;2;2;1;2;4;.c;.a;.a;.a;;7;ret…	1502	1	2	24	5	3	3	3	3	0	0	5	5	0	0	0	0	5	5	10	5	5	2	2	2		1	2	4	4	5	3	1	5	2	4	1	1	0	0	0	1	0	0	0	0	0	1	1
;;1;2;25;10;0;5;0;0;5;0;5;0;-5;0;-5;-5;30;30;110;0;0;2;2;2;;1;3;4;5;5;3;1;5;2;5;1;1;0;0;1;1;0;0;0;0;0;1;0;1;0;0;0;0;0;1;4;5;5;4;4;4;4;1;2;1;1;3;4;4;4;3;3;2;2;5;4;.a;.a;2;4;2;1;1;4;2;2;2;1;1;4;2;2;3;2;2;2;2;1;1;2;2;2;1;2;4;4;2;3;4;2;2;4;2;2;4;2;2;3;3;2;.a;2;2;.a;3;2;2;2;2;0;0;0;0;1;0;0;1;0;0;0;0;.a;.a;.a;0;0;0;0;0;0;.a;.a;.a;0;1;0;0;0;0;0;0;0;0;0;0;0;0;0;4;4;1;2;2;4;2;89;2;2;2;1;2;1;1;8;;.a;.a;.a;…	1503	1	2	25	10	0	5	0	0	5	0	5	0	-5	0	-5	-5	30	30	110	0	0	2	2	2		1	3	4	5	5	3	1	5	2	5	1	1	0	0	1	1	0	0	0	0	0	1	0
;;1;2;26;10;0;10;0;10;10;10;10;10;0;0;0;0;0;0;20;5;20;3;3;3;;1;3;4;4;4;3;1;1;1;4;1;1;1;0;0;0;0;1;0;0;0;1;0;1;1;0;0;0;0;1;3;5;5;1;2;1;2;1;2;2;2;4;4;4;4;4;4;3;3;3;4;.a;.a;2;1;3;3;3;4;4;.d;2;2;2;;;;1;2;2;2;1;2;2;1;1;2;2;2;2;2;1;3;3;2;2;2;1;2;2;1;2;2;2;2;.a;2;2;.a;2;2;2;2;2;0;0;0;0;0;0;0;0;0;0;0;0;.a;.a;.a;0;0;0;0;0;0;.a;.a;.a;0;0;0;0;0;0;0;0;0;0;0;0;0;0;0;;3;;2;2;4;2;48;1;2;2;2;2;1;2;5;3;.a;.a;.a;;1…	1504	1	2	26	10	0	10	0	10	10	10	10	10	0	0	0	0	0	0	20	5	20	3	3	3		1	3	4	4	4	3	1	1	1	4	1	1	1	0	0	0	0	1	0	0	0	1	0
;;1;2;27;5;8;1;4;2;-8;-2;9;5;1;-5;-4;6;15;7.5;8.8;7.5;8.8;2;2;2;;1;5;5;5;5;4;1;5;1;5;1;1;0;0;0;0;0;1;0;0;0;1;0;.d;0;0;0;0;0;1;2;5;5;3;4;5;4;2;2;2;2;2;5;5;5;5;3;4;5;5;4;.a;.a;2;1;;1;1;4;2;1;3;1;1;4;3;1;3;2;2;2;1;2;1;2;;2;1;2;3;3;2;1;1;1;3;2;1;4;4;3;1;1;2;1;.a;1;1;.a;1;1;1;1;1;0;0;0;0;0;0;0;0;0;0;0;0;.a;.a;.a;0;0;0;0;0;0;.a;.a;.a;0;0;0;0;0;0;0;0;0;0;0;0;0;0;0;3;4;4;1;1;4;2;69;2;2;2;2;2;1;2;5;;.a;.a…	1505	1	2	27	5	8	1	4	2	-8	-2	9	5	1	-5	-4	6	15	7.5	8.8	7.5	8.8	2	2	2		1	5	5	5	5	4	1	5	1	5	1	1	0	0	0	0	0	1	0	0	0	1	0
;;2;1;1;4;3;5;4;2;2;-2;8;6;-3;1;-2;-4;12;12;50;20;40;2;2;2;0;1;1;3;5;5;3;3;1;2;5;1;0;0;0;1;0;0;0;0;0;0;1;0;0;1;0;0;0;0;1;4;5;5;3;4;3;4;2;1;1;1;3;5;5;5;3;1;3;5;3;4;3;5;2;2;1;1;1;3;3;3;1;1;1;3;3;3;2;2;2;2;1;4;1;4;3;2;2;1;4;4;4;4;4;4;4;4;4;4;4;4;;;;3;.a;;;.a;;;;;;0;0;0;0;0;0;0;0;0;1;0;0;0;0;0;0;0;0;0;0;0;0;0;0;0;0;0;0;0;0;0;0;0;0;0;0;0;0;0;2;3;3;2;2;4;2;61;4;1;1;2;2;1;2;1;7;.a;.a;.a;;;;0.6020378;9.9…	2121	2	1	1	4	3	5	4	2	2	-2	8	6	-3	1	-2	-4	12	12	50	20	40	2	2	2	0	1	1	3	5	5	3	3	1	2	5	1	0	0	0	1	0	0	0	0	0	0	1	0
;;2;1;1;10;2;8;0;10;6;10;10;10;2;-2;0;4;25;20;80;10;80;3;2;2;1;5;1;5;5;3;3;5;5;1;5;1;0;0;0;1;0;0;0;0;0;0;1;1;0;0;0;0;0;0;1;5;5;5;3;2;1;3;2;2;1;1;3;3;5;4;3;2;5;5;3;3;2;5;2;1;1;1;1;4;3;2;1;1;1;3;2;3;1;2;2;2;3;4;2;4;2;2;2;2;2;2;1;4;3;2;4;3;1;3;3;3;1;1;2;1;.a;1;1;.a;2;3;1;1;1;0;0;0;0;0;0;0;0;0;0;0;0;0;0;0;0;0;0;0;0;0;0;0;0;0;0;0;0;0;0;0;0;0;0;0;0;0;0;0;2;1;4;2;2;3;2;84;3;1;1;2;2;2;1;.c;9;.a;.a;.a;;;;…	2122	2	1	1	10	2	8	0	10	6	10	10	10	2	-2	0	4	25	20	80	10	80	3	2	2	1	5	1	5	5	3	3	5	5	1	5	1	0	0	0	1	0	0	0	0	0	0	1	1
;;2;1;1;10;0;10;0;10;10;10;10;10;0;0;0;0;;;;;;1;1;1;0;1;1;5;5;3;4;1;1;1;5;1;0;0;0;1;1;0;0;1;0;0;0;.d;.d;0;0;0;0;0;1;2;5;5;4;4;5;3;2;1;1;2;2;5;5;3;3;1;5;3;3;5;3;5;2;2;1;1;1;3;1;3;1;1;1;3;3;3;1;2;2;2;1;4;1;4;3;1;2;1;4;4;4;4;4;4;4;4;4;4;4;4;2;1;3;2;.a;3;3;.a;2;3;1;2;2;0;0;0;0;0;0;1;0;0;0;0;0;0;0;0;1;0;0;0;0;1;0;0;0;0;0;0;1;0;0;0;0;0;0;0;0;0;0;0;2;1;3;3;2;4;2;83;4;1;1;2;2;1;1;3;10;.a;.a;.a;;;;0.60203…	2123	2	1	1	10	0	10	0	10	10	10	10	10	0	0	0	0						1	1	1	0	1	1	5	5	3	4	1	1	1	5	1	0	0	0	1	1	0	0	1	0	0	0	.d
;;2;1;1;4;3;1;4;2;-2;-2;4;6;1;1;2;0;20;15;30;10;20;2;2;2;0;3;1;5;5;5;2;1;5;5;5;1;0;0;0;1;0;0;0;0;0;0;1;1;0;0;0;0;0;0;1;4;5;5;4;3;2;3;2;2;1;1;2;3;5;3;3;1;2;3;3;4;1;2;2;1;1;1;1;4;3;3;1;1;1;3;2;3;2;1;2;2;2;4;1;4;2;2;2;2;3;2;1;3;3;2;3;3;1;4;3;3;2;2;1;1;.a;1;2;.a;2;2;2;2;2;0;0;0;0;0;0;0;0;0;0;0;0;0;0;0;0;0;0;0;0;0;0;0;0;0;0;0;0;0;0;0;0;0;0;0;0;0;0;0;1;3;4;1;2;3;2;85;2;1;1;2;1;2;2;6;10;.a;.a;.a;;;;0.60…	2124	2	1	1	4	3	1	4	2	-2	-2	4	6	1	1	2	0	20	15	30	10	20	2	2	2	0	3	1	5	5	5	2	1	5	5	5	1	0	0	0	1	0	0	0	0	0	0	1	1
;;2;1;4;10;3;4;3;4;1;1;7;7;0;0;0;0;15;12;48;12;48;2;2;2;0;1;1;5;3;5;3;1;5;3;3;0;1;0;0;1;0;0;0;0;1;0;0;0;1;0;0;1;0;0;0;3;5;5;3;3;2;4;2;2;1;1;1;1;3;4;3;3;3;5;3;4;3;3;1;1;1;1;1;3;3;3;1;1;1;3;3;3;3;2;2;2;1;4;2;4;3;1;2;1;4;4;1;4;4;4;4;4;4;4;4;4;2;2;2;2;.a;2;2;.a;2;2;2;2;2;0;0;0;0;0;0;0;0;0;0;0;0;0;0;0;0;0;0;0;0;0;0;0;0;0;0;0;0;0;0;0;0;0;0;0;0;0;0;0;1;1;1;1;1;3;1;61;4;1;2;2;1;1;2;;8;.a;.a;.a;pension; b…	2125	2	1	4	10	3	4	3	4	1	1	7	7	0	0	0	0	15	12	48	12	48	2	2	2	0	1	1	5	3	5	3	1	5	3	3	0	1	0	0	1	0	0	0	0	1	0	0	0
;;2;1;1;7;2;6;2;6;4;4;8;8;0;0;0;0;6;6;24;6;24;1;2;2;0;3;1;4;4;4;3;1;3;1;5;1;0;0;0;1;0;0;0;0;0;0;1;0;0;0;1;0;0;0;1;4;5;5;2;2;5;2;2;2;1;2;3;3;5;5;3;3;5;5;5;3;3;5;2;4;1;1;1;4;3;3;1;1;1;3;3;4;2;2;2;2;3;4;1;4;3;1;2;1;1;1;1;;;1;;4;;;4;;2;1;2;1;.a;2;2;.a;2;2;;2;2;0;.d;0;0;.d;0;0;.d;0;0;.d;0;0;1;0;0;0;.d;0;0;.d;0;0;1;0;.d;0;0;0;.d;0;0;0;0;0;0;0;0;0;2;2;3;2;2;2;1;58;2;1;1;2;2;2;2;1;5;.a;.a;.a;;;;0.6020378…	2126	2	1	1	7	2	6	2	6	4	4	8	8	0	0	0	0	6	6	24	6	24	1	2	2	0	3	1	4	4	4	3	1	3	1	5	1	0	0	0	1	0	0	0	0	0	0	1	0
;;2;1;3;5;2;2;1;4;0;3;4;5;2;-1;1;3;15;6;50;5;60;3;3;3;1;1;1;1;1;3;3;4;1;3;3;1;0;0;0;0;1;1;0;1;1;1;0;0;0;0;1;0;0;0;1;4;4;4;2;3;1;2;2;1;1;1;1;3;4;2;4;1;5;5;3;3;5;5;1;2;1;1;1;3;1;1;1;1;1;2;1;1;1;1;2;2;1;4;2;4;2;2;1;2;4;1;1;1;1;4;1;1;1;4;4;4;2;1;;1;.a;1;2;.a;3;1;2;2;1;0;0;0;0;0;0;0;0;0;0;0;0;0;0;0;0;0;0;0;0;0;0;0;0;0;0;1;0;0;0;0;0;0;0;0;0;0;0;0;3;2;3;2;1;3;2;86;3;1;2;2;2;;1;3;;.a;.a;.a;;;;0.6020378;9…	2127	2	1	3	5	2	2	1	4	0	3	4	5	2	-1	1	3	15	6	50	5	60	3	3	3	1	1	1	1	1	3	3	4	1	3	3	1	0	0	0	0	1	1	0	1	1	1	0	0
;;2;1;1;7;4;4;4;4;0;0;8;8;0;0;0;0;21;15;70;18;50;2;2;2;0;3;1;3;2;5;3;1;5;1;3;0;1;0;0;1;0;0;0;0;0;1;0;0;1;0;0;1;0;0;0;3;3;3;3;3;2;2;2;2;1;2;3;3;4;4;3;2;3;5;3;4;3;3;2;2;1;1;1;3;2;1;1;1;1;3;3;1;1;2;2;2;2;4;1;4;3;2;2;2;1;1;1;1;4;1;3;3;2;3;3;3;;;;;.a;;;.a;;;;;;0;0;0;0;0;0;0;0;0;0;0;0;0;1;0;0;0;0;0;0;0;0;0;0;0;0;0;0;0;0;0;0;0;0;0;0;0;0;0;2;3;3;2;2;2;1;79;4;1;2;1;2;3;5;2;5;.a;.a;.a;;;;0.6020378;9.902.13…	2128	2	1	1	7	4	4	4	4	0	0	8	8	0	0	0	0	21	15	70	18	50	2	2	2	0	3	1	3	2	5	3	1	5	1	3	0	1	0	0	1	0	0	0	0	0	1	0	0
;;2;1;1;9;2;8;1;7;6;6;10;8;-1;-1;-2;0;24;10;77;12;77;3;3;3;0;1;1;2;3;5;2;1;5;1;5;1;1;1;0;1;1;0;0;1;1;1;0;1;1;0;0;0;0;0;1;4;5;5;3;4;2;4;2;2;1;1;1;3;4;3;3;1;2;3;3;4;2;2;2;2;1;1;1;4;3;2;1;1;1;3;2;1;3;2;2;2;2;4;2;4;3;2;1;2;3;2;2;4;4;4;4;4;4;4;4;4;2;3;2;2;.a;2;2;.a;2;2;2;1;2;0;0;0;1;0;0;0;0;0;0;0;0;0;0;0;0;0;0;0;0;0;0;0;0;0;0;0;0;0;0;0;0;0;0;0;0;0;0;0;2;3;3;3;3;3;2;85;2;1;1;2;2;2;1;6;10;.a;.a;.a;;;;0.…	2129	2	1	1	9	2	8	1	7	6	6	10	8	-1	-1	-2	0	24	10	77	12	77	3	3	3	0	1	1	2	3	5	2	1	5	1	5	1	1	1	0	1	1	0	0	1	1	1	0	1
;;2;1;1;5;3;4;3;4;1;1;7;7;0;0;0;0;6;;;5;;;2;;2;;3;;;;;;;;;0;0;0;0;0;0;0;0;0;0;0;0;1;0;0;0;0;0;0;0;5;;;;3;;;;;;;2;;;;;;5;;;;5;;2;4;;;;4;;;;;;4;;;2;;;;3;;;;;;;1;4;4;4;4;4;4;4;4;4;;;;2;;;;.a;;;.a;;;;;;0;0;0;0;0;0;0;0;0;0;0;0;0;0;0;0;0;0;0;0;0;0;0;0;0;0;0;0;0;0;0;0;0;0;0;0;0;0;0;;;;;;3;2;52;2;1;1;;;2;2;2;4;.a;.a;.a;;;;0.6020378;9.902.136;;;130	2130	2	1	1	5	3	4	3	4	1	1	7	7	0	0	0	0	6			5			2		2		3									0	0	0	0	0	0	0	0	0	0	0	0	1
;;2;1;1;5;4;3;5;3;-1;-2;7;8;0;1;1;-1;28;24;96;20;84;3;3;3;0;1;5;5;5;5;4;1;5;3;5;1;0;0;0;0;0;0;1;0;0;0;1;0;0;0;1;0;0;0;1;5;5;5;2;4;3;4;2;2;1;1;3;2;1;5;1;3;3;5;3;4;3;4;2;4;2;2;1;4;4;3;1;1;1;4;4;4;2;2;2;2;1;1;2;2;2;1;1;2;2;2;2;4;4;4;2;2;3;3;3;3;3;3;2;1;.a;1;1;.a;1;1;1;2;2;1;0;0;1;0;0;0;0;0;0;0;0;0;0;0;0;0;0;0;0;0;0;0;0;0;0;0;0;0;0;0;0;0;0;0;0;0;0;0;2;4;4;2;2;3;2;39;4;1;1;2;2;1;4;4;2;.a;.a;.a;;;;0.60…	2131	2	1	1	5	4	3	5	3	-1	-2	7	8	0	1	1	-1	28	24	96	20	84	3	3	3	0	1	5	5	5	5	4	1	5	3	5	1	0	0	0	0	0	0	1	0	0	0	1	0
;;2;1;1;5;3;3;3;3;0;0;6;6;0;0;0;0;15;10;50;9;60;2;2;2;0;1;1;1;2;5;3;1;5;5;5;1;0;0;0;1;0;0;0;1;0;0;0;1;0;0;0;0;0;0;1;4;5;5;2;4;5;3;2;2;1;1;2;3;4;3;2;1;4;5;3;4;3;5;2;4;1;1;1;4;3;2;1;1;1;3;2;3;3;2;2;2;1;3;2;4;3;2;1;1;3;3;2;4;4;4;3;3;2;4;3;2;1;1;1;1;.a;1;2;.a;2;1;1;2;2;0;0;0;0;0;0;0;0;0;0;0;0;0;0;0;0;0;0;0;0;0;0;0;0;0;0;0;0;0;0;0;0;0;0;0;0;0;0;0;4;3;3;2;2;3;2;72;4;1;1;1;2;1;3;7;2;.a;.a;.a;;;;0.602037…	2132	2	1	1	5	3	3	3	3	0	0	6	6	0	0	0	0	15	10	50	9	60	2	2	2	0	1	1	1	2	5	3	1	5	5	5	1	0	0	0	1	0	0	0	1	0	0	0	1
;;2;1;1;5;3;4;5;4;1;-1;7;9;0;2;2;-2;24;12;100;11;100;2;2;2;0;3;4;4;4;4;3;1;4;4;4;0;1;0;0;0;0;0;1;0;0;0;1;0;1;0;0;0;0;0;1;3;5;5;3;3;5;3;2;2;1;2;3;5;4;4;3;3;5;3;5;4;2;5;2;4;2;1;1;4;3;3;3;1;3;4;3;.d;3;2;2;;2;;1;1;1;1;2;1;4;;;4;4;1;4;4;1;4;4;;2;1;2;3;.a;2;2;.a;2;;1;1;2;0;0;0;0;0;0;0;0;0;0;0;0;0;0;0;0;0;0;0;0;0;0;0;0;0;0;0;0;0;0;0;0;0;0;0;0;0;0;0;2;2;2;5;2;3;2;57;3;1;1;2;2;2;2;1;5;.a;.a;.a;;;;0.602037…	2133	2	1	1	5	3	4	5	4	1	-1	7	9	0	2	2	-2	24	12	100	11	100	2	2	2	0	3	4	4	4	4	3	1	4	4	4	0	1	0	0	0	0	0	1	0	0	0	1	0
;;2;1;1;0;1;0;0;0;-1;0;1;0;0;-1;-1;1;0;3;3;0;5;1;1;1;0;1;1;5;5;5;3;1;3;3;4;1;0;0;0;1;0;0;0;0;0;0;1;1;0;0;0;0;0;0;1;4;5;5;2;3;5;1;1;1;1;2;1;1;3;3;4;1;4;3;4;4;4;3;2;4;1;1;1;3;1;1;1;1;1;2;1;1;1;2;2;2;1;4;2;3;2;2;1;2;1;1;1;4;4;4;2;3;2;2;3;2;2;1;1;1;.a;2;2;.a;2;2;1;2;2;.d;0;0;.d;0;0;.d;0;0;0;.d;0;0;1;0;0;0;.d;0;.d;0;0;1;0;0;.d;0;.d;0;0;0;.d;0;.d;0;0;0;.d;0;3;3;3;3;3;3;2;77;4;1;2;1;2;1;3;2;10;.a;.a;.a;…	2134	2	1	1	0	1	0	0	0	-1	0	1	0	0	-1	-1	1	0	3	3	0	5	1	1	1	0	1	1	5	5	5	3	1	3	3	4	1	0	0	0	1	0	0	0	0	0	0	1	1
;;2;1;1;5;0;0;0;0;0;0;0;0;0;0;0;0;10;23;85;18;78;1;2;1;3;3;1;3;4;5;3;1;3;1;3;0;0;0;1;0;1;0;0;0;0;0;1;0;0;0;0;0;1;0;0;3;4;5;1;2;2;4;2;2;1;1;3;2;3;3;3;1;2;1;1;2;1;1;2;1;1;1;1;2;2;1;1;1;1;3;2;1;1;2;2;2;1;4;3;4;2;2;1;2;3;2;1;4;4;1;3;3;1;3;3;2;3;2;2;1;.a;1;1;.a;2;3;2;1;1;0;0;0;0;0;0;0;0;0;0;0;0;0;1;0;0;0;0;0;0;0;0;0;0;.d;0;0;1;0;0;0;0;0;0;0;0;0;0;0;4;4;4;4;4;2;1;75;4;1;1;2;2;1;2;4;10;.a;.a;.a;;;;0.602…	2135	2	1	1	5	0	0	0	0	0	0	0	0	0	0	0	0	10	23	85	18	78	1	2	1	3	3	1	3	4	5	3	1	3	1	3	0	0	0	1	0	1	0	0	0	0	0	1	0
;;2;1;1;2;2;3;3;2;1;-1;5;5;-1;1;0;-2;6;15;30;15;60;2;2;2;0;1;1;4;4;5;3;1;1;1;5;1;0;0;0;1;0;0;0;0;0;0;1;1;0;0;0;0;0;0;1;4;4;5;4;4;3;2;2;2;2;1;3;3;3;3;5;1;2;5;3;3;4;2;2;4;1;1;1;4;1;2;1;1;1;3;2;3;1;1;;;3;4;2;4;2;2;2;2;3;1;1;4;3;3;4;2;2;3;3;3;2;1;2;2;.a;2;2;.a;2;2;2;1;2;0;0;0;0;0;0;0;0;0;0;0;0;0;0;0;0;0;0;0;0;0;0;0;0;0;0;0;0;0;0;0;0;0;0;0;0;0;0;0;3;2;1;1;2;2;2;76;2;1;1;1;1;2;2;5;5;.a;.a;.a;;;;0.60203…	2136	2	1	1	2	2	3	3	2	1	-1	5	5	-1	1	0	-2	6	15	30	15	60	2	2	2	0	1	1	4	4	5	3	1	1	1	5	1	0	0	0	1	0	0	0	0	0	0	1	1
;;2;1;1;10;0;10;0;10;10;10;10;10;0;0;0;0;30;0;110;0;110;3;1;1;0;2;1;3;3;5;3;1;5;2;5;1;1;0;0;1;1;0;0;1;1;0;0;1;1;0;0;0;0;0;1;4;5;5;3;4;2;3;2;1;1;1;2;3;4;3;3;1;3;2;3;4;3;4;2;1;1;1;1;4;1;3;1;1;1;3;1;3;3;2;2;2;2;4;1;4;1;2;;2;3;3;1;3;3;4;4;4;3;4;4;4;1;2;1;1;.a;1;2;.a;2;2;1;1;2;0;0;0;0;0;0;0;0;0;0;0;0;0;0;0;0;0;0;0;0;0;0;0;0;0;0;0;0;0;0;0;0;0;0;0;0;0;0;0;1;1;3;2;2;3;1;85;2;1;1;2;2;1;1;.c;9;.a;.a;.a;;;;…	2137	2	1	1	10	0	10	0	10	10	10	10	10	0	0	0	0	30	0	110	0	110	3	1	1	0	2	1	3	3	5	3	1	5	2	5	1	1	0	0	1	1	0	0	1	1	0	0	1
;;2;1;1;7;2;1;1;2;-1;1;3;3;1;-1;0;2;12;10;24;7;30;1;1;1;0;1;1;2;2;4;3;2;3;2;3;1;1;0;0;1;1;0;0;1;1;0;0;1;1;0;0;1;0;0;0;3;5;5;3;3;3;2;2;2;1;1;3;4;4;3;3;3;3;3;3;4;2;3;2;1;1;1;1;4;2;3;1;1;1;3;3;3;3;2;2;2;2;3;1;4;3;2;1;2;3;2;1;4;4;4;4;3;2;3;3;3;2;2;3;3;.a;2;2;.a;3;3;2;2;2;0;0;0;0;0;0;1;0;0;1;0;0;0;0;0;0;0;0;0;0;0;0;0;0;1;0;0;1;0;0;0;0;0;0;0;0;0;0;0;2;1;1;2;2;3;1;87;2;1;1;2;2;1;1;6;8;.a;.a;.a;;;;0.6020…	2138	2	1	1	7	2	1	1	2	-1	1	3	3	1	-1	0	2	12	10	24	7	30	1	1	1	0	1	1	2	2	4	3	2	3	2	3	1	1	0	0	1	1	0	0	1	1	0	0	1
;;2;1;3;5;2;3;2;3;1;1;5;5;0;0;0;0;15;10;40;10;50;2;2;1;0;3;1;3;5;5;3;2;5;1;5;1;0;1;0;1;0;0;0;0;0;0;1;0;0;1;0;0;0;0;1;5;3;5;1;2;1;3;2;2;1;2;2;3;4;4;3;1;5;5;5;3;2;3;2;4;1;1;1;4;3;1;1;1;1;3;3;3;1;2;2;2;2;3;1;3;2;1;2;2;1;1;1;4;4;4;1;3;2;2;3;3;1;1;2;1;.a;1;2;.a;1;1;1;1;1;0;0;0;0;0;0;0;0;0;0;0;0;0;0;0;0;0;0;0;0;0;0;0;0;0;0;0;0;0;0;0;0;0;0;0;0;0;0;0;3;;1;2;2;2;1;87;2;2;2;1;1;1;1;7;4;.a;.a;.a;;;;0.602037…	2139	2	1	3	5	2	3	2	3	1	1	5	5	0	0	0	0	15	10	40	10	50	2	2	1	0	3	1	3	5	5	3	2	5	1	5	1	0	1	0	1	0	0	0	0	0	0	1	0
;;2;1;2;10;0;0;0;0;0;0;0;0;0;0;0;0;22;10;10;10;10;3;1;1;0;1;1;1;1;5;4;1;1;3;5;0;0;0;1;0;1;0;0;0;0;1;0;0;0;0;1;0;0;0;1;4;5;5;2;2;5;1;2;2;1;2;1;4;4;4;1;1;1;1;1;1;1;1;1;2;1;1;1;3;1;1;1;1;1;2;1;1;3;1;2;2;2;;1;3;2;1;1;2;1;4;2;1;4;2;3;4;1;3;4;1;1;1;1;2;.a;1;1;.a;3;1;1;1;1;0;0;0;0;0;0;0;0;0;0;.d;0;0;1;0;0;0;0;0;0;0;0;0;0;1;0;0;0;0;0;0;0;0;0;0;0;0;0;0;4;4;4;3;2;3;1;85;2;1;1;2;2;;1;6;10;.a;.a;.a;;;;0.6020…	2140	2	1	2	10	0	0	0	0	0	0	0	0	0	0	0	0	22	10	10	10	10	3	1	1	0	1	1	1	1	5	4	1	1	3	5	0	0	0	1	0	1	0	0	0	0	1	0	0
;;2;1;5;10;5;5;5;5;0;0;10;10;0;0;0;0;30;15;55;15;55;1;1;1;0;1;1;5;5;5;3;1;1;1;3;1;1;0;0;1;1;0;0;0;0;0;1;0;1;0;0;0;0;0;1;4;4;5;3;3;1;3;2;2;1;1;1;1;3;3;3;3;3;5;4;3;3;3;2;4;2;1;1;4;3;3;2;1;1;.d;3;3;2;2;2;2;1;4;2;4;2;2;2;2;1;1;1;4;4;4;4;4;3;3;3;3;2;2;1;1;.a;2;2;.a;1;2;1;2;2;0;0;0;0;0;0;0;0;0;0;0;0;0;0;0;0;0;0;0;0;0;0;0;0;0;0;0;0;0;0;0;0;0;0;0;0;0;0;0;3;2;3;2;2;3;1;63;4;1;1;1;2;1;2;1;6;.a;.a;.a;;;;0.6…	2141	2	1	5	10	5	5	5	5	0	0	10	10	0	0	0	0	30	15	55	15	55	1	1	1	0	1	1	5	5	5	3	1	1	1	3	1	1	0	0	1	1	0	0	0	0	0	1	0
;;2;1;1;5;5;1;4;3;-4;-1;6;7;2;-1;1;3;15;12;36;9;36;2;2;2;0;2;1;5;5;;3;1;5;3;5;0;0;0;1;1;0;0;0;0;0;0;1;0;0;0;1;0;0;0;1;4;5;5;3;4;2;4;2;1;2;2;3;3;5;3;3;3;5;3;3;3;3;4;2;1;3;1;1;.d;3;3;1;1;1;3;3;3;3;2;2;2;1;4;1;2;2;2;2;1;2;1;1;4;4;4;3;3;3;3;3;3;2;2;2;2;.a;2;2;.a;2;2;2;2;2;0;0;0;0;0;0;0;0;0;0;0;0;0;0;0;0;0;0;0;0;0;0;0;0;0;0;0;0;0;0;0;0;0;0;0;0;0;0;0;4;4;3;5;5;3;2;60;4;1;1;2;2;2;1;1;6;.a;.a;.a;;;;0.602…	2142	2	1	1	5	5	1	4	3	-4	-1	6	7	2	-1	1	3	15	12	36	9	36	2	2	2	0	2	1	5	5		3	1	5	3	5	0	0	0	1	1	0	0	0	0	0	0	1	0
;;2;1;1;4;5;3;4;2;-2;-2;8;6;-1;-1;-2;0;15;12;35;12;17;1;2;1;0;3;1;1;1;2;4;3;3;1;5;1;0;0;0;1;1;1;0;1;1;1;0;0;0;0;1;0;0;0;1;3;4;4;2;3;2;4;1;2;1;1;2;1;2;2;1;1;3;2;3;4;4;3;2;3;1;1;1;2;1;1;1;1;1;2;1;1;3;1;2;2;4;3;2;4;3;1;2;2;2;4;3;1;4;4;1;4;3;1;4;3;2;2;3;1;.a;2;2;.a;3;2;2;1;2;0;0;0;0;0;0;0;1;0;0;0;0;0;1;0;0;0;0;0;0;0;0;0;0;0;0;1;0;0;0;0;0;0;0;0;0;0;0;0;2;3;4;2;1;3;2;84;3;1;1;2;2;2;1;2;10;.a;.a;.a;;;;0…	2143	2	1	1	4	5	3	4	2	-2	-2	8	6	-1	-1	-2	0	15	12	35	12	17	1	2	1	0	3	1	1	1	2	4	3	3	1	5	1	0	0	0	1	1	1	0	1	1	1	0	0
;;2;1;4;5;2;7;2;6;5;4;9;8;-1;0;-1;-1;12;;;;;3;;;0;1;2;;;;;1;;;;1;1;0;0;1;1;0;0;0;0;0;0;0;0;0;0;0;0;0;0;3;;;3;4;;4;1;1;1;1;2;1;;3;3;3;3;;3;3;4;4;2;1;;1;1;4;1;3;;2;3;;.d;.d;2;;;;4;4;;4;3;2;2;1;3;3;;4;4;4;4;4;4;4;3;2;3;3;2;3;.a;2;3;.a;;3;;2;2;1;0;0;0;0;0;.d;0;0;0;0;0;1;0;0;0;0;0;0;1;0;0;0;0;0;0;0;1;0;0;0;0;0;0;0;0;.d;0;0;3;3;;2;2;3;1;36;4;1;1;2;2;2;2;4;3;.a;.a;.a;;;;0.6020378;9.902.136;;;144	2144	2	1	4	5	2	7	2	6	5	4	9	8	-1	0	-1	-1	12					3			0	1	2					1				1	1	0	0	1	1	0	0	0	0	0	0	0
;;2;1;1;5;3;2;3;2;-1;-1;5;5;0;0;0;0;7;8;60;8;60;3;3;3;2;1;;;;;1;1;1;;;1;1;0;0;0;0;0;0;0;0;0;0;1;1;0;0;0;0;0;0;4;;;4;4;4;4;2;2;1;1;3;1;4;5;3;3;4;3;4;4;4;4;2;4;1;;1;4;3;3;1;1;1;4;3;3;;2;2;2;1;1;1;2;1;2;2;2;2;2;;4;4;;4;4;4;4;4;4;2;2;1;2;.a;2;2;.a;2;2;2;2;2;0;0;0;0;0;0;0;0;0;0;0;0;0;0;0;0;0;0;0;0;0;0;0;0;0;0;0;0;0;0;0;0;0;0;0;0;0;0;0;3;4;4;1;1;2;1;40;3;1;1;2;2;1;2;4;3;.a;.a;.a;;;;0.6020378;9.902.136;…	2145	2	1	1	5	3	2	3	2	-1	-1	5	5	0	0	0	0	7	8	60	8	60	3	3	3	2	1					1	1	1			1	1	0	0	0	0	0	0	0	0	0	0	1
;;2;1;4;7;2;7;2;5;5;3;9;7;-2;0;-2;-2;22;18;77;12;44;2;1;1;1;3;1;3;3;3;3;4;4;1;4;1;0;0;0;0;1;0;0;1;0;0;0;0;1;0;0;.d;0;0;0;4;5;5;2;4;3;3;2;1;1;1;1;4;4;4;3;3;5;3;4;4;4;4;2;1;1;1;1;4;3;3;1;1;1;3;3;3;1;2;2;2;2;3;1;2;3;2;2;2;;;4;;;4;;;4;;;4;3;2;1;1;.a;1;2;.a;2;3;1;1;3;1;0;0;.d;0;0;0;0;.d;.d;0;0;0;0;1;0;0;.d;.d;0;0;1;0;0;0;0;0;0;0;0;0;0;0;0;0;0;1;0;0;2;3;1;1;2;3;1;73;4;1;1;1;1;2;2;2;9;.a;.a;.a;;;;0.6020…	2146	2	1	4	7	2	7	2	5	5	3	9	7	-2	0	-2	-2	22	18	77	12	44	2	1	1	1	3	1	3	3	3	3	4	4	1	4	1	0	0	0	0	1	0	0	1	0	0	0	0
;;2;1;3;9;3;5;1;7;2;6;8;8;2;-2;0;4;3;26;100;26;100;2;2;2;1;1;1;3;5;;3;5;5;1;5;1;0;0;0;1;0;0;0;0;0;0;1;1;0;0;0;0;0;0;1;5;5;5;3;2;2;3;1;1;1;2;3;3;4;3;3;2;2;;3;4;2;3;2;1;3;1;1;4;3;3;1;1;1;4;3;3;2;2;2;2;1;4;2;2;2;2;2;1;3;3;2;4;4;4;3;3;4;3;3;3;3;2;;1;1;1;3;1;1;1;1;1;1;1;0;0;0;0;0;1;0;0;0;0;0;0;0;0;0;0;0;0;0;0;0;0;0;0;0;0;0;0;0;0;0;0;0;0;0;0;0;0;2;2;2;2;2;3;1;52;3;1;1;2;2;1;5;2;6;.a;.a;.a;;;;0.6020378;…	2147	2	1	3	9	3	5	1	7	2	6	8	8	2	-2	0	4	3	26	100	26	100	2	2	2	1	1	1	3	5		3	5	5	1	5	1	0	0	0	1	0	0	0	0	0	0	1	1
;;2;1;2;10;5;5;6;4;0;-2;10;10;-1;1;0;-2;24;15;55;10;45;2;2;3;0;1;3;3;3;5;3;5;1;3;5;1;1;0;0;1;0;0;0;1;1;1;0;0;1;0;0;0;0;0;1;3;5;5;2;3;5;3;2;2;1;1;2;1;4;3;3;3;3;2;5;3;3;3;2;4;1;1;1;4;3;2;1;1;1;3;3;3;2;2;2;2;2;;2;;3;2;1;2;2;2;1;4;4;2;4;4;2;3;3;3;1;1;2;2;1;1;2;2;2;1;2;2;1;0;0;0;0;0;0;0;0;0;0;0;0;0;0;0;0;0;0;0;0;0;0;0;0;0;0;0;0;0;0;0;0;0;0;0;0;0;0;0;3;4;3;1;1;3;2;62;4;1;1;1;2;1;2;1;3;.a;.a;.a;;;;0.602…	2148	2	1	2	10	5	5	6	4	0	-2	10	10	-1	1	0	-2	24	15	55	10	45	2	2	3	0	1	3	3	3	5	3	5	1	3	5	1	1	0	0	1	0	0	0	1	1	1	0	0
;;2;1;2;10;2;6;3;4;4;1;8;7;-2;1;-1;-3;20;20;100;20;100;2;2;2;1;1;1;3;3;3;2;1;3;3;3;1;1;0;0;1;1;1;0;1;1;1;0;1;1;1;0;1;1;1;0;4;5;5;4;4;1;4;2;1;1;1;1;3;5;3;3;3;3;2;3;4;3;4;2;1;1;1;1;3;2;1;1;1;1;3;2;1;1;2;2;2;2;4;2;4;3;2;1;2;3;2;1;4;4;4;3;3;3;2;2;2;2;2;2;1;2;2;2;2;2;2;2;2;2;0;0;0;0;0;0;0;0;0;0;0;0;0;0;0;0;0;0;0;0;0;0;0;0;0;0;0;0;0;0;0;0;0;0;0;0;0;0;0;4;3;4;1;1;2;2;66;4;1;1;2;1;1;3;1;6;.a;.a;.a;;;;0.6…	2149	2	1	2	10	2	6	3	4	4	1	8	7	-2	1	-1	-3	20	20	100	20	100	2	2	2	1	1	1	3	3	3	2	1	3	3	3	1	1	0	0	1	1	1	0	1	1	1	0	1
;;2;1;2;8;8;2;3;7;-6;4;10;10;5;-5;0;10;15;;;;;2;;;0;1;1;3;4;3;;5;5;3;5;1;1;0;0;1;1;0;0;0;0;0;1;0;0;0;1;0;0;0;1;4;5;5;3;3;2;4;2;2;1;1;3;3;4;3;4;2;5;3;3;4;3;3;1;1;1;1;1;4;3;3;1;1;1;4;3;4;3;1;2;1;1;;1;4;2;1;2;1;2;2;2;4;4;2;1;1;1;3;3;3;2;2;2;2;1;1;2;2;2;1;2;2;2;0;0;0;0;0;0;0;0;0;0;0;0;0;0;0;0;0;0;0;0;0;0;0;0;0;0;0;0;0;0;0;0;0;0;0;0;0;0;0;2;2;1;1;1;2;2;61;4;1;1;1;1;1;5;1;7;.a;.a;.a;;;;0.6020378;9.902.…	2150	2	1	2	8	8	2	3	7	-6	4	10	10	5	-5	0	10	15					2			0	1	1	3	4	3		5	5	3	5	1	1	0	0	1	1	0	0	0	0	0	1	0
;;2;1;4;5;4;3;4;2;-1;-2;7;6;-1;0;-1;-1;16;12;70;8;60;1;2;1;0;1;1;1;1;5;4;3;5;4;4;1;1;0;0;1;1;0;0;1;1;0;0;0;0;0;1;0;0;0;1;4;5;5;2;3;5;2;2;2;1;1;3;5;3;4;3;1;3;5;2;3;2;4;2;4;1;1;1;4;3;3;1;1;1;3;2;3;3;2;2;2;1;4;1;4;2;2;1;2;2;3;1;4;4;2;3;3;2;3;3;3;1;2;2;1;1;2;1;1;1;1;1;1;2;0;0;0;0;0;0;0;0;0;0;0;0;0;0;0;0;0;0;0;0;0;0;0;0;0;0;0;0;0;0;0;0;0;0;0;0;0;0;0;1;3;4;2;1;1;1;74;4;1;1;2;2;1;1;1;5;.a;.a;.a;;;;0.602…	2151	2	1	4	5	4	3	4	2	-1	-2	7	6	-1	0	-1	-1	16	12	70	8	60	1	2	1	0	1	1	1	1	5	4	3	5	4	4	1	1	0	0	1	1	0	0	1	1	0	0	0
;;2;1;5;8;3;5;3;5;2;2;8;8;0;0;0;0;15;15;50;15;50;2;2;2;0;1;1;1;1;1;3;1;1;3;4;0;1;0;0;0;0;1;0;0;0;1;0;0;0;1;0;0;0;0;1;4;4;5;2;3;1;4;2;2;1;1;1;2;3;2;3;2;3;2;1;4;2;3;2;1;1;1;1;3;2;1;1;1;1;2;1;2;1;1;2;2;2;4;1;4;3;2;1;2;1;1;4;1;4;4;1;2;4;1;2;4;1;1;2;1;1;1;1;1;1;1;1;2;1;0;0;0;0;0;0;0;.d;0;0;0;0;0;0;0;0;0;0;0;0;0;0;0;0;0;0;0;0;0;0;0;0;0;0;.d;0;0;0;0;1;1;1;5;1;1;1;66;3;1;1;2;2;;5;3;9;.a;.a;.a;;;;0.602037…	2152	2	1	5	8	3	5	3	5	2	2	8	8	0	0	0	0	15	15	50	15	50	2	2	2	0	1	1	1	1	1	3	1	1	3	4	0	1	0	0	0	0	1	0	0	0	1	0	0
;;2;1;2;10;2;8;10;0;6;-10;10;10;-8;8;0;-16;30;6;40;30;50;2;2;2;0;1;5;5;5;5;1;1;5;1;5;1;1;1;0;0;0;0;1;0;0;0;1;1;1;0;0;0;0;0;1;1;5;5;4;4;4;4;2;2;1;1;1;1;1;1;1;1;4;5;4;4;4;4;2;4;1;1;1;3;3;3;1;1;1;3;3;3;2;2;2;2;4;2;1;2;3;2;2;1;4;4;4;4;4;4;4;4;4;4;4;4;2;3;2;2;2;2;2;2;2;2;2;2;2;0;0;0;1;0;0;0;0;0;0;0;0;0;0;0;0;0;0;0;0;0;0;0;0;0;0;0;0;0;0;0;0;0;0;0;0;0;0;0;4;3;1;1;1;3;2;35;3;1;1;1;1;1;4;4;1;.a;.a;.a;;;;0…	2153	2	1	2	10	2	8	10	0	6	-10	10	10	-8	8	0	-16	30	6	40	30	50	2	2	2	0	1	5	5	5	5	1	1	5	1	5	1	1	1	0	0	0	0	1	0	0	0	1	1
;;2;1;4;5;2;3;2;4;1;2;5;6;1;0;1;1;20;8;60;10;80;2;2;2;0;1;3;1;1;3;3;5;1;3;3;1;0;0;0;1;1;1;0;1;1;1;0;1;0;0;0;1;0;0;0;4;5;5;2;3;2;3;2;2;1;1;1;1;3;3;5;2;3;3;3;3;3;3;2;2;1;1;1;3;3;1;1;1;1;3;3;1;3;1;1;1;2;;2;;3;2;2;1;2;3;3;1;4;4;2;3;2;2;3;3;2;1;2;1;3;2;2;2;2;2;2;2;2;.d;0;0;.d;0;0;.d;0;0;.d;0;0;1;0;0;.d;0;0;.d;0;0;.d;0;0;.d;0;0;.d;0;0;0;0;0;0;0;0;.d;0;0;3;3;3;2;2;3;1;73;4;1;1;2;2;1;1;3;;.a;.a;.a;;;;0.6…	2154	2	1	4	5	2	3	2	4	1	2	5	6	1	0	1	1	20	8	60	10	80	2	2	2	0	1	3	1	1	3	3	5	1	3	3	1	0	0	0	1	1	1	0	1	1	1	0	1
;;2;1;4;6;2;8;2;8;6;6;10;10;0;0;0;0;;;100;;96;1;2;1;1;1;5;5;5;5;3;1;5;1;5;1;0;0;0;0;0;0;1;0;0;0;1;0;1;0;0;0;0;0;1;5;5;5;1;3;2;3;2;2;2;2;3;5;5;4;3;5;5;5;3;3;3;5;2;4;3;1;1;4;3;3;1;1;1;4;3;3;3;2;2;2;1;4;1;4;2;1;2;1;4;4;4;4;4;4;4;4;1;4;4;4;3;2;2;2;1;1;1;1;1;1;1;1;2;0;0;0;0;0;0;0;0;0;0;0;0;0;0;0;0;0;0;0;0;0;0;0;0;0;0;0;0;0;0;0;0;0;0;0;0;0;0;0;2;2;2;5;2;3;2;52;4;1;1;2;2;1;3;1;5;.a;.a;.a;;;;0.6020378;9.…	2155	2	1	4	6	2	8	2	8	6	6	10	10	0	0	0	0			100		96	1	2	1	1	1	5	5	5	5	3	1	5	1	5	1	0	0	0	0	0	0	1	0	0	0	1	0
;;2;1;2;10;5;5;0;10;0;10;10;10;5;-5;0;10;20;30;100;10;80;1;1;1;0;1;1;2;2;3;1;1;5;3;5;0;0;0;1;1;0;0;0;0;0;0;1;0;0;0;1;0;0;0;1;5;5;5;3;4;5;5;2;2;2;1;3;5;5;4;;3;5;5;5;5;2;3;2;1;1;1;1;4;3;3;1;1;1;3;3;3;3;2;2;2;1;3;1;;2;2;1;2;1;1;1;2;2;2;2;2;2;2;3;3;1;1;1;1;2;2;1;1;2;1;1;1;1;0;0;0;0;0;0;0;0;0;0;0;0;0;0;0;0;0;0;0;0;0;0;0;0;0;0;0;0;0;0;0;0;0;0;0;0;0;0;0;3;2;3;2;2;2;1;82;3;1;1;1;2;1;1;6;7;.a;.a;.a;;;;0.6…	2156	2	1	2	10	5	5	0	10	0	10	10	10	5	-5	0	10	20	30	100	10	80	1	1	1	0	1	1	2	2	3	1	1	5	3	5	0	0	0	1	1	0	0	0	0	0	0	1	0
;;2;1;2;5;5;3;6;2;-2;-4;8;8;-1;1;0;-2;13;9;80;5;90;1;1;2;0;1;1;1;3;5;3;1;5;3;2;1;1;0;0;1;1;0;0;0;1;0;0;1;1;0;0;1;1;0;0;2;5;5;2;2;5;2;1;2;1;2;3;3;5;3;3;3;3;3;3;4;1;2;2;1;1;1;1;3;2;1;1;1;1;3;2;3;1;1;2;2;3;4;1;3;3;2;1;2;1;1;1;1;1;1;1;1;1;1;2;2;1;1;1;1;1;1;1;1;1;1;1;1;1;0;0;0;0;0;0;0;0;0;0;0;0;0;0;0;0;0;0;0;0;0;0;0;0;0;0;0;0;0;0;0;0;0;0;0;0;0;0;0;4;1;1;1;1;2;1;65;4;1;1;2;2;2;2;3;9;.a;.a;.a;;;;0.60203…	2157	2	1	2	5	5	3	6	2	-2	-4	8	8	-1	1	0	-2	13	9	80	5	90	1	1	2	0	1	1	1	3	5	3	1	5	3	2	1	1	0	0	1	1	0	0	0	1	0	0	1
;;2;1;4;5;3;3;3;3;0;0;6;6;0;0;0;0;15;9;33;6;55;2;3;3;0;2;;;;;3;1;;3;;0;1;0;0;0;0;0;0;0;0;0;0;0;1;0;0;0;0;0;0;4;5;5;3;4;5;4;2;1;2;1;3;5;4;3;3;3;5;5;3;4;3;5;2;4;1;1;1;4;3;1;1;1;1;4;3;4;2;1;;;1;4;1;4;2;2;1;2;1;1;1;4;4;4;1;4;1;2;2;2;2;1;1;1;1;2;2;1;1;1;1;1;1;.d;0;0;0;0;0;0;0;0;0;0;0;0;0;0;0;0;0;.d;0;0;0;0;0;0;0;0;0;0;0;0;0;0;0;0;0;0;0;0;2;3;3;1;2;2;2;37;4;2;2;2;2;3;3;8;3;.a;.a;.a;pension; but working…	2158	2	1	4	5	3	3	3	3	0	0	6	6	0	0	0	0	15	9	33	6	55	2	3	3	0	2					3	1		3		0	1	0	0	0	0	0	0	0	0	0	0	0
;;2;1;3;10;0;10;0;10;10;10;10;10;0;0;0;0;0;0;0;0;110;2;2;3;0;2;1;2;2;5;3;1;3;1;3;1;1;1;0;1;1;0;0;1;1;1;0;1;1;1;0;1;1;1;0;3;5;5;4;3;4;4;2;1;1;2;1;1;4;3;3;1;2;5;3;4;3;2;2;2;1;1;1;4;3;1;1;1;1;3;3;1;2;1;2;2;2;4;1;4;2;2;1;2;1;1;1;3;2;1;3;3;1;3;2;2;2;1;2;2;2;2;2;2;2;2;2;2;2;0;0;0;0;0;0;0;0;0;0;0;0;0;0;0;0;0;0;0;0;0;0;0;0;0;0;0;0;0;0;0;0;0;0;0;0;0;0;0;2;3;3;2;2;2;1;83;2;1;1;1;2;2;1;2;5;.a;.a;.a;;;;0.602…	2159	2	1	3	10	0	10	0	10	10	10	10	10	0	0	0	0	0	0	0	0	110	2	2	3	0	2	1	2	2	5	3	1	3	1	3	1	1	1	0	1	1	0	0	1	1	1	0	1
;;2;1;5;10;4;4;4;4;0;0;8;8;0;0;0;0;20;15;88;18;44;2;1;1;0;1;1;1;1;5;3;1;3;1;;1;1;1;0;1;0;0;0;1;1;1;0;0;1;0;0;1;0;0;0;4;5;5;2;3;1;2;2;2;1;2;1;3;2;2;3;1;3;3;5;4;1;5;2;2;1;1;1;1;1;1;1;1;1;3;1;3;1;1;2;2;2;4;3;4;3;2;1;2;3;4;2;3;4;3;3;4;3;3;4;3;2;3;1;1;1;1;2;2;2;2;2;2;2;.d;0;0;1;0;0;0;0;0;0;0;0;0;0;0;0;0;0;0;0;0;0;0;0;0;0;0;0;0;0;0;0;0;0;0;0;0;0;0;4;3;4;2;2;4;2;83;3;1;1;2;2;1;1;6;;.a;.a;.a;;;;0.6020378…	2160	2	1	5	10	4	4	4	4	0	0	8	8	0	0	0	0	20	15	88	18	44	2	1	1	0	1	1	1	1	5	3	1	3	1		1	1	1	0	1	0	0	0	1	1	1	0	0
;;2;1;5;10;0;10;0;10;10;10;10;10;0;0;0;0;20;25;100;30;100;1;1;1;0;1;1;5;5;2;3;1;5;1;5;1;1;0;0;1;0;0;0;0;0;0;1;0;1;0;0;0;0;0;1;4;4;5;2;2;5;3;2;1;1;2;3;3;5;3;3;3;3;5;3;3;4;4;2;1;1;1;1;4;3;3;1;1;1;3;3;3;3;1;2;2;1;3;2;4;2;2;2;1;1;1;1;4;1;1;4;1;1;4;4;4;2;3;1;3;1;2;2;2;2;2;2;2;3;.d;0;0;1;0;0;0;.d;0;0;1;0;0;0;.d;.d;0;0;.d;0;0;.d;0;0;.d;0;0;0;.d;0;.d;0;0;.d;0;0;1;0;0;2;2;3;2;2;3;2;62;4;1;1;2;2;1;4;1;6;.a…	2161	2	1	5	10	0	10	0	10	10	10	10	10	0	0	0	0	20	25	100	30	100	1	1	1	0	1	1	5	5	2	3	1	5	1	5	1	1	0	0	1	0	0	0	0	0	0	1	0
;;2;1;4;3;1;5;2;3;4;1;6;5;-2;1;-1;-3;.b;20;70;.b;80;2;2;2;1;1;1;1;1;3;3;1;1;3;3;1;0;0;0;1;0;0;0;0;1;1;0;0;1;1;0;0;1;0;0;4;4;5;3;4;4;4;2;2;1;1;1;1;3;1;3;1;5;1;3;4;3;3;2;1;1;1;1;3;1;3;1;1;1;3;1;3;1;1;;;2;2;2;3;2;2;1;2;4;4;1;4;4;4;2;2;2;2;3;3;2;1;3;1;1;2;2;2;2;2;2;2;2;0;.d;0;0;.d;0;0;1;0;0;.d;0;0;.d;0;0;.d;0;0;.d;0;0;.d;0;0;.d;0;0;.d;0;0;.d;0;0;.d;0;0;.d;0;2;1;1;1;1;1;1;87;2;1;1;2;2;2;1;6;10;.a;.a;.…	2162	2	1	4	3	1	5	2	3	4	1	6	5	-2	1	-1	-3	.b	20	70	.b	80	2	2	2	1	1	1	1	1	3	3	1	1	3	3	1	0	0	0	1	0	0	0	0	1	1	0	0
;;2;1;2;5;3;4;3;2;1;-1;7;5;-2;0;-2;-2;8;20;80;5;100;1;2;2;2;1;1;3;3;3;3;3;3;1;5;1;0;0;0;1;0;0;0;1;1;0;0;0;0;0;0;0;0;0;1;4;5;5;4;4;2;3;2;2;1;1;3;3;3;3;;1;5;3;3;3;2;5;1;4;1;1;1;3;3;3;1;1;1;3;3;3;1;2;2;2;4;4;2;4;3;2;1;2;2;2;3;1;2;4;2;2;2;3;3;3;2;2;2;2;2;2;2;2;2;2;2;2;2;.d;0;0;0;0;0;.d;0;0;0;.d;0;.d;0;0;.d;0;0;.d;0;0;.d;0;0;.d;0;0;.d;0;0;.d;0;0;.d;0;0;.d;0;0;2;2;3;2;1;2;1;83;3;1;1;2;2;2;1;3;9;.a;.a;.…	2163	2	1	2	5	3	4	3	2	1	-1	7	5	-2	0	-2	-2	8	20	80	5	100	1	2	2	2	1	1	3	3	3	3	3	3	1	5	1	0	0	0	1	0	0	0	1	1	0	0	0
;;2;1;2;5;3;5;2;6;2;4;8;8;1;-1;0;2;20;12;66;9;55;2;2;2;0;1;2;4;3;5;1;5;1;1;5;1;1;0;0;1;0;0;0;0;1;0;0;1;1;0;0;0;0;0;1;3;5;5;2;3;3;4;2;2;1;1;2;1;5;3;1;1;3;5;5;4;4;5;2;4;3;1;1;.d;3;1;1;1;1;3;2;3;2;1;2;2;1;;1;4;3;2;2;2;4;4;;4;4;4;4;4;4;4;4;4;2;1;3;1;1;1;3;1;1;3;1;1;3;0;0;0;0;0;0;0;0;0;0;0;0;0;0;0;0;0;0;0;0;0;0;0;0;0;0;0;0;0;0;0;0;0;0;0;0;0;0;0;2;1;3;1;1;3;2;48;3;1;1;2;2;1;4;1;5;.a;.a;.a;pension; but …	2164	2	1	2	5	3	5	2	6	2	4	8	8	1	-1	0	2	20	12	66	9	55	2	2	2	0	1	2	4	3	5	1	5	1	1	5	1	1	0	0	1	0	0	0	0	1	0	0	1
;;2;1;6;4;3;4;3;4;1;1;7;7;0;0;0;0;15;20;30;10;50;2;2;2;1;1;1;5;5;3;1;1;5;3;5;1;1;1;0;1;1;0;0;0;1;0;0;1;1;1;0;0;1;0;0;3;4;5;1;2;1;3;2;2;1;1;3;3;5;5;3;3;3;5;5;3;3;4;2;1;1;1;1;3;3;3;1;1;1;3;3;3;3;1;2;2;1;4;2;4;3;1;2;1;3;1;1;4;4;3;3;3;1;3;3;3;3;2;2;1;1;1;1;2;1;1;2;1;1;0;0;0;0;0;0;0;0;0;0;0;0;0;0;0;0;0;0;0;0;0;0;0;0;0;0;0;0;0;0;0;0;0;0;0;0;0;0;0;1;1;3;2;2;3;2;36;5;1;1;2;2;2;5;8;9;.a;.a;.a;pension; but…	2165	2	1	6	4	3	4	3	4	1	1	7	7	0	0	0	0	15	20	30	10	50	2	2	2	1	1	1	5	5	3	1	1	5	3	5	1	1	1	0	1	1	0	0	0	1	0	0	1
;;2;1;6;4;0;4;0;4;4;4;4;4;0;0;0;0;6;4;60;2;80;2;3;3;0;1;1;2;3;3;3;1;5;3;5;0;1;0;0;1;0;0;0;0;0;0;1;0;0;0;1;0;0;0;1;3;5;5;2;4;5;3;2;2;1;1;1;3;4;3;3;3;3;5;4;3;4;3;2;1;1;1;1;3;2;1;1;1;1;3;3;2;3;2;2;2;1;2;1;1;2;2;1;2;1;1;1;4;4;4;4;4;1;4;4;1;2;2;1;1;1;1;1;1;1;1;1;1;2;0;0;0;0;0;0;0;0;0;0;0;0;0;0;0;0;0;0;0;0;0;0;0;0;0;0;0;0;0;0;0;0;0;0;0;0;0;0;0;3;2;2;2;2;2;1;76;2;1;1;2;2;1;2;1;8;.a;.a;.a;;;;0.6020378;9.…	2166	2	1	6	4	0	4	0	4	4	4	4	4	0	0	0	0	6	4	60	2	80	2	3	3	0	1	1	2	3	3	3	1	5	3	5	0	1	0	0	1	0	0	0	0	0	0	1	0
;;2;1;6;10;0;0;0;0;0;0;0;0;0;0;0;0;30;9;50;9;50;1;1;1;0;1;1;1;1;3;3;1;5;1;1;1;1;1;0;1;0;0;0;1;1;1;0;1;0;0;0;1;0;0;0;3;5;5;1;2;2;2;2;2;1;1;2;3;4;2;2;1;2;3;4;4;3;4;2;1;1;1;1;2;1;1;1;1;1;2;1;1;3;1;2;2;2;4;2;4;3;2;1;2;3;2;1;4;4;4;4;4;3;4;4;3;2;2;2;1;2;1;2;3;2;3;1;2;2;0;.d;0;0;.d;0;0;.d;0;0;0;0;0;0;0;0;0;0;0;0;0;1;0;0;0;0;0;1;0;0;0;0;0;0;0;0;0;0;0;1;1;1;1;1;4;1;79;4;1;1;2;2;2;1;1;10;.a;.a;.a;;;;0.6020…	2167	2	1	6	10	0	0	0	0	0	0	0	0	0	0	0	0	30	9	50	9	50	1	1	1	0	1	1	1	1	3	3	1	5	1	1	1	1	1	0	1	0	0	0	1	1	1	0	1
;;2;1;6;10;10;0;0;0;-10;0;10;0;0;-10;-10;10;15;10;40;10;50;2;2;2;0;5;1;2;3;3;3;3;1;1;5;0;0;0;1;1;0;0;0;0;0;1;0;0;1;0;0;0;0;0;1;2;4;5;2;3;2;2;2;1;1;2;1;3;4;3;3;1;3;3;4;4;3;4;2;2;1;1;1;3;1;1;1;1;1;2;1;1;3;1;2;2;2;3;2;2;3;2;1;2;3;3;2;4;4;3;4;4;2;3;2;4;1;1;1;1;1;2;2;2;2;2;1;1;2;0;0;0;0;0;0;0;0;0;0;0;0;0;0;0;0;0;0;0;0;0;0;0;0;0;0;0;0;0;0;0;0;0;0;0;0;0;0;0;3;2;4;1;1;3;1;87;2;2;2;1;1;2;1;6;8;.a;.a;.a;;;…	2168	2	1	6	10	10	0	0	0	-10	0	10	0	0	-10	-10	10	15	10	40	10	50	2	2	2	0	5	1	2	3	3	3	3	1	1	5	0	0	0	1	1	0	0	0	0	0	1	0	0
;;2;1;6;7;3;4;5;1;1;-4;7;6;-3;2;-1;-5;5;5;8;7;5;2;3;3;2;1;1;5;5;5;3;5;1;5;5;1;0;0;0;1;0;0;0;0;0;0;1;1;0;0;0;0;0;0;1;4;5;5;3;3;2;1;2;2;2;1;1;2;3;3;3;1;5;4;4;4;4;4;1;2;;1;1;3;3;3;1;3;1;3;4;4;1;2;1;1;1;4;1;3;2;2;1;1;1;1;1;1;4;4;4;4;;4;4;4;2;3;3;1;1;1;1;1;1;1;1;1;1;0;0;0;0;0;0;0;0;0;0;0;0;0;0;0;0;0;0;0;0;0;0;0;0;0;0;0;0;0;0;0;0;0;0;0;0;0;0;0;1;1;;1;1;2;1;53;3;1;1;2;2;;2;3;8;.a;.a;.a;;;;0.6020378;9.90…	2169	2	1	6	7	3	4	5	1	1	-4	7	6	-3	2	-1	-5	5	5	8	7	5	2	3	3	2	1	1	5	5	5	3	5	1	5	5	1	0	0	0	1	0	0	0	0	0	0	1	1
;;2;1;6;10;2;7;2;8;5;6;9;10;1;0;1;1;5;10;80;0;0;1;2;1;0;3;5;3;3;5;2;3;5;5;3;1;0;0;0;0;0;0;1;1;0;0;0;1;0;0;0;1;0;0;0;4;5;5;2;3;4;2;2;2;2;1;3;3;3;3;1;1;3;4;4;4;3;3;2;1;1;1;1;3;3;3;1;1;1;3;3;3;1;2;2;2;4;4;3;4;3;1;1;1;2;3;4;1;2;4;2;2;2;3;3;3;2;3;2;2;2;2;2;2;3;3;2;2;2;.d;0;0;1;0;0;.d;0;0;.d;0;0;.d;0;0;.d;0;0;.d;0;0;.d;0;0;1;0;0;1;0;0;.d;0;0;.d;0;0;.d;0;0;1;1;1;1;1;1;1;84;3;1;1;1;2;;1;1;9;.a;.a;.a;;;;0…	2170	2	1	6	10	2	7	2	8	5	6	9	10	1	0	1	1	5	10	80	0	0	1	2	1	0	3	5	3	3	5	2	3	5	5	3	1	0	0	0	0	0	0	1	1	0	0	0	1
;;2;1;3;5;2;3;2;3;1;1;5;5;0;0;0;0;12;6;33;6;33;2;2;2;1;1;3;3;3;2;3;1;1;1;3;1;1;0;0;1;1;0;0;1;0;0;0;1;1;0;0;1;1;0;0;4;5;5;2;2;1;2;2;2;1;1;2;2;3;3;3;3;3;3;3;3;3;3;2;4;2;1;1;.d;2;3;1;1;1;3;2;3;1;1;;;1;4;1;2;2;1;2;1;1;1;1;4;4;1;4;4;1;4;4;4;2;2;2;3;1;2;2;3;2;1;;1;1;0;0;0;.d;0;0;0;0;0;1;0;0;0;0;0;.d;0;0;0;0;0;1;0;0;0;0;0;0;0;0;0;0;0;0;0;0;0;0;0;3;2;2;2;2;2;1;60;4;1;1;2;2;2;2;1;6;.a;.a;.a;;;;0.6020378;9…	2171	2	1	3	5	2	3	2	3	1	1	5	5	0	0	0	0	12	6	33	6	33	2	2	2	1	1	3	3	3	2	3	1	1	1	3	1	1	0	0	1	1	0	0	1	0	0	0	1
;;2;1;4;6;3;4;5;2;1;-3;7;7;-2;2;0;-4;15;12;15;11;27;2;1;2;0;1;1;2;2;5;4;1;1;1;5;0;0;1;0;1;0;0;0;0;0;1;0;0;0;0;1;0;0;0;1;1;4;5;2;4;1;4;2;2;1;1;1;2;4;3;3;2;2;3;3;3;3;4;2;2;;1;1;3;3;1;1;1;1;3;2;1;3;1;2;2;2;4;1;2;2;2;1;2;1;1;2;1;1;;1;1;2;1;1;2;1;1;1;1;1;1;1;1;1;1;1;1;1;0;0;0;0;0;0;0;0;0;0;0;0;0;0;0;0;0;0;0;0;0;0;0;0;0;0;0;0;0;0;0;0;0;0;0;0;0;0;0;1;1;1;1;1;2;1;84;4;1;2;1;1;;1;6;10;.a;.a;.a;;;;0.602037…	2172	2	1	4	6	3	4	5	2	1	-3	7	7	-2	2	0	-4	15	12	15	11	27	2	1	2	0	1	1	2	2	5	4	1	1	1	5	0	0	1	0	1	0	0	0	0	0	1	0	0
;;2;1;4;5;4;2;4;3;-2;-1;6;7;1;0;1;1;15;12;15;10;28;3;2;3;0;1;1;1;3;5;3;1;5;2;3;1;1;0;0;1;1;0;0;1;0;0;0;1;1;0;0;0;1;0;0;3;4;4;2;4;3;4;2;2;1;1;2;2;3;3;2;2;5;3;3;4;5;3;2;4;1;1;1;3;1;1;1;1;1;2;2;3;3;1;2;2;2;4;2;4;3;2;2;1;3;2;1;3;4;3;4;3;3;3;4;3;2;2;1;1;2;1;2;2;2;1;1;1;3;.d;0;0;.d;0;0;0;.d;0;.d;0;0;0;.d;0;0;0;.d;0;0;.d;0;.d;0;.d;0;0;.d;0;0;.d;0;0;0;0;.d;1;0;0;2;1;2;3;2;2;2;85;2;1;1;2;2;1;1;6;9;.a;.a;.…	2173	2	1	4	5	4	2	4	3	-2	-1	6	7	1	0	1	1	15	12	15	10	28	3	2	3	0	1	1	1	3	5	3	1	5	2	3	1	1	0	0	1	1	0	0	1	0	0	0	1
;;2;1;3;5;3;4;5;3;1;-2;7;8;-1;2;1;-3;15;15;110;15;110;1;3;3;1;1;1;5;5;5;2;1;1;3;5;1;0;0;0;1;0;0;0;0;0;0;1;1;0;0;0;0;0;0;1;4;5;5;2;3;3;4;1;1;1;1;1;3;4;3;3;3;4;2;3;4;4;3;2;4;1;1;1;4;2;3;1;1;1;3;3;3;2;1;2;2;1;4;1;4;3;1;2;1;1;1;1;4;4;4;3;3;3;3;3;3;3;2;2;3;1;2;2;1;1;1;1;2;2;0;0;0;0;0;0;0;0;0;1;0;0;0;0;0;0;0;0;0;0;0;0;0;0;0;0;0;0;0;0;0;0;0;0;0;0;0;0;0;3;4;3;2;2;3;1;46;2;1;1;2;2;1;2;1;9;.a;.a;.a;;;;0.60…	2174	2	1	3	5	3	4	5	3	1	-2	7	8	-1	2	1	-3	15	15	110	15	110	1	3	3	1	1	1	5	5	5	2	1	1	3	5	1	0	0	0	1	0	0	0	0	0	0	1	1
;;2;1;3;10;0;0;4;2;0;-2;0;6;2;4;6;-2;30;30;50;30;70;2;2;2;0;1;1;3;4;5;;1;5;1;3;1;1;0;0;1;0;0;0;0;0;0;1;1;1;0;0;1;0;0;0;4;5;5;2;3;5;4;2;2;1;1;3;4;4;4;3;2;3;5;3;4;4;3;2;4;1;1;1;4;2;3;1;1;1;3;3;4;2;2;2;2;1;4;1;4;3;1;2;2;3;4;3;4;4;4;4;4;3;3;3;3;2;2;2;2;2;2;2;1;1;2;1;2;2;0;0;0;0;0;0;0;0;0;0;0;0;0;0;0;0;0;0;0;0;0;0;0;0;0;0;0;0;0;0;0;0;0;0;0;0;0;0;0;4;3;4;2;1;2;2;60;4;1;1;2;2;1;2;1;8;.a;.a;.a;;;;0.60203…	2175	2	1	3	10	0	0	4	2	0	-2	0	6	2	4	6	-2	30	30	50	30	70	2	2	2	0	1	1	3	4	5		1	5	1	3	1	1	0	0	1	0	0	0	0	0	0	1	1
;;2;1;3;6;0;7;0;5;7;5;7;5;-2;0;-2;-2;15;10;70;5;100;2;2;3;0;5;1;3;5;5;3;1;2;1;4;1;1;0;0;1;1;0;0;0;0;0;1;1;1;0;0;0;0;0;1;4;5;5;3;4;5;4;2;2;1;1;2;3;5;4;4;1;5;2;5;2;5;3;2;4;1;1;1;4;2;1;1;1;1;3;3;4;3;2;2;2;3;4;2;4;2;2;1;2;3;4;4;4;3;3;4;3;3;3;1;4;3;2;3;2;3;2;3;2;3;1;1;1;2;1;0;0;0;0;0;1;0;0;0;0;0;1;0;0;0;0;0;1;0;0;0;0;0;1;0;0;0;0;0;0;0;0;0;0;0;0;0;0;4;4;3;2;1;2;2;84;2;1;1;2;2;2;5;2;6;.a;.a;.a;;;;0.6020…	2176	2	1	3	6	0	7	0	5	7	5	7	5	-2	0	-2	-2	15	10	70	5	100	2	2	3	0	5	1	3	5	5	3	1	2	1	4	1	1	0	0	1	1	0	0	0	0	0	1	1
;;2;1;4;6;3;3;3;3;0;0;6;6;0;0;0;0;4;12;99;12;33;3;3;3;0;;5;5;;;;5;5;;;0;0;0;0;0;0;0;0;0;0;0;0;0;0;0;0;0;0;0;0;;;;5;4;5;3;2;2;1;;3;;;;;3;;;;;5;5;2;4;1;1;1;4;3;3;3;1;3;.d;2;.d;1;2;;;2;;;;2;2;2;1;;;;;;;;;;;;;;;;;;;;;;;;;;0;0;0;0;0;0;0;0;0;0;0;0;0;0;0;0;0;0;0;0;0;0;0;0;0;0;0;0;0;0;0;0;0;0;0;0;0;0;0;;;;;;;2;59;3;1;1;2;2;2;2;1;6;.a;.a;.a;;;;0.6020378;9.902.136;;;177	2177	2	1	4	6	3	3	3	3	0	0	6	6	0	0	0	0	4	12	99	12	33	3	3	3	0		5	5				5	5			0	0	0	0	0	0	0	0	0	0	0	0	0
;;2;1;4;9;3;6;3;4;3;1;9;7;-2;0;-2;-2;27;21;80;12;60;2;2;2;0;1;1;3;4;5;3;2;5;1;3;1;0;0;0;1;0;0;0;0;0;0;1;1;0;0;0;1;0;0;0;3;4;5;3;4;1;3;1;2;2;1;3;3;5;3;3;3;3;2;2;3;3;2;2;1;1;1;1;4;3;3;1;1;1;3;3;3;2;2;2;2;1;1;1;4;2;2;2;1;2;1;1;4;4;4;4;4;2;4;3;3;2;1;2;3;1;1;2;1;1;1;1;1;1;0;0;0;0;0;0;0;0;0;1;0;0;0;0;0;0;0;0;0;0;0;0;0;0;0;0;0;0;0;0;0;0;0;0;0;0;0;0;0;2;3;3;2;2;3;2;68;4;1;1;2;2;2;3;1;8;.a;.a;.a;;;;0.6020…	2178	2	1	4	9	3	6	3	4	3	1	9	7	-2	0	-2	-2	27	21	80	12	60	2	2	2	0	1	1	3	4	5	3	2	5	1	3	1	0	0	0	1	0	0	0	0	0	0	1	1
;;2;1;5;10;10;0;5;5;-10;0;10;10;5;-5;0;10;10;20;100;20;100;;3;3;1;;5;5;5;5;5;5;;3;4;1;0;0;0;0;0;0;1;0;0;0;1;1;0;0;0;0;0;0;1;5;5;5;3;3;3;3;1;1;1;1;1;3;5;5;3;3;5;5;5;;3;5;2;1;3;1;1;4;3;3;3;2;3;.d;.d;.d;2;2;2;2;1;2;1;4;2;2;1;1;1;;;4;4;4;4;4;4;4;4;4;3;;3;2;2;2;2;2;2;2;2;2;2;1;0;0;1;0;0;1;0;0;0;0;0;0;0;0;0;0;0;0;0;0;0;0;0;0;0;0;0;0;0;0;0;0;0;0;0;0;0;0;;;;;;;1;54;;;;;;2;;;;.a;.a;.a;;;;0.6020378;9.902.1…	2179	2	1	5	10	10	0	5	5	-10	0	10	10	5	-5	0	10	10	20	100	20	100		3	3	1		5	5	5	5	5	5		3	4	1	0	0	0	0	0	0	1	0	0	0	1	1
;;2;1;5;5;3;3;2;6;0;4;6;8;3;-1;2;4;20;20;66;10;80;2;2;3;1;3;1;2;3;5;3;3;3;2;5;0;0;0;0;1;1;0;0;1;1;0;0;1;0;0;0;0;0;0;1;2;4;4;4;4;3;2;2;1;2;1;5;5;2;2;1;2;4;3;3;3;3;3;1;4;1;1;1;3;3;3;1;1;1;3;2;3;1;2;2;2;1;2;1;3;2;1;2;1;4;4;4;4;4;4;3;3;3;4;4;4;3;3;2;2;2;2;2;3;2;2;3;3;3;0;1;0;1;0;0;.d;0;0;0;0;.d;0;0;.d;0;.d;0;0;.d;0;0;1;0;0;.d;0;0;0;.d;0;1;0;0;0;1;0;0;1;4;2;2;1;2;2;2;83;3;2;2;1;1;1;1;2;;.a;.a;.a;;;;0.…	2180	2	1	5	5	3	3	2	6	0	4	6	8	3	-1	2	4	20	20	66	10	80	2	2	3	1	3	1	2	3	5	3	3	3	2	5	0	0	0	0	1	1	0	0	1	1	0	0	1
;;2;1;4;6;4;4;4;3;0;-1;8;7;-1;0;-1;-1;20;20;55;20;33;3;2;2;2;1;1;5;5;5;3;1;1;1;5;1;1;1;0;1;1;0;0;0;0;0;0;1;1;0;0;0;0;0;1;3;4;5;3;3;5;4;2;2;1;1;1;1;5;3;3;1;3;5;5;3;3;3;2;4;1;1;1;4;3;1;1;1;1;2;3;1;2;2;2;2;1;4;2;4;2;2;2;2;3;3;2;4;4;2;4;4;2;3;3;3;2;1;3;2;1;1;2;3;1;1;1;2;1;0;0;0;0;0;0;0;0;0;0;0;0;0;0;0;0;0;0;.d;0;0;0;1;1;0;0;0;0;0;0;0;0;0;0;0;0;0;0;0;3;3;3;3;5;2;2;59;4;1;1;1;2;1;2;1;7;.a;.a;.a;;;;0.60…	2181	2	1	4	6	4	4	4	3	0	-1	8	7	-1	0	-1	-1	20	20	55	20	33	3	2	2	2	1	1	5	5	5	3	1	1	1	5	1	1	1	0	1	1	0	0	0	0	0	0	1
;;2;1;4;5;3;4;2;5;1;3;7;7;1;-1;0;2;15;;;;;2;;;0;1;1;3;3;3;3;2;1;3;3;1;1;0;0;1;1;0;0;0;1;0;0;1;1;0;0;0;1;0;0;3;5;5;2;2;3;3;2;2;1;1;1;2;3;3;1;1;3;2;3;4;4;3;2;1;1;1;1;4;2;2;1;1;1;3;3;3;3;1;2;2;1;3;1;4;3;1;2;1;3;3;2;4;4;3;4;4;3;3;3;3;2;1;2;1;2;2;2;3;2;1;2;2;2;.d;0;0;0;0;0;0;0;0;0;0;0;0;0;0;0;0;0;0;0;0;1;1;0;0;0;0;0;0;0;0;0;0;0;0;0;0;0;0;1;2;3;2;1;1;2;61;4;1;1;2;2;1;2;1;3;.a;.a;.a;;;;0.6020378;9.902.1…	2182	2	1	4	5	3	4	2	5	1	3	7	7	1	-1	0	2	15					2			0	1	1	3	3	3	3	2	1	3	3	1	1	0	0	1	1	0	0	0	1	0	0	1
;;2;1;4;10;2;6;3;6;4;3;8;9;0;1;1;-1;30;20;70;10;60;3;3;3;0;1;5;3;4;5;2;1;5;3;5;1;1;1;0;0;0;0;1;0;0;0;1;0;1;0;0;0;0;0;1;4;5;5;3;3;5;4;2;1;2;1;1;2;4;3;3;2;3;5;3;4;3;1;2;4;1;1;1;4;1;3;1;1;1;3;3;4;2;2;2;2;3;4;1;4;3;1;2;1;3;3;3;4;4;4;4;4;4;4;4;4;3;2;2;1;3;2;2;3;2;2;2;2;2;1;0;0;0;0;0;0;0;0;0;0;0;1;0;0;0;0;0;0;0;0;1;0;0;0;0;0;0;0;0;0;0;0;0;0;0;0;0;0;1;3;2;2;5;2;2;59;4;1;1;2;2;2;2;2;4;.a;.a;.a;low wages;…	2183	2	1	4	10	2	6	3	6	4	3	8	9	0	1	1	-1	30	20	70	10	60	3	3	3	0	1	5	3	4	5	2	1	5	3	5	1	1	1	0	0	0	0	1	0	0	0	1	0
;;2;1;4;5;4;2;3;2;-2;-1;6;5;0;-1;-1;1;10;5;10;10;11;2;2;2;0;1;1;1;2;3;3;2;1;3;5;1;0;0;0;0;0;1;0;0;0;1;0;1;0;0;0;0;0;0;1;5;5;4;2;3;5;3;2;1;1;1;2;1;4;3;3;3;5;3;3;4;3;3;2;4;1;1;1;3;3;1;1;1;1;4;3;1;3;2;2;2;4;2;2;3;2;2;1;2;4;4;4;4;1;4;4;1;4;4;1;4;2;2;2;1;1;2;2;1;2;2;2;2;2;.d;0;0;0;.d;0;.d;0;0;.d;0;0;0;.d;0;0;0;.d;.d;0;0;0;.d;0;0;.d;0;.d;0;0;0;0;.d;0;0;.d;0;0;.d;1;2;4;2;2;3;2;85;2;1;1;2;2;2;1;6;;.a;.a;…	2184	2	1	4	5	4	2	3	2	-2	-1	6	5	0	-1	-1	1	10	5	10	10	11	2	2	2	0	1	1	1	2	3	3	2	1	3	5	1	0	0	0	0	0	1	0	0	0	1	0	1
;;2;1;4;3;4;3;3;2;-1;-1;7;5;-1;-1;-2;0;15;15;50;20;50;2;2;2;1;1;1;5;5;5;1;;1;1;5;1;0;0;0;1;0;0;0;0;0;0;1;0;0;0;0;0;0;0;1;4;4;5;2;3;5;3;2;2;1;1;3;1;4;4;3;3;3;5;3;3;4;4;2;4;1;1;1;4;2;3;1;1;1;4;4;3;1;2;;2;1;4;1;4;3;2;2;1;1;1;1;1;4;4;4;4;1;1;3;3;1;1;2;1;1;1;1;1;1;1;1;1;1;0;0;0;0;0;0;0;0;0;0;0;0;0;0;0;0;0;0;0;0;0;0;0;0;0;0;0;0;0;0;0;0;0;0;0;0;0;0;0;3;3;3;2;2;2;1;50;4;1;1;2;2;2;2;1;8;.a;.a;.a;;;;0.6020…	2185	2	1	4	3	4	3	3	2	-1	-1	7	5	-1	-1	-2	0	15	15	50	20	50	2	2	2	1	1	1	5	5	5	1		1	1	5	1	0	0	0	1	0	0	0	0	0	0	1	0
;;2;1;4;5;2;5;2;7;3;5;7;9;2;0;2;2;15;6;55;6;77;1;2;2;0;1;5;1;1;3;2;1;3;3;3;1;0;1;0;0;0;0;1;1;0;1;0;0;0;1;0;0;0;1;0;;3;;2;4;1;4;2;1;1;1;1;1;3;3;2;2;3;2;2;4;4;4;2;4;2;1;1;4;3;1;1;1;1;4;3;3;;1;2;2;3;4;3;4;3;1;2;1;3;3;3;3;3;4;3;3;4;2;3;4;3;2;2;2;1;2;2;3;2;2;2;2;3;1;0;0;0;0;0;0;0;0;0;0;0;0;0;0;0;0;0;0;0;0;0;0;0;0;0;0;0;0;0;0;0;0;0;0;0;1;0;0;3;2;2;1;1;3;2;50;4;1;1;1;;1;3;8;6;.a;.a;.a;pension; but worki…	2186	2	1	4	5	2	5	2	7	3	5	7	9	2	0	2	2	15	6	55	6	77	1	2	2	0	1	5	1	1	3	2	1	3	3	3	1	0	1	0	0	0	0	1	1	0	1	0	0
;;2;1;5;10;0;10;0;10;10;10;10;10;0;0;0;0;20;0;100;10;100;3;3;3;0;1;3;3;3;4;3;1;1;3;3;1;1;0;0;1;1;0;0;1;0;0;0;1;0;0;0;1;0;0;0;4;5;5;1;4;1;4;2;2;1;1;1;1;3;3;3;3;4;3;3;4;4;4;2;4;1;1;1;3;3;3;1;1;1;3;1;1;3;2;2;2;2;4;2;4;2;1;2;1;4;4;4;4;4;4;4;4;4;4;4;4;3;2;2;3;3;3;2;3;3;1;1;3;3;1;0;0;.d;0;0;.d;0;0;1;0;0;1;0;0;1;0;0;.d;0;0;1;0;0;1;0;0;0;0;0;0;0;0;1;0;0;1;1;0;1;1;1;1;1;3;1;37;4;1;1;2;2;1;5;8;3;.a;.a;.a;p…	2187	2	1	5	10	0	10	0	10	10	10	10	10	0	0	0	0	20	0	100	10	100	3	3	3	0	1	3	3	3	4	3	1	1	3	3	1	1	0	0	1	1	0	0	1	0	0	0	1
;;2;1;5;10;4;6;2;8;2;6;10;10;2;-2;0;4;28;30;110;25;110;2;2;2;0;1;1;1;2;3;2;1;1;1;3;1;1;1;0;1;1;0;0;1;1;1;0;1;1;0;0;1;1;0;0;3;4;4;3;3;;3;2;1;1;1;1;3;3;2;3;1;3;3;4;4;4;3;2;1;1;1;1;2;1;2;1;1;1;2;1;2;1;1;2;2;2;3;2;3;2;2;2;1;3;2;1;4;4;3;4;4;3;4;3;3;2;1;2;2;2;2;2;1;2;2;2;2;2;0;0;0;0;0;0;0;0;0;0;0;0;0;0;0;0;0;0;0;0;0;0;0;0;0;0;0;0;0;0;0;0;0;0;0;0;0;0;0;3;2;2;1;1;3;2;85;4;1;1;2;2;2;1;2;10;.a;.a;.a;;;;0.6…	2188	2	1	5	10	4	6	2	8	2	6	10	10	2	-2	0	4	28	30	110	25	110	2	2	2	0	1	1	1	2	3	2	1	1	1	3	1	1	1	0	1	1	0	0	1	1	1	0	1
;;2;1;5;9;3;6;3;5;3;2;9;8;-1;0;-1;-1;20;15;65;15;80;3;3;2;0;1;1;1;1;3;3;3;4;3;1;1;1;0;0;1;0;0;0;1;1;0;0;1;0;0;0;1;1;0;0;4;5;5;4;4;5;3;2;1;1;2;3;3;4;4;3;3;4;5;5;3;4;3;2;4;1;1;1;4;3;3;1;1;1;4;3;4;3;2;2;2;2;2;1;2;3;2;2;1;2;1;1;2;2;1;3;2;2;3;3;3;2;3;1;2;2;2;2;1;2;1;1;2;2;0;0;0;1;0;0;0;0;0;0;0;0;0;0;0;0;0;0;0;0;0;0;0;0;0;0;0;0;0;0;0;0;0;0;0;0;0;0;0;1;3;2;5;5;3;1;71;5;1;1;2;2;1;2;1;9;.a;.a;.a;;;;0.6020…	2189	2	1	5	9	3	6	3	5	3	2	9	8	-1	0	-1	-1	20	15	65	15	80	3	3	2	0	1	1	1	1	3	3	3	4	3	1	1	1	0	0	1	0	0	0	1	1	0	0	1
;;2;1;5;5;2;5;1;7;3;6;7;8;2;-1;1;3;17;2;80;3;90;1;1;1;0;1;1;3;3;5;3;2;5;1;3;1;0;0;0;1;0;0;0;1;0;0;0;1;0;0;0;1;0;0;0;4;5;5;2;2;5;2;2;2;1;1;2;5;5;3;3;2;3;3;4;5;2;3;2;1;1;1;1;4;3;2;1;1;1;3;3;3;1;2;2;2;3;4;1;4;2;2;1;1;3;2;1;4;4;2;4;3;3;3;3;3;2;1;2;2;2;1;2;1;2;1;1;2;2;0;0;0;0;0;0;0;0;0;0;0;0;0;0;0;0;0;0;0;0;0;0;0;0;0;0;0;0;0;0;0;0;0;0;0;0;0;0;0;3;2;3;2;3;2;2;85;2;1;1;2;2;2;1;2;6;.a;.a;.a;;;;0.6020378;…	2190	2	1	5	5	2	5	1	7	3	6	7	8	2	-1	1	3	17	2	80	3	90	1	1	1	0	1	1	3	3	5	3	2	5	1	3	1	0	0	0	1	0	0	0	1	0	0	0	1
;;2;1;6;4;4;0;2;2;-4;0;4;4;2;-2;0;4;12;12;22;8;22;2;1;2;0;1;1;5;5;5;3;1;1;3;5;1;1;0;0;1;0;0;0;0;0;0;1;1;1;0;0;0;0;0;1;4;5;5;2;3;5;3;1;2;1;1;3;3;4;5;3;3;3;5;3;4;3;5;2;1;2;1;1;4;3;1;1;1;1;4;3;3;3;2;2;2;3;;1;4;3;1;2;1;1;1;1;4;4;4;4;4;1;4;4;4;2;2;2;2;2;2;2;2;2;2;2;2;2;0;0;0;0;0;0;0;0;0;0;0;0;0;0;0;0;0;0;0;0;0;0;0;0;0;0;0;0;0;0;0;0;0;0;0;0;0;0;0;2;3;3;2;2;2;2;60;4;1;1;2;1;2;4;1;7;.a;.a;.a;;;;0.6020378…	2191	2	1	6	4	4	0	2	2	-4	0	4	4	2	-2	0	4	12	12	22	8	22	2	1	2	0	1	1	5	5	5	3	1	1	3	5	1	1	0	0	1	0	0	0	0	0	0	1	1
;;2;1;5;9;0;2;1;3;2;2;2;4;1;1;2;0;15;0;55;0;55;3;2;2;0;2;3;2;3;3;3;;1;1;5;1;1;1;0;1;0;0;0;0;0;1;0;0;1;0;0;0;0;0;1;4;5;4;2;3;1;3;2;2;1;1;3;2;4;3;3;3;3;5;5;3;4;4;2;2;3;1;1;4;1;3;1;1;1;4;3;3;2;1;2;2;3;;1;4;3;1;2;1;2;2;1;4;4;2;2;2;2;3;3;3;2;1;2;3;2;2;2;2;2;2;2;2;2;0;0;0;0;0;0;0;0;0;0;1;0;0;0;0;0;0;0;0;0;0;0;0;0;0;0;0;0;0;0;0;0;0;0;0;0;0;0;0;1;1;2;1;1;2;1;39;6;1;1;2;1;2;2;1;9;.a;.a;.a;;;;0.6020378;9.9…	2192	2	1	5	9	0	2	1	3	2	2	2	4	1	1	2	0	15	0	55	0	55	3	2	2	0	2	3	2	3	3	3		1	1	5	1	1	1	0	1	0	0	0	0	0	1	0	0
;;2;1;5;7;3;6;3;4;3;1;9;7;-2;0;-2;-2;10;20;50;20;70;2;2;3;1;1;1;3;3;5;3;4;3;1;5;0;1;0;0;1;0;0;0;1;0;0;0;0;0;1;0;0;0;0;1;3;4;5;4;4;3;3;1;1;2;2;3;2;3;2;3;1;3;3;3;4;3;3;2;2;1;1;1;3;1;1;2;2;1;4;4;3;1;1;;;1;4;2;4;3;1;2;1;2;2;2;2;2;4;2;2;4;2;2;4;3;1;1;1;2;2;1;2;2;1;1;2;2;1;0;0;.d;0;0;.d;0;0;.d;0;0;.d;0;0;.d;0;0;.d;0;0;.d;0;0;.d;0;0;.d;0;0;.d;0;0;.d;0;0;.d;0;0;3;1;1;1;1;2;2;62;2;1;2;2;2;;3;3;4;.a;.a;.a;…	2193	2	1	5	7	3	6	3	4	3	1	9	7	-2	0	-2	-2	10	20	50	20	70	2	2	3	1	1	1	3	3	5	3	4	3	1	5	0	1	0	0	1	0	0	0	1	0	0	0	0
;;2;1;5;6;2;3;2;6;1;4;5;8;3;0;3;3;13;9;39;8;70;2;2;2;0;1;1;2;2;3;3;1;3;2;3;1;0;0;0;1;0;0;0;1;1;0;0;0;1;0;0;1;1;0;0;3;5;5;3;3;2;2;2;2;1;1;1;2;3;3;2;2;2;3;3;4;2;4;2;1;1;1;1;3;1;1;1;1;1;2;1;2;3;1;2;2;3;3;1;4;3;2;2;1;2;2;1;4;4;3;4;4;3;3;3;3;2;3;2;2;2;2;2;2;3;2;1;2;2;0;0;0;1;1;0;0;0;0;0;0;0;0;0;0;0;0;0;0;0;0;0;0;0;1;0;0;0;0;0;0;0;0;0;0;0;0;0;0;3;3;2;2;1;3;1;85;2;1;1;1;2;1;1;6;10;.a;.a;.a;;;;0.6020378;…	2194	2	1	5	6	2	3	2	6	1	4	5	8	3	0	3	3	13	9	39	8	70	2	2	2	0	1	1	2	2	3	3	1	3	2	3	1	0	0	0	1	0	0	0	1	1	0	0	0
;;2;1;5;8;2;7;1;5;5;4;9;6;-2;-1;-3;-1;20;10;60;15;70;2;1;1;0;1;2;2;2;3;3;1;5;1;5;1;1;0;0;1;1;0;0;1;1;1;0;0;1;1;0;0;0;0;1;3;5;5;4;3;2;3;2;1;1;1;2;2;3;3;3;2;3;2;3;4;3;5;2;4;1;1;1;4;3;2;1;1;1;3;3;3;3;1;2;2;2;3;1;4;3;1;2;2;2;2;2;2;4;4;2;3;3;2;3;3;2;2;3;3;1;2;2;3;2;1;1;2;2;0;0;0;0;0;0;1;1;0;1;1;0;0;0;0;0;0;0;0;0;0;1;0;0;0;0;0;0;0;0;0;0;0;0;0;0;0;0;0;2;4;3;5;2;2;2;64;4;1;1;2;2;2;2;1;9;.a;.a;.a;;;;0.602…	2195	2	1	5	8	2	7	1	5	5	4	9	6	-2	-1	-3	-1	20	10	60	15	70	2	1	1	0	1	2	2	2	3	3	1	5	1	5	1	1	0	0	1	1	0	0	1	1	1	0	0
;;2;1;5;9;6;2;4;5;-4;1;8;9;3;-2;1;5;24;15;50;10;100;3;2;3;0;5;1;2;2;5;3;1;5;1;5;1;1;0;0;1;1;0;0;1;1;1;0;1;1;0;0;0;0;0;1;3;3;5;4;4;5;3;2;2;1;1;1;1;4;3;2;1;2;3;3;4;3;2;2;1;2;1;1;.d;2;3;2;1;1;.d;3;4;1;2;2;2;2;2;1;3;2;1;2;2;2;3;4;3;2;3;4;4;4;3;4;4;2;3;3;2;1;2;3;1;1;1;1;1;1;.d;0;0;0;1;0;0;1;0;0;.d;0;0;0;.d;0;0;.d;0;1;0;0;.d;0;0;.d;0;0;0;.d;0;.d;0;0;0;.d;.d;0;0;1;2;2;1;2;3;1;85;2;1;1;2;2;2;1;6;6;.a;.a;…	2196	2	1	5	9	6	2	4	5	-4	1	8	9	3	-2	1	5	24	15	50	10	100	3	2	3	0	5	1	2	2	5	3	1	5	1	5	1	1	0	0	1	1	0	0	1	1	1	0	1
;;2;1;5;8;1;8;0;9;7;9;9;9;1;-1;0;2;30;30;100;10;110;3;3;3;2;1;1;1;1;3;3;1;1;1;5;0;1;0;0;1;0;0;0;0;0;1;0;0;0;0;1;0;0;0;1;4;5;5;3;4;3;3;2;2;1;1;1;1;3;2;3;1;4;3;3;4;4;4;2;4;1;1;1;3;2;1;1;1;1;3;3;1;3;1;;;2;2;3;4;3;2;2;1;1;1;1;4;4;4;4;4;4;4;4;4;2;2;2;1;2;2;2;2;2;2;1;2;2;.d;0;0;.d;0;0;.d;0;0;.d;0;0;.d;0;0;.d;0;0;.d;0;0;.d;0;0;.d;0;0;.d;0;0;.d;0;0;.d;0;0;.d;0;0;1;1;1;1;1;3;2;65;4;1;1;2;2;2;3;1;6;.a;.a;.…	2197	2	1	5	8	1	8	0	9	7	9	9	9	1	-1	0	2	30	30	100	10	110	3	3	3	2	1	1	1	1	3	3	1	1	1	5	0	1	0	0	1	0	0	0	0	0	1	0	0
;;2;1;5;9;2;7;1;8;5;7;9;9;1;-1;0;2;24;10;100;10;100;1;1;1;0;1;1;1;3;4;3;5;1;1;2;1;0;0;0;1;0;0;0;0;1;0;0;0;1;0;0;1;1;0;0;3;5;5;2;2;1;2;2;2;1;1;1;1;4;3;3;1;3;2;3;4;1;2;2;1;1;1;1;4;3;1;1;1;1;3;3;3;1;2;2;2;1;4;1;4;2;1;1;2;1;1;1;1;1;1;2;2;2;2;2;3;1;1;2;1;1;1;2;1;1;1;1;1;1;0;0;0;0;0;0;0;0;0;0;0;0;0;0;0;0;0;0;0;0;0;0;0;0;0;0;0;0;0;0;0;0;0;0;0;0;0;0;0;2;2;3;2;2;1;1;62;3;1;1;2;2;1;2;1;9;.a;.a;.a;;;;0.6020…	2198	2	1	5	9	2	7	1	8	5	7	9	9	1	-1	0	2	24	10	100	10	100	1	1	1	0	1	1	1	3	4	3	5	1	1	2	1	0	0	0	1	0	0	0	0	1	0	0	0
;;2;1;5;7;0;10;0;10;10;10;10;10;0;0;0;0;21;30;110;30;110;2;3;3;0;1;1;5;5;;3;1;5;1;4;1;0;0;0;1;0;0;0;0;1;0;0;0;0;1;1;0;0;0;0;3;4;5;2;3;3;3;1;2;1;1;1;1;1;1;1;1;4;4;4;4;4;4;2;4;1;1;1;3;3;1;1;1;1;2;3;;3;1;2;2;3;4;1;4;3;1;2;1;4;1;1;4;4;4;4;4;4;4;4;4;2;1;2;1;1;2;2;1;1;1;1;1;1;0;0;0;0;0;0;0;0;0;0;0;0;0;0;0;0;0;0;0;0;0;0;0;0;0;0;0;0;0;0;0;0;0;0;0;0;0;0;0;3;1;2;2;2;3;2;60;4;1;1;2;2;2;3;;3;.a;.a;.a;;;;0.60…	2199	2	1	5	7	0	10	0	10	10	10	10	10	0	0	0	0	21	30	110	30	110	2	3	3	0	1	1	5	5		3	1	5	1	4	1	0	0	0	1	0	0	0	0	1	0	0	0
;;2;1;5;10;0;10;4;6;10;2;10;10;-4;4;0;-8;20;0;100;12;80;1;1;1;0;1;1;3;5;5;3;1;5;3;5;1;1;1;0;1;0;0;0;0;0;0;1;0;0;0;1;0;0;0;1;4;5;5;2;2;5;2;2;2;1;2;3;3;4;4;3;2;3;3;3;4;4;4;2;1;3;1;1;4;3;3;1;1;1;3;3;3;3;2;2;2;1;3;1;4;3;2;2;1;1;1;1;4;4;3;2;2;1;3;3;3;2;1;2;2;2;2;2;1;1;1;1;2;2;0;0;0;0;0;0;0;0;0;0;0;0;0;0;0;0;0;0;0;0;0;0;0;0;0;0;0;0;0;0;0;0;0;0;0;0;0;0;0;2;3;3;2;2;2;1;55;4;1;1;2;2;1;2;4;8;.a;.a;.a;looki…	2200	2	1	5	10	0	10	4	6	10	2	10	10	-4	4	0	-8	20	0	100	12	80	1	1	1	0	1	1	3	5	5	3	1	5	3	5	1	1	1	0	1	0	0	0	0	0	0	1	0
;;2;1;5;4;3;4;2;6;1;4;7;8;2;-1;1;3;3;28;100;12;90;2;1;2;1;1;1;3;3;5;2;1;5;3;5;1;1;0;0;1;1;0;0;0;0;0;1;1;1;0;0;0;0;0;1;4;5;5;3;2;5;2;1;2;2;1;3;3;4;3;2;1;3;2;5;4;5;5;2;4;1;1;1;3;2;1;1;1;1;3;3;3;2;2;2;2;1;2;2;4;3;1;1;1;1;1;1;;4;;3;3;3;4;4;4;2;3;3;1;1;2;2;2;1;1;1;2;1;0;0;0;0;0;0;1;0;0;0;0;0;0;0;0;0;0;0;0;0;0;0;0;0;0;0;0;0;0;0;0;0;0;0;0;0;0;0;0;2;1;1;2;2;3;2;62;3;1;1;1;2;3;3;2;2;.a;.a;.a;;;;0.6020378;…	2201	2	1	5	4	3	4	2	6	1	4	7	8	2	-1	1	3	3	28	100	12	90	2	1	2	1	1	1	3	3	5	2	1	5	3	5	1	1	0	0	1	1	0	0	0	0	0	1	1
;;2;1;5;10;2;8;2;8;6;6;10;10;0;0;0;0;30;10;110;15;110;3;3;3;0;1;5;;5;5;3;1;5;1;5;1;0;0;0;1;0;0;0;0;0;0;1;1;0;0;0;0;0;0;1;5;5;5;2;4;4;3;2;1;1;1;1;1;3;3;3;1;3;5;5;3;5;5;2;1;1;1;1;4;3;3;1;1;1;3;3;3;2;2;2;2;1;;2;4;2;1;2;1;2;2;2;2;2;2;2;;;4;;;2;2;2;3;2;2;2;1;1;1;1;2;2;0;0;0;0;0;0;0;0;0;0;0;0;0;0;0;0;0;0;0;0;0;0;0;0;0;0;0;0;0;0;0;0;0;0;0;0;0;0;0;2;2;3;1;2;1;2;61;2;1;1;1;1;2;3;1;3;.a;.a;.a;;;;0.6020378;…	2202	2	1	5	10	2	8	2	8	6	6	10	10	0	0	0	0	30	10	110	15	110	3	3	3	0	1	5		5	5	3	1	5	1	5	1	0	0	0	1	0	0	0	0	0	0	1	1
;;2;1;6;5;3;4;3;3;1;0;7;6;-1;0;-1;-1;20;10;50;10;50;2;2;2;0;1;1;3;5;5;3;1;2;2;5;0;1;0;0;0;1;0;0;0;0;0;1;0;0;0;1;0;0;0;1;3;4;5;4;4;5;3;2;2;1;2;1;1;5;3;3;1;5;5;5;4;5;5;2;4;1;1;1;3;1;3;1;1;1;2;1;1;1;1;;;2;;2;;2;2;1;2;;;;4;4;4;4;4;4;4;4;4;2;2;1;1;1;2;2;1;1;1;1;1;2;0;0;0;0;0;0;0;0;0;0;0;0;0;0;0;0;0;0;0;0;0;0;0;0;0;0;0;0;0;0;0;0;0;0;0;0;0;0;0;3;3;4;1;1;3;1;85;2;1;1;2;2;2;1;6;5;.a;.a;.a;;;;0.6020378;9.9…	2203	2	1	6	5	3	4	3	3	1	0	7	6	-1	0	-1	-1	20	10	50	10	50	2	2	2	0	1	1	3	5	5	3	1	2	2	5	0	1	0	0	0	1	0	0	0	0	0	1	0
;;2;1;5;10;0;10;0;10;10;10;10;10;0;0;0;0;30;0;110;0;110;3;3;3;0;1;1;1;1;;3;1;1;1;3;1;1;0;0;1;1;0;0;1;1;1;0;0;1;1;0;1;1;1;0;2;5;5;3;3;2;2;2;2;1;1;1;1;4;3;1;1;4;3;3;4;4;3;2;1;1;1;1;3;2;1;1;1;1;3;2;3;3;1;2;2;1;3;1;2;2;1;2;1;3;3;2;3;4;3;3;3;2;3;3;3;1;1;2;2;1;1;2;2;2;1;;;2;0;0;0;0;0;0;0;0;0;0;0;0;0;0;0;0;0;0;0;0;0;0;0;0;0;0;0;0;0;0;0;0;0;0;0;0;0;0;0;3;3;2;2;1;3;1;71;4;1;1;2;2;1;2;1;10;.a;.a;.a;;;;0.60…	2204	2	1	5	10	0	10	0	10	10	10	10	10	0	0	0	0	30	0	110	0	110	3	3	3	0	1	1	1	1		3	1	1	1	3	1	1	0	0	1	1	0	0	1	1	1	0	0
;;2;1;5;5;2;7;1;8;5;7;9;9;1;-1;0;2;15;15;72;15;72;2;2;2;0;1;1;2;2;2;3;1;1;1;5;1;1;0;0;1;1;0;0;1;0;0;0;0;0;0;1;0;0;0;1;2;5;5;2;4;1;3;2;2;1;1;2;3;4;3;3;2;2;2;4;4;2;3;2;1;1;1;1;4;2;1;1;1;1;3;3;3;2;2;2;2;1;3;1;3;3;1;2;1;3;2;1;4;4;4;4;4;3;4;4;3;2;1;1;2;2;1;2;3;2;2;1;1;1;0;0;0;0;0;0;0;0;0;0;0;0;0;0;0;0;0;0;0;0;0;1;0;0;0;0;0;0;0;0;0;0;0;0;0;0;0;0;0;2;2;2;1;1;3;1;75;4;1;1;1;2;1;2;1;9;.a;.a;.a;;;;0.602037…	2205	2	1	5	5	2	7	1	8	5	7	9	9	1	-1	0	2	15	15	72	15	72	2	2	2	0	1	1	2	2	2	3	1	1	1	5	1	1	0	0	1	1	0	0	1	0	0	0	0
;;2;1;6;10;0;10;0;10;10;10;10;10;0;0;0;0;30;0;110;0;110;3;3;3;1;3;1;5;5;5;3;1;5;1;5;1;1;0;0;1;0;0;0;0;0;0;1;0;1;0;0;0;0;0;1;4;5;5;2;4;2;1;1;2;2;2;3;3;4;4;3;3;3;2;3;4;4;4;2;1;1;1;1;4;2;3;1;1;1;3;3;3;1;2;2;2;3;3;2;4;2;1;2;1;1;1;1;4;4;4;3;3;3;3;3;4;2;1;2;1;2;2;2;1;1;1;1;2;2;0;0;0;0;0;0;0;0;0;0;0;0;0;0;0;0;0;0;0;0;0;0;0;0;0;0;0;0;0;0;0;0;0;0;0;0;0;0;0;3;4;1;2;2;4;1;56;2;1;1;2;2;2;2;3;9;.a;.a;.a;;;;0.…	2206	2	1	6	10	0	10	0	10	10	10	10	10	0	0	0	0	30	0	110	0	110	3	3	3	1	3	1	5	5	5	3	1	5	1	5	1	1	0	0	1	0	0	0	0	0	0	1	0
;;2;1;6;8;3;5;2;6;2;4;8;8;1;-1;0;2;6;8;80;15;60;2;3;2;0;5;1;2;2;5;3;1;2;3;5;1;1;1;0;1;1;0;0;1;1;1;0;0;1;0;0;0;0;0;1;1;3;4;2;3;2;3;2;2;1;1;1;3;4;4;2;1;3;3;3;4;3;2;2;2;1;1;1;3;2;3;1;1;1;1;1;3;3;2;2;2;2;4;2;4;3;2;1;2;2;2;1;2;4;2;4;4;2;3;3;2;1;2;2;1;2;1;1;2;2;2;1;1;2;0;0;0;0;0;0;0;0;0;0;0;0;0;0;0;0;0;0;0;0;0;0;0;0;0;0;0;0;0;0;0;0;0;0;0;0;0;0;0;3;3;2;2;2;3;1;87;2;1;1;2;1;1;1;6;10;.a;.a;.a;;;;0.6020378…	2207	2	1	6	8	3	5	2	6	2	4	8	8	1	-1	0	2	6	8	80	15	60	2	3	2	0	5	1	2	2	5	3	1	2	3	5	1	1	1	0	1	1	0	0	1	1	1	0	0
;;2;1;6;10;2;8;3;5;6;2;10;8;-3;1;-2;-4;15;18;80;24;80;2;2;2;2;1;3;5;5;5;3;;1;3;;0;0;0;1;0;0;0;1;0;0;0;1;0;0;0;1;0;0;0;1;4;5;5;2;2;2;4;2;2;1;1;1;1;4;5;3;3;3;3;3;4;3;3;2;1;1;1;1;4;3;2;1;1;1;4;3;1;1;2;2;2;1;2;1;2;3;2;1;2;1;1;1;4;4;4;4;4;4;4;4;4;2;1;1;2;1;1;2;1;1;1;1;1;2;0;0;0;0;0;0;0;0;0;0;0;0;0;0;0;0;0;0;0;0;0;0;0;0;0;0;0;0;0;0;0;0;0;0;0;0;0;0;0;1;3;3;2;2;2;1;38;2;1;1;2;2;1;2;1;6;.a;.a;.a;pension; …	2208	2	1	6	10	2	8	3	5	6	2	10	8	-3	1	-2	-4	15	18	80	24	80	2	2	2	2	1	3	5	5	5	3		1	3		0	0	0	1	0	0	0	1	0	0	0	1	0
;;2;1;6;7;4;4;4;6;0;2;8;10;2;0;2;2;24;18;33;13;69;2;3;3;0;2;1;3;4;4;3;1;2;1;4;0;1;0;0;0;1;0;0;0;0;0;1;0;1;0;0;0;0;0;1;1;4;5;3;4;5;5;2;2;1;2;1;3;5;4;4;2;5;5;4;4;2;5;2;4;3;1;1;4;3;1;1;1;1;3;2;3;1;2;2;2;4;1;2;2;2;2;1;1;2;1;1;4;4;4;3;3;3;4;3;3;2;2;2;2;2;2;2;2;3;3;1;2;2;.d;0;0;.d;0;0;.d;0;0;.d;0;0;.d;0;0;0;.d;0;.d;0;0;0;0;0;1;0;0;1;0;0;0;0;0;0;0;0;.d;0;0;1;2;1;5;2;4;1;86;2;1;1;2;2;2;1;1;;.a;.a;.a;;;;0…	2209	2	1	6	7	4	4	4	6	0	2	8	10	2	0	2	2	24	18	33	13	69	2	3	3	0	2	1	3	4	4	3	1	2	1	4	0	1	0	0	0	1	0	0	0	0	0	1	0
;;2;1;6;10;2;8;2;8;6;6;10;10;0;0;0;0;;;;;;;;2;0;1;3;;5;5;3;3;5;3;5;1;1;0;0;1;1;0;0;0;0;0;1;0;0;0;1;0;0;0;1;4;5;5;4;4;;4;1;2;1;1;3;3;4;4;3;3;3;5;3;4;3;4;2;4;1;;;4;3;3;1;1;1;3;3;3;2;1;2;2;1;2;1;2;2;1;1;1;3;3;3;3;3;3;3;3;3;3;3;3;2;2;3;3;1;2;2;3;1;2;3;2;3;.d;0;0;0;0;0;1;0;0;1;0;0;0;0;0;0;0;0;0;0;0;1;0;0;0;0;0;0;0;0;1;0;0;0;0;0;1;0;0;2;3;3;2;2;2;2;61;4;1;1;2;2;1;1;1;7;.a;.a;.a;;;;0.6020378;9.902.136;;…	2210	2	1	6	10	2	8	2	8	6	6	10	10	0	0	0	0								2	0	1	3		5	5	3	3	5	3	5	1	1	0	0	1	1	0	0	0	0	0	1	0
;;2;1;6;10;6;4;4;5;-2;1;10;9;1;-2;-1;3;22;10;90;15;70;3;2;2;0;5;1;2;2;3;3;2;2;1;5;1;1;0;0;1;1;0;0;1;1;1;0;0;1;0;0;0;0;0;1;2;3;4;4;3;2;4;2;1;1;1;2;2;3;2;3;1;3;4;4;3;4;4;1;1;1;1;1;3;2;1;1;1;1;2;2;1;3;2;2;2;3;4;2;4;3;2;1;2;3;2;1;4;4;4;4;4;3;4;4;4;2;2;3;3;2;2;2;3;3;2;2;2;2;.d;0;0;.d;0;0;0;1;0;1;0;0;0;0;0;0;0;0;0;0;0;1;0;0;1;0;0;.d;0;0;0;0;0;0;0;0;0;0;0;2;1;1;2;1;4;1;86;2;1;1;1;2;2;1;6;10;.a;.a;.a;;;;…	2211	2	1	6	10	6	4	4	5	-2	1	10	9	1	-2	-1	3	22	10	90	15	70	3	2	2	0	5	1	2	2	3	3	2	2	1	5	1	1	0	0	1	1	0	0	1	1	1	0	0
;;2;1;6;4;3;3;3;3;0;0;6;6;0;0;0;0;15;12;70;18;40;2;2;2;0;2;1;3;3;5;4;1;5;3;5;1;1;1;0;1;1;0;0;1;1;1;0;0;.d;0;0;1;0;0;0;3;4;5;2;3;5;4;2;2;1;1;1;1;2;3;1;1;2;3;4;4;2;3;2;1;1;1;1;4;1;2;1;1;1;3;1;1;3;2;2;2;2;4;2;4;3;2;1;1;4;2;1;4;4;4;3;4;3;2;3;3;2;2;2;3;2;2;2;2;1;3;1;2;2;0;0;0;0;0;0;0;0;0;1;0;0;0;0;0;0;0;0;0;0;0;0;0;0;0;0;0;1;0;0;0;0;0;0;0;0;0;0;0;3;2;3;2;1;3;1;87;2;1;1;2;2;;5;6;9;.a;.a;.a;;;;0.6020378…	2212	2	1	6	4	3	3	3	3	0	0	6	6	0	0	0	0	15	12	70	18	40	2	2	2	0	2	1	3	3	5	4	1	5	3	5	1	1	1	0	1	1	0	0	1	1	1	0	0
;;2;1;6;8;3;5;2;7;2;5;8;9;2;-1;1;3;12;24;;18;;2;2;2;0;1;;;;;1;1;;1;;1;0;0;0;0;0;0;0;0;0;0;0;1;0;0;0;0;0;0;0;3;;;4;4;;4;;;2;1;3;;;;3;2;;;;3;;5;2;4;1;1;1;4;4;4;1;1;1;4;4;4;2;2;2;2;3;4;1;1;3;2;;2;4;;;4;4;;4;4;;4;4;4;;;2;3;;;2;;;;;;2;0;0;0;0;0;0;.d;0;0;0;0;0;0;0;0;0;0;0;.d;0;0;0;0;0;0;0;0;0;0;0;0;0;0;0;0;0;0;0;0;3;2;4;2;2;3;2;67;2;1;1;2;2;2;2;4;9;.a;.a;.a;pension; but working;;;0.6020378;9.902.136;;2…	2213	2	1	6	8	3	5	2	7	2	5	8	9	2	-1	1	3	12	24		18		2	2	2	0	1					1	1		1		1	0	0	0	0	0	0	0	0	0	0	0	1
;;2;1;7;10;2;8;0;10;6;10;10;10;2;-2;0;4;30;10;100;0;110;3;2;3;0;1;1;5;5;5;3;1;5;5;5;1;0;0;0;1;0;0;0;0;0;0;1;0;1;0;0;0;0;0;1;3;4;5;3;4;2;4;2;1;2;1;3;3;5;5;3;1;3;3;3;4;2;5;2;4;1;1;1;3;1;3;1;1;1;3;3;3;3;1;2;2;2;4;1;4;3;2;1;2;4;3;2;4;4;4;4;4;4;3;3;3;2;3;3;2;2;2;2;3;2;1;2;2;3;0;0;0;1;0;0;1;0;0;0;0;0;0;0;0;0;0;0;0;0;0;1;0;0;0;0;0;0;0;0;0;0;0;0;0;0;1;0;0;3;3;3;2;2;2;2;60;4;2;2;1;1;2;3;1;5;.a;.a;.a;;;;0.…	2214	2	1	7	10	2	8	0	10	6	10	10	10	2	-2	0	4	30	10	100	0	110	3	2	3	0	1	1	5	5	5	3	1	5	5	5	1	0	0	0	1	0	0	0	0	0	0	1	0
;;2;1;6;5;2;8;2;3;6;1;10;5;-5;0;-5;-5;20;20;80;20;20;2;2;3;1;1;1;5;5;5;3;1;1;;5;1;1;0;0;1;1;0;0;0;0;0;1;1;0;0;0;0;0;0;1;3;4;;2;3;3;4;2;2;1;1;1;2;3;3;;1;3;3;3;4;3;4;;4;1;1;1;3;1;1;1;1;1;3;2;2;2;;;;2;3;2;4;3;1;2;1;4;4;4;;4;;;4;;4;4;4;3;;;;;;;3;;;;;3;1;0;0;0;0;0;0;0;0;1;0;0;0;0;0;0;0;0;0;0;0;1;0;0;0;0;0;0;0;0;0;0;0;0;0;0;1;0;0;3;3;2;1;1;2;2;89;4;1;1;1;2;1;4;4;3;.a;.a;.a;;;;0.6020378;9.902.136;;;215	2215	2	1	6	5	2	8	2	3	6	1	10	5	-5	0	-5	-5	20	20	80	20	20	2	2	3	1	1	1	5	5	5	3	1	1		5	1	1	0	0	1	1	0	0	0	0	0	1	1
;;2;1;6;10;5;0;2;2;-5;0;5;4;2;-3;-1;5;30;20;50;30;80;1;1;1;0;1;1;5;3;5;3;1;5;1;3;1;0;0;0;1;0;0;0;0;1;0;0;1;0;0;0;1;0;0;0;4;5;5;4;4;2;3;2;2;1;1;2;2;3;3;3;2;3;3;3;3;3;4;2;4;3;1;1;4;3;3;1;1;1;3;3;4;3;2;2;2;3;4;1;4;2;2;2;1;2;2;1;4;2;2;4;4;4;2;2;2;2;1;1;1;1;2;2;1;1;1;2;2;2;0;0;0;0;0;0;0;0;0;0;0;0;0;0;0;0;0;0;0;0;0;0;0;0;0;0;0;0;0;0;0;0;0;0;0;0;0;0;0;2;3;3;1;1;2;2;58;3;1;1;2;2;2;3;1;2;.a;.a;.a;;;;0.602…	2216	2	1	6	10	5	0	2	2	-5	0	5	4	2	-3	-1	5	30	20	50	30	80	1	1	1	0	1	1	5	3	5	3	1	5	1	3	1	0	0	0	1	0	0	0	0	1	0	0	1
;;2;1;6;4;3;5;2;6;2;4;8;8;1;-1;0;2;15;20;60;6;80;2;2;3;1;1;1;1;3;5;3;1;5;1;5;1;0;0;0;0;1;0;0;1;0;1;0;0;0;0;0;0;0;0;1;3;4;5;2;4;5;4;2;2;1;1;1;1;3;4;3;1;4;3;4;4;4;4;1;1;3;1;1;4;3;1;1;1;1;4;2;1;3;2;2;2;2;4;1;4;2;2;1;1;4;2;1;4;4;4;4;3;2;4;3;3;2;1;3;1;3;2;2;3;1;2;3;2;3;.d;0;0;0;0;0;0;0;0;0;0;0;0;0;0;0;0;0;0;0;0;0;1;0;0;0;0;0;0;0;1;0;0;0;0;0;0;0;0;2;3;3;1;1;3;2;56;4;1;1;1;1;2;2;1;8;.a;.a;.a;;;;0.602037…	2217	2	1	6	4	3	5	2	6	2	4	8	8	1	-1	0	2	15	20	60	6	80	2	2	3	1	1	1	1	3	5	3	1	5	1	5	1	0	0	0	0	1	0	0	1	0	1	0	0
;;2;1;6;2;0;8;0;10;8;10;8;10;2;0;2;2;15;9;80;0;110;2;1;1;0;3;3;3;3;4;4;4;1;1;5;1;0;0;0;1;0;0;0;1;1;0;0;0;0;0;1;0;0;0;1;5;5;5;2;1;5;3;2;2;2;1;1;3;4;4;5;3;5;4;4;4;3;2;1;1;1;1;1;4;2;1;1;1;1;4;3;4;3;2;2;2;3;4;1;4;3;2;1;2;2;1;1;3;2;1;2;2;1;2;2;2;2;1;1;3;1;1;1;2;1;1;1;1;1;0;0;0;0;0;0;0;0;0;1;0;0;0;0;0;0;0;0;0;0;0;0;0;0;0;0;0;0;0;0;0;0;0;0;0;0;0;0;0;2;2;3;1;1;2;1;83;4;1;1;2;2;2;1;1;10;.a;.a;.a;;;;0.6020…	2218	2	1	6	2	0	8	0	10	8	10	8	10	2	0	2	2	15	9	80	0	110	2	1	1	0	3	3	3	3	4	4	4	1	1	5	1	0	0	0	1	0	0	0	1	1	0	0	0
;;2;2;8;10;2;6;4;4;4;0;8;8;-2;2;0;-4;30;28;100;24;28;3;2;2;1;1;1;3;;;2;1;2;1;5;1;1;0;0;1;1;0;0;0;0;0;1;1;1;0;0;0;0;0;1;4;5;5;4;4;3;4;1;2;1;1;1;1;5;3;1;1;4;5;3;4;3;3;2;1;3;1;1;4;1;1;1;1;1;3;2;1;;2;2;2;3;4;;4;3;1;1;1;4;4;4;4;4;4;4;4;4;4;4;4;3;2;2;3;2;2;2;2;2;3;3;2;3;1;0;0;0;0;0;0;0;0;1;0;0;0;0;0;0;0;0;0;0;0;0;0;0;0;0;0;1;0;0;1;0;0;0;0;0;1;0;0;2;2;1;1;1;2;2;56;4;1;1;2;2;2;2;1;8;.a;.a;.a;;;;0.6020378…	2219	2	2	8	10	2	6	4	4	4	0	8	8	-2	2	0	-4	30	28	100	24	28	3	2	2	1	1	1	3			2	1	2	1	5	1	1	0	0	1	1	0	0	0	0	0	1	1
;;2;2;9;5;4;4;3;5;0;2;8;8;1;-1;0;2;15;18;48;21;45;2;2;2;0;1;1;3;3;2;2;3;1;3;2;1;1;0;0;1;1;0;0;1;0;0;0;1;1;1;0;1;1;0;0;4;4;5;4;3;3;3;2;2;1;1;3;3;3;3;3;3;4;2;3;4;4;3;2;1;1;1;1;4;3;2;1;1;1;3;2;2;2;1;2;2;2;4;2;4;3;1;2;1;4;3;2;4;3;2;4;4;3;4;4;3;3;2;2;3;3;2;3;3;2;2;3;2;2;1;0;0;.d;0;0;.d;0;0;1;0;0;1;0;0;0;0;0;1;0;0;1;0;0;0;0;0;0;0;0;0;0;0;0;0;0;0;0;0;3;3;3;2;2;4;2;52;4;1;2;1;2;;4;1;8;.a;.a;.a;;;;0.60203…	2220	2	2	9	5	4	4	3	5	0	2	8	8	1	-1	0	2	15	18	48	21	45	2	2	2	0	1	1	3	3	2	2	3	1	3	2	1	1	0	0	1	1	0	0	1	0	0	0	1
;;2;1;6;3;0;3;0;4;3;4;3;4;1;0;1;1;17;4;60;4;80;1;1;1;0;1;1;2;2;2;3;1;1;3;2;1;0;0;0;1;0;0;0;0;0;0;1;0;0;0;1;1;0;0;0;2;5;5;3;3;3;2;2;2;1;1;1;1;3;2;3;2;3;5;4;4;4;4;2;2;1;1;1;3;1;1;1;1;1;3;2;2;1;1;;;1;4;2;4;3;1;2;1;2;2;1;4;4;1;2;2;1;4;4;1;3;1;3;1;1;2;2;2;2;2;2;2;2;1;0;0;.d;0;0;1;0;0;.d;0;0;.d;0;0;.d;0;0;.d;0;0;.d;0;0;.d;0;0;.d;0;0;.d;0;0;.d;0;0;.d;0;0;4;4;4;1;1;4;1;75;3;1;1;2;2;1;2;8;10;.a;.a;.a;has …	2221	2	1	6	3	0	3	0	4	3	4	3	4	1	0	1	1	17	4	60	4	80	1	1	1	0	1	1	2	2	2	3	1	1	3	2	1	0	0	0	1	0	0	0	0	0	0	1	0
;;2;1;6;10;0;10;0;10;10;10;10;10;0;0;0;0;30;30;110;30;110;3;3;3;0;5;1;5;5;3;3;1;5;1;5;0;0;0;1;1;0;0;0;0;0;0;1;1;0;0;0;0;0;0;1;4;5;5;3;4;5;3;2;1;1;2;1;3;1;3;2;1;4;4;4;4;4;3;;4;2;1;1;.d;2;1;1;1;1;3;2;3;1;2;2;2;4;2;1;1;3;1;2;1;4;4;1;4;4;4;4;4;4;4;4;4;2;2;2;2;1;2;2;1;2;2;1;2;2;.d;0;0;0;.d;0;.d;0;0;0;.d;0;0;0;0;0;0;0;0;0;0;0;0;0;0;0;0;0;0;0;0;0;0;0;0;0;0;0;0;3;3;3;5;1;2;1;64;3;1;1;2;1;;1;1;8;.a;.a;.a;…	2222	2	1	6	10	0	10	0	10	10	10	10	10	0	0	0	0	30	30	110	30	110	3	3	3	0	5	1	5	5	3	3	1	5	1	5	0	0	0	1	1	0	0	0	0	0	0	1	1
;;2;1;7;7;3;7;4;6;4;2;10;10;-1;1;0;-2;20;10;70;15;60;3;3;2;0;1;1;2;3;5;3;5;1;3;3;1;1;0;0;1;0;0;0;0;1;0;0;0;1;0;0;0;1;0;0;3;5;5;2;2;1;3;2;2;1;2;1;1;5;4;3;2;2;2;2;3;3;2;2;1;1;1;1;4;3;1;1;1;1;4;3;3;2;2;2;2;2;3;1;4;2;1;1;1;3;2;1;4;3;2;3;3;1;3;3;2;1;1;1;1;1;1;1;1;1;2;1;1;2;0;0;0;0;0;0;0;0;0;0;0;0;0;0;0;0;0;0;0;0;0;0;0;0;0;0;0;0;0;0;0;0;0;0;0;0;0;0;0;3;3;3;2;2;3;1;62;4;1;1;2;2;2;2;1;8;.a;.a;.a;;;;0.602…	2223	2	1	7	7	3	7	4	6	4	2	10	10	-1	1	0	-2	20	10	70	15	60	3	3	2	0	1	1	2	3	5	3	5	1	3	3	1	1	0	0	1	0	0	0	0	1	0	0	0
;;2;2;8;10;3;7;6;4;4;-2;10;10;-3;3;0;-6;24;6;70;15;70;3;3;2;0;1;1;1;1;1;1;1;2;1;3;1;1;0;0;1;1;0;0;1;1;1;0;0;1;0;0;1;0;0;0;4;5;5;3;3;2;4;2;2;1;1;2;2;4;2;2;1;4;3;4;4;4;3;2;1;1;1;1;4;3;2;1;1;1;4;2;2;2;2;2;2;3;3;2;4;2;1;2;2;3;2;1;4;4;3;4;3;2;4;4;4;2;1;2;3;2;1;2;2;2;2;1;2;2;.d;0;0;0;0;0;0;0;0;1;0;0;0;0;0;0;0;0;0;0;0;0;0;0;0;0;0;0;0;0;0;0;0;0;0;0;0;0;0;3;2;2;2;1;3;1;81;4;1;1;2;2;1;1;1;8;.a;.a;.a;;;;0.6…	2224	2	2	8	10	3	7	6	4	4	-2	10	10	-3	3	0	-6	24	6	70	15	70	3	3	2	0	1	1	1	1	1	1	1	2	1	3	1	1	0	0	1	1	0	0	1	1	1	0	0
;;2;2;8;7;8;1;3;6;-7;3;9;9;5;-5;0;10;27;20;22;20;50;1;1;1;0;3;1;5;5;5;3;1;5;1;5;1;0;0;0;1;0;0;0;0;0;0;1;0;1;0;0;0;0;0;1;3;5;5;1;3;2;4;2;2;1;1;2;1;4;4;3;1;5;5;5;3;5;5;2;1;1;1;1;4;3;3;1;1;1;3;3;4;2;2;2;2;2;2;1;4;3;1;1;1;4;1;1;4;4;4;4;4;4;4;4;4;2;2;2;2;2;2;2;2;2;2;2;2;2;0;0;0;0;0;0;0;0;0;0;0;0;0;0;0;0;0;0;0;0;0;0;0;0;0;0;0;0;0;0;0;0;0;0;0;0;0;0;0;2;4;3;2;2;3;2;85;3;1;1;2;2;1;1;1;10;.a;.a;.a;;;;0.602…	2225	2	2	8	7	8	1	3	6	-7	3	9	9	5	-5	0	10	27	20	22	20	50	1	1	1	0	3	1	5	5	5	3	1	5	1	5	1	0	0	0	1	0	0	0	0	0	0	1	0
;;2;2;8;8;3;5;3;5;2;2;8;8;0;0;0;0;20;10;90;8;100;3;3;3;0;1;1;5;3;1;3;5;1;1;5;1;1;0;0;1;1;0;0;1;1;0;0;1;1;0;0;0;0;0;1;4;4;4;4;4;3;4;2;2;1;1;1;3;3;2;5;1;4;3;4;3;4;3;2;1;1;1;1;3;3;2;1;1;1;3;2;2;1;2;2;2;2;3;2;2;2;1;2;1;4;4;4;4;4;4;4;4;4;4;4;4;3;3;2;3;2;2;2;3;2;3;3;2;2;1;0;0;1;0;0;.d;0;0;1;1;0;.d;0;0;.d;0;0;.d;0;0;1;0;0;.d;0;0;1;0;0;1;0;0;.d;0;0;.d;0;0;4;3;2;1;2;4;2;81;2;2;1;1;1;1;2;1;8;.a;.a;.a;;;;0.…	2226	2	2	8	8	3	5	3	5	2	2	8	8	0	0	0	0	20	10	90	8	100	3	3	3	0	1	1	5	3	1	3	5	1	1	5	1	1	0	0	1	1	0	0	1	1	0	0	1
;;2;2;8;10;4;4;2;5;0;3;8;7;1;-2;-1;3;16;10;60;2;48;1;1;1;0;1;1;5;5;5;3;1;5;5;5;1;0;0;0;1;0;0;0;0;0;0;1;1;0;0;0;0;0;0;1;4;5;5;5;3;2;1;1;2;2;2;1;3;5;4;3;3;5;2;3;5;5;3;2;2;2;1;1;4;3;3;1;1;1;3;2;1;1;2;2;2;.c;4;1;1;2;2;2;1;1;2;2;4;4;4;2;1;1;3;3;3;1;1;1;1;1;1;1;1;2;1;1;1;2;0;0;0;0;0;0;0;0;0;0;0;0;0;0;0;0;0;0;0;0;0;0;0;0;0;0;0;0;0;0;0;0;0;0;0;0;0;0;0;3;2;2;2;2;;1;69;3;2;1;2;1;2;2;1;6;.a;.a;.a;;;;0.60203…	2227	2	2	8	10	4	4	2	5	0	3	8	7	1	-2	-1	3	16	10	60	2	48	1	1	1	0	1	1	5	5	5	3	1	5	5	5	1	0	0	0	1	0	0	0	0	0	0	1	1
;;2;1;7;10;2;7;5;4;5;-1;9;9;-3;3;0;-6;25;10;100;15;30;3;2;3;0;1;1;1;1;5;2;1;5;5;5;1;1;1;0;1;1;0;0;1;1;1;0;1;1;1;0;0;0;0;1;3;4;5;3;4;4;4;2;1;1;1;2;2;3;3;3;2;5;5;3;4;1;4;2;4;1;1;1;4;3;3;1;1;1;3;4;3;2;2;2;2;3;4;2;4;3;1;2;1;4;4;4;4;4;4;4;4;4;4;4;4;3;3;2;1;2;2;3;3;2;2;2;2;2;1;0;0;1;1;1;0;0;0;0;0;0;0;0;0;0;0;0;1;0;0;0;1;0;0;0;0;0;0;0;0;0;0;0;0;0;0;0;0;2;1;1;1;1;3;2;49;5;1;1;1;2;2;2;1;6;.a;.a;.a;;;;0.60…	2228	2	1	7	10	2	7	5	4	5	-1	9	9	-3	3	0	-6	25	10	100	15	30	3	2	3	0	1	1	1	1	5	2	1	5	5	5	1	1	1	0	1	1	0	0	1	1	1	0	1
;;2;2;8;8;3;5;3;4;2;1;8;7;-1;0;-1;-1;20;10;90;8;90;1;3;3;0;1;5;5;5;5;3;1;5;1;5;0;0;0;0;0;0;0;0;0;0;0;0;0;0;0;0;0;0;0;1;5;;;3;3;3;4;2;2;1;2;2;1;3;3;3;2;2;5;2;3;4;4;2;4;;1;;3;3;3;2;1;2;4;3;4;2;2;2;2;;;;;3;2;2;2;1;1;1;4;4;4;4;4;1;4;4;;2;3;1;1;2;2;2;;1;1;1;2;2;0;0;0;1;0;0;0;0;0;0;0;0;0;0;0;0;0;0;0;0;0;0;0;0;0;0;0;0;0;0;0;0;0;0;0;0;0;0;0;2;3;3;1;2;3;2;36;4;1;1;2;2;1;4;4;2;.a;.a;.a;;;;0.6020378;9.902.1…	2229	2	2	8	8	3	5	3	4	2	1	8	7	-1	0	-1	-1	20	10	90	8	90	1	3	3	0	1	5	5	5	5	3	1	5	1	5	0	0	0	0	0	0	0	0	0	0	0	0	0
;;2;2;8;4;3;7;5;5;4;0;10;10;-2;2;0;-4;12;8;70;12;55;1;1;1;0;2;1;3;5;5;3;1;1;3;3;1;0;0;0;1;0;0;0;0;0;0;1;1;1;0;0;1;0;0;0;3;5;5;3;4;2;3;2;2;1;1;1;2;3;3;1;1;4;4;4;4;4;4;2;1;1;1;1;4;2;1;1;1;1;3;2;3;3;2;2;2;2;2;2;4;2;2;1;2;3;2;1;4;2;1;3;3;1;3;3;3;2;2;3;2;2;2;2;1;1;2;1;2;2;0;0;0;0;0;0;0;1;0;0;0;0;0;0;0;0;0;0;0;0;0;0;0;0;0;0;0;0;0;0;0;0;0;0;0;0;0;0;0;2;1;2;1;1;2;1;86;2;1;2;2;2;2;1;6;9;.a;.a;.a;;;;0.6020…	2230	2	2	8	4	3	7	5	5	4	0	10	10	-2	2	0	-4	12	8	70	12	55	1	1	1	0	2	1	3	5	5	3	1	1	3	3	1	0	0	0	1	0	0	0	0	0	0	1	1
;;2;2;8;6;4;3;2;5;-1;3;7;7;2;-2;0;4;20;25;40;10;70;2;2;1;0;1;1;5;5;5;3;3;1;1;5;1;1;0;0;1;1;0;0;0;0;0;1;0;1;0;0;0;0;0;1;3;5;5;2;2;1;3;2;;1;2;1;5;5;2;3;1;4;3;3;4;5;3;2;1;1;1;1;3;2;1;1;1;1;3;2;3;1;2;2;2;1;1;1;3;2;2;1;2;1;1;1;4;4;4;4;4;;;;;1;1;1;1;1;1;2;1;1;1;1;1;2;0;0;0;0;0;0;0;0;0;0;0;0;0;0;0;0;0;0;0;0;0;0;0;0;0;0;0;0;0;0;0;0;0;0;0;0;0;0;0;2;1;1;2;1;2;2;80;3;1;1;2;2;2;1;7;5;.a;.a;.a;;;;0.6020378;9.…	2231	2	2	8	6	4	3	2	5	-1	3	7	7	2	-2	0	4	20	25	40	10	70	2	2	1	0	1	1	5	5	5	3	3	1	1	5	1	1	0	0	1	1	0	0	0	0	0	1	0
;;2;2;8;8;2;6;4;4;4;0;8;8;-2;2;0;-4;20;10;90;8;100;2;3;3;0;1;4;5;5;5;3;5;1;1;5;1;0;0;0;0;0;0;1;0;0;0;1;0;0;0;1;0;0;0;1;5;5;5;4;4;4;1;1;1;1;1;1;3;4;4;4;1;4;3;5;3;5;5;2;1;2;1;1;4;4;1;3;2;3;.d;4;.d;2;2;2;2;3;1;1;1;3;2;1;2;4;3;4;4;4;4;4;4;4;4;4;4;3;2;1;2;2;3;3;3;3;3;2;2;3;0;0;1;0;0;.d;0;.d;0;0;.d;0;0;.d;0;0;0;1;0;1;0;0;1;0;0;1;0;0;1;0;0;.d;0;0;.d;0;0;1;0;4;4;4;4;4;2;1;61;2;1;1;2;1;2;2;1;4;.a;.a;.a;;;…	2232	2	2	8	8	2	6	4	4	4	0	8	8	-2	2	0	-4	20	10	90	8	100	2	3	3	0	1	4	5	5	5	3	5	1	1	5	1	0	0	0	0	0	0	1	0	0	0	1	0
;;2;2;9;6;2;3;2;5;1;3;5;7;2;0;2;2;20;15;80;12;100;2;3;2;0;1;1;5;5;5;3;1;4;2;3;1;1;0;0;1;1;0;0;1;1;0;0;1;1;0;0;1;0;0;0;3;5;5;3;4;1;4;2;2;1;1;3;2;4;4;3;2;3;5;5;3;3;3;2;4;1;1;1;4;3;3;1;1;1;4;3;4;2;2;2;2;1;4;1;3;2;1;1;2;3;2;2;4;4;2;4;3;2;3;4;3;3;2;2;1;2;2;2;1;1;1;2;2;2;1;0;0;0;0;0;.d;0;0;0;0;0;.d;0;0;0;0;0;0;0;0;0;0;0;0;0;0;0;0;0;0;0;0;0;0;0;.d;0;0;3;3;1;1;5;1;2;68;4;1;1;2;2;1;2;1;8;.a;.a;.a;;;;0.602…	2233	2	2	9	6	2	3	2	5	1	3	5	7	2	0	2	2	20	15	80	12	100	2	3	2	0	1	1	5	5	5	3	1	4	2	3	1	1	0	0	1	1	0	0	1	1	0	0	1
;;2;1;7;3;2;2;1;3;0;2;4;4;1;-1;0;2;10;8;30;8;40;2;2;2;0;1;1;3;3;3;2;;1;3;5;1;1;0;0;1;1;0;0;0;0;0;0;0;1;0;0;0;0;0;0;4;;;2;3;3;4;2;2;1;1;1;1;5;3;3;3;3;2;3;3;3;3;2;1;3;1;1;4;3;3;1;1;1;3;3;3;2;2;2;2;2;;1;4;3;2;1;2;3;4;3;;4;;;4;;;4;;2;1;2;1;2;2;2;;2;;;;;0;0;0;0;0;0;0;0;0;0;0;0;0;0;0;0;0;0;0;0;0;0;0;0;0;0;0;0;0;0;0;0;0;0;0;0;0;0;0;3;3;3;2;2;3;2;46;4;2;1;1;2;1;2;4;;.a;.a;.a;;;;0.6020378;9.902.136;;;234	2234	2	1	7	3	2	2	1	3	0	2	4	4	1	-1	0	2	10	8	30	8	40	2	2	2	0	1	1	3	3	3	2		1	3	5	1	1	0	0	1	1	0	0	0	0	0	0	0
;;2;2;8;5;4;2;4;3;-2;-1;6;7;1;0;1;1;9;12;50;9;33;3;3;3;1;1;3;4;4;4;3;3;1;1;4;1;1;0;0;1;1;0;0;0;0;0;0;1;1;0;0;0;0;0;1;4;5;5;4;4;2;3;2;;1;1;3;5;5;5;3;3;3;5;3;3;4;3;2;1;2;1;1;4;3;3;1;1;1;3;3;4;2;2;2;2;1;2;2;4;2;2;2;1;4;4;4;4;4;4;4;2;4;;2;2;3;2;1;1;1;1;2;1;1;1;1;1;1;1;0;0;0;0;0;0;0;0;0;0;0;0;0;0;0;0;0;0;0;0;0;0;0;0;0;0;0;0;0;0;0;0;0;0;0;0;0;0;3;3;3;1;2;2;2;51;3;1;1;2;2;1;2;1;4;.a;.a;.a;;;;0.6020378;9…	2235	2	2	8	5	4	2	4	3	-2	-1	6	7	1	0	1	1	9	12	50	9	33	3	3	3	1	1	3	4	4	4	3	3	1	1	4	1	1	0	0	1	1	0	0	0	0	0	0	1
;;2;1;7;10;0;10;0;10;10;10;10;10;0;0;0;0;20;8;80;15;70;1;1;1;0;1;1;2;3;3;3;1;4;1;2;1;0;0;0;1;0;0;0;1;0;0;0;0;1;0;0;1;0;0;0;3;5;5;2;2;2;3;2;2;1;1;3;5;5;4;3;3;3;3;4;4;4;4;2;1;1;1;1;4;3;3;1;1;1;3;3;4;3;1;2;2;2;3;1;3;3;2;2;2;2;3;2;3;4;3;3;3;3;3;4;3;2;2;2;1;2;2;2;2;1;1;1;2;2;0;0;0;0;0;0;0;0;0;0;0;0;0;0;0;0;0;0;0;0;0;0;0;0;0;0;0;0;0;0;0;0;0;0;0;0;0;0;0;2;2;2;2;1;3;1;54;4;1;1;2;2;1;2;1;8;.a;.a;.a;;;;0.6…	2236	2	1	7	10	0	10	0	10	10	10	10	10	0	0	0	0	20	8	80	15	70	1	1	1	0	1	1	2	3	3	3	1	4	1	2	1	0	0	0	1	0	0	0	1	0	0	0	0
;;2;2;8;9;4;5;4;5;1;1;9;9;0;0;0;0;27;12;60;12;70;3;2;3;0;1;1;5;3;3;3;1;1;3;5;1;0;0;0;1;1;0;0;1;1;0;0;1;1;0;0;0;0;0;1;4;5;5;2;3;3;2;2;2;1;2;3;3;5;5;;3;2;2;5;3;2;5;2;1;3;1;1;4;3;3;1;1;1;3;3;3;2;2;2;2;3;4;1;4;3;2;1;1;1;1;1;4;4;4;4;4;4;4;3;3;1;2;1;3;2;1;1;1;2;2;1;2;3;0;0;0;.d;0;0;0;0;0;1;0;0;.d;0;0;0;0;0;0;0;0;.d;0;0;.d;0;0;.d;0;0;0;0;0;0;0;0;1;1;0;2;3;4;3;5;2;1;64;3;1;1;2;2;2;5;1;6;.a;.a;.a;;;;0.602…	2237	2	2	8	9	4	5	4	5	1	1	9	9	0	0	0	0	27	12	60	12	70	3	2	3	0	1	1	5	3	3	3	1	1	3	5	1	0	0	0	1	1	0	0	1	1	0	0	1
;;2;2;8;10;2;8;2;8;6;6;10;10;0;0;0;0;20;20;80;30;80;2;1;2;1;1;1;3;4;2;3;3;1;3;4;1;0;0;0;0;0;0;1;0;0;0;1;1;0;0;0;0;0;0;1;4;5;5;3;4;2;3;2;2;1;1;1;1;4;3;3;1;4;3;4;4;3;4;2;1;3;1;1;4;2;1;1;1;1;3;2;1;3;2;2;2;3;2;1;2;2;2;1;1;3;2;1;4;4;4;3;3;3;4;4;3;2;2;2;3;2;2;2;2;2;2;1;2;2;0;0;0;0;0;0;0;0;0;1;0;0;0;0;0;0;0;0;0;0;0;0;0;0;0;0;0;0;0;0;0;0;0;0;0;0;0;0;0;2;2;2;2;2;3;1;84;2;1;1;2;2;2;1;2;10;.a;.a;.a;;;;0.602…	2238	2	2	8	10	2	8	2	8	6	6	10	10	0	0	0	0	20	20	80	30	80	2	1	2	1	1	1	3	4	2	3	3	1	3	4	1	0	0	0	0	0	0	1	0	0	0	1	1
;;2;2;8;8;7;2;6;2;-5;-4;9;8;0;-1;-1;1;24;18;33;24;11;1;1;1;0;1;1;5;5;5;2;5;1;2;5;1;1;0;0;1;1;0;0;0;0;0;1;1;1;0;0;0;0;0;1;3;5;5;2;3;2;2;1;2;1;1;3;3;5;3;3;3;3;5;3;3;3;3;2;1;2;1;1;4;3;3;1;1;1;3;3;3;2;2;2;2;3;4;1;4;2;1;2;1;3;3;2;4;4;4;3;3;;3;3;3;3;1;2;3;2;2;2;2;1;2;2;1;2;1;0;0;0;0;0;0;0;0;1;0;0;0;0;0;0;0;0;.d;0;0;.d;0;0;0;0;0;.d;0;0;.d;0;0;0;0;0;0;0;0;2;3;3;2;2;3;2;56;4;1;1;2;2;2;2;1;;.a;.a;.a;;;;0.6…	2239	2	2	8	8	7	2	6	2	-5	-4	9	8	0	-1	-1	1	24	18	33	24	11	1	1	1	0	1	1	5	5	5	2	5	1	2	5	1	1	0	0	1	1	0	0	0	0	0	1	1
;;2;2;8;10;2;8;2;8;6;6;10;10;0;0;0;0;30;10;100;20;80;1;1;1;0;1;1;5;5;3;;1;1;1;3;1;0;0;0;1;1;1;0;0;0;0;1;1;1;0;0;1;0;0;0;4;5;5;4;4;2;4;2;2;1;1;2;3;4;3;3;1;3;2;5;4;3;3;2;1;1;1;1;4;3;3;1;1;1;3;3;3;3;2;2;2;2;3;1;4;2;;2;2;2;2;1;4;4;4;4;4;3;4;4;3;2;1;2;3;1;2;2;2;2;2;2;2;2;0;0;0;0;0;0;0;0;0;1;0;0;0;0;0;0;0;0;0;0;0;0;0;0;0;0;0;0;0;0;0;0;0;0;0;0;0;0;0;4;4;4;5;2;2;2;59;3;1;1;2;2;;2;1;8;.a;.a;.a;;;;0.602037…	2240	2	2	8	10	2	8	2	8	6	6	10	10	0	0	0	0	30	10	100	20	80	1	1	1	0	1	1	5	5	3		1	1	1	3	1	0	0	0	1	1	1	0	0	0	0	1	1
;;2;1;7;7;4;5;2;7;1;5;9;9;2;-2;0;4;18;21;55;12;66;3;2;3;0;1;2;5;5;5;4;1;5;5;5;1;0;0;0;1;0;0;0;0;0;0;1;0;0;0;1;0;0;0;1;5;5;5;3;4;3;4;2;2;1;1;3;3;4;4;3;3;3;2;3;4;3;2;2;4;1;1;1;4;3;3;1;1;1;4;3;4;1;1;;;1;1;1;3;2;2;1;1;1;2;1;1;4;1;3;2;2;2;4;2;2;2;2;2;2;2;2;2;2;2;2;2;2;0;0;0;0;0;0;0;0;0;0;0;0;0;0;0;0;0;0;0;0;0;0;0;0;0;0;0;0;0;0;0;0;0;0;0;0;0;0;0;1;3;4;2;1;1;1;46;5;1;1;2;2;1;2;1;6;.a;.a;.a;;;;0.6020378;…	2241	2	1	7	7	4	5	2	7	1	5	9	9	2	-2	0	4	18	21	55	12	66	3	2	3	0	1	2	5	5	5	4	1	5	5	5	1	0	0	0	1	0	0	0	0	0	0	1	0
;;2;1;7;5;0;3;2;2;3;0;3;4;-1;2;1;-3;15;9;20;12;22;1;2;2;2;1;1;2;2;5;3;1;5;3;3;1;0;0;0;1;0;0;0;0;1;0;0;1;0;0;0;1;0;0;0;4;5;5;2;3;2;4;2;2;1;1;3;3;3;3;3;3;3;5;3;4;3;3;2;1;1;1;1;4;3;3;1;1;1;4;3;3;2;2;2;2;3;4;1;4;3;1;2;1;1;1;1;4;3;3;4;3;3;4;3;3;2;1;2;2;1;2;2;1;1;1;2;2;2;0;0;0;0;0;0;0;0;0;0;0;0;0;0;0;0;0;0;0;0;0;0;0;0;0;0;0;0;0;0;0;0;0;0;0;0;0;0;0;1;2;2;2;1;1;2;57;4;1;1;2;2;2;2;1;1;.a;.a;.a;;;;0.602037…	2242	2	1	7	5	0	3	2	2	3	0	3	4	-1	2	1	-3	15	9	20	12	22	1	2	2	2	1	1	2	2	5	3	1	5	3	3	1	0	0	0	1	0	0	0	0	1	0	0	1
;;2;2;8;8;0;5;2;2;5;0;5;4;-3;2;-1;-5;20;16;60;8;40;1;1;1;0;3;1;5;5;;3;1;;1;4;1;0;0;0;1;0;0;0;0;0;0;1;1;0;0;0;0;0;0;1;5;5;5;4;4;5;5;2;2;2;2;2;4;4;4;4;1;5;5;5;3;4;5;2;4;2;3;1;4;.d;3;1;1;1;4;3;3;3;2;2;2;2;1;1;1;1;1;2;1;4;4;4;4;4;4;4;4;4;4;4;4;2;1;1;2;1;2;2;1;1;1;1;1;2;.d;0;0;0;0;0;0;0;0;0;0;0;0;0;0;0;0;0;0;0;0;0;0;0;0;0;0;0;0;0;0;0;0;0;0;0;0;0;0;3;2;3;2;2;3;1;62;2;1;1;2;2;2;5;3;5;.a;.a;.a;;;;0.60203…	2243	2	2	8	8	0	5	2	2	5	0	5	4	-3	2	-1	-5	20	16	60	8	40	1	1	1	0	3	1	5	5		3	1		1	4	1	0	0	0	1	0	0	0	0	0	0	1	1
;;2;1;7;6;4;4;4;4;0;0;8;8;0;0;0;0;12;18;40;12;60;3;2;2;0;1;1;2;2;5;3;1;5;1;3;0;1;0;0;1;0;0;0;1;0;1;0;0;1;0;0;1;1;0;0;4;4;5;1;3;1;1;2;2;1;2;4;1;4;4;3;3;3;2;3;4;1;3;2;1;3;1;1;4;4;3;1;1;1;4;4;3;3;2;2;2;3;4;1;4;3;2;1;1;1;1;1;4;4;4;3;3;3;3;3;3;2;1;3;1;1;1;1;3;1;1;1;1;1;.d;0;0;0;0;0;0;0;0;0;0;0;0;0;0;0;0;0;0;0;0;1;0;0;0;0;0;0;0;0;0;0;0;0;0;0;0;0;0;2;4;1;1;1;3;1;40;4;1;1;2;1;2;4;1;5;.a;.a;.a;;;;0.602037…	2244	2	1	7	6	4	4	4	4	0	0	8	8	0	0	0	0	12	18	40	12	60	3	2	2	0	1	1	2	2	5	3	1	5	1	3	0	1	0	0	1	0	0	0	1	0	1	0	0
;;2;2;9;0;5;5;3;4;0;1;10;7;-1;-2;-3;1;25;30;95;25;100;3;3;3;1;1;1;5;1;5;3;1;5;1;5;0;1;0;0;0;1;0;0;0;0;0;0;1;0;0;0;0;0;0;1;4;5;5;4;4;4;4;1;1;1;1;2;3;2;3;4;3;4;5;3;4;4;4;2;4;2;1;;.d;2;1;1;1;1;3;2;2;1;2;2;2;3;4;1;4;3;;2;1;4;4;4;4;4;4;4;4;4;4;4;4;3;2;3;2;2;2;2;2;;2;2;2;2;1;0;0;0;0;0;0;0;0;0;0;0;0;0;0;0;0;0;0;0;0;0;0;0;0;0;0;0;0;0;0;0;0;0;0;0;0;0;0;1;1;1;1;1;3;2;55;3;1;1;2;2;2;2;3;4;.a;.a;.a;;;;0.6020…	2245	2	2	9	0	5	5	3	4	0	1	10	7	-1	-2	-3	1	25	30	95	25	100	3	3	3	1	1	1	5	1	5	3	1	5	1	5	0	1	0	0	0	1	0	0	0	0	0	0	1
;;2;2;9;7;3;4;4;4;1;0;7;8;0;1;1;-1;24;0;90;0;90;2;2;2;0;1;1;2;3;1;3;5;1;1;5;0;0;0;1;0;1;0;0;1;0;0;0;0;1;0;0;0;0;0;1;4;5;3;3;4;2;2;2;2;1;1;1;3;4;3;3;2;3;3;5;4;4;4;2;2;1;1;1;3;3;1;1;1;1;3;3;3;1;1;2;2;2;1;1;2;2;2;2;2;2;2;;4;4;4;2;2;2;4;2;2;2;2;2;3;3;2;2;1;2;3;2;2;2;0;0;0;0;0;0;0;0;0;1;0;0;0;1;0;0;0;0;0;0;0;0;0;0;0;0;0;1;0;0;0;0;0;0;0;0;0;0;0;1;1;1;1;1;2;1;72;3;1;1;2;1;2;2;8;10;.a;.a;.a;white collar;…	2246	2	2	9	7	3	4	4	4	1	0	7	8	0	1	1	-1	24	0	90	0	90	2	2	2	0	1	1	2	3	1	3	5	1	1	5	0	0	0	1	0	1	0	0	1	0	0	0	0
;;2;2;9;5;3;3;5;5;0;0;6;10;2;2;4;0;20;15;60;12;80;1;2;2;0;1;1;3;3;5;3;1;5;1;3;1;1;0;0;1;1;0;0;0;1;0;0;0;1;0;0;1;1;0;0;3;5;5;3;2;1;1;2;2;1;2;3;5;5;3;3;3;3;2;3;4;3;3;2;1;2;1;1;4;3;3;1;1;1;3;3;3;2;2;2;2;1;3;1;3;3;2;1;2;1;1;1;4;4;4;4;4;4;4;4;4;2;3;2;1;1;2;2;2;2;2;2;1;2;0;0;0;0;0;0;0;0;0;0;0;0;0;0;0;0;0;0;0;0;0;0;0;0;0;0;0;0;0;0;0;0;0;0;0;0;0;0;0;3;3;2;2;1;3;2;73;3;1;1;2;2;1;2;7;4;.a;.a;.a;;;;0.602037…	2247	2	2	9	5	3	3	5	5	0	0	6	10	2	2	4	0	20	15	60	12	80	1	2	2	0	1	1	3	3	5	3	1	5	1	3	1	1	0	0	1	1	0	0	0	1	0	0	0
;;2;2;9;4;3;3;2;2;0;0;6;4;-1;-1;-2;0;10;15;60;12;55;2;2;2;1;3;3;5;5;;3;5;1;5;5;1;0;0;0;1;0;0;0;0;0;0;0;1;0;0;0;0;0;0;1;4;4;4;2;2;2;2;2;1;1;2;3;3;4;3;3;3;5;5;5;4;3;5;2;1;3;1;2;4;3;4;1;1;3;3;3;4;3;2;2;;1;4;1;4;3;2;2;1;1;1;1;4;4;4;4;4;1;4;4;4;2;2;2;3;1;1;1;1;1;1;1;2;2;.d;0;0;.d;0;0;.d;0;0;1;0;0;.d;0;0;.d;0;0;.d;0;0;.d;0;0;0;0;0;.d;0;0;0;0;0;0;0;0;0;0;0;1;1;1;2;2;3;1;51;2;1;1;2;2;1;2;8;6;.a;.a;.a;pen…	2248	2	2	9	4	3	3	2	2	0	0	6	4	-1	-1	-2	0	10	15	60	12	55	2	2	2	1	3	3	5	5		3	5	1	5	5	1	0	0	0	1	0	0	0	0	0	0	0	1
;;2;2;10;7;3;4;5;5;1;0;7;10;1;2;3;-1;15;20;55;20;55;3;3;3;0;2;1;5;3;5;2;5;1;1;3;0;0;1;0;0;1;0;0;1;0;0;0;0;1;1;0;0;0;0;1;4;3;5;3;4;2;2;2;2;1;1;3;4;4;4;3;1;3;3;3;4;3;3;2;1;2;1;1;4;3;1;2;1;3;4;3;.d;2;2;2;2;1;4;1;4;2;2;2;1;4;4;1;4;4;4;4;4;3;3;4;3;3;2;2;2;2;2;2;3;2;1;2;2;2;0;0;0;0;0;0;0;0;0;0;0;0;0;0;0;0;0;0;0;0;0;0;0;0;0;0;0;0;0;0;0;0;0;0;0;0;0;0;0;1;2;3;1;1;3;2;65;4;2;1;1;1;;2;1;7;.a;.a;.a;;;;0.6020…	2249	2	2	10	7	3	4	5	5	1	0	7	10	1	2	3	-1	15	20	55	20	55	3	3	3	0	2	1	5	3	5	2	5	1	1	3	0	0	1	0	0	1	0	0	1	0	0	0	0
;;2;2;9;5;4;4;3;5;0;2;8;8;1;-1;0;2;20;12;44;12;105;3;3;3;1;3;1;5;5;5;3;1;5;5;5;1;0;0;0;1;0;0;0;0;0;0;1;0;1;0;0;0;0;0;1;3;5;5;4;4;2;4;1;;1;1;3;2;5;4;3;3;3;5;3;4;3;3;2;4;2;1;1;4;3;4;1;1;1;4;4;4;3;2;2;2;1;1;1;1;2;2;2;1;3;3;3;4;4;4;4;4;4;3;3;3;3;3;2;3;2;2;2;2;2;1;2;2;2;1;0;0;1;0;0;.d;0;0;1;0;0;.d;0;0;.d;0;0;.d;0;0;.d;0;0;.d;0;0;.d;0;0;.d;0;0;.d;0;0;.d;0;0;2;2;2;2;2;2;2;50;3;1;1;2;2;1;3;2;2;.a;.a;.a;;…	2250	2	2	9	5	4	4	3	5	0	2	8	8	1	-1	0	2	20	12	44	12	105	3	3	3	1	3	1	5	5	5	3	1	5	5	5	1	0	0	0	1	0	0	0	0	0	0	1	0
;;2;2;10;5;3;5;3;6;2;3;8;9;1;0;1;1;25;10;105;15;95;3;3;3;0;3;;5;5;5;3;5;5;5;5;0;0;0;1;1;0;0;0;0;0;0;1;1;0;0;0;0;0;0;1;4;5;5;1;3;5;1;2;2;1;1;1;1;1;3;3;1;3;1;5;3;4;3;2;4;2;2;2;4;4;.d;2;1;1;4;3;3;3;2;2;2;1;1;1;1;1;2;2;1;4;4;4;4;4;4;4;4;4;4;4;4;2;3;2;1;1;2;3;1;2;2;2;1;2;.d;0;0;1;0;0;0;.d;0;0;.d;0;.d;0;0;0;.d;0;0;0;0;0;0;0;0;0;0;0;0;0;0;0;0;0;0;0;0;0;0;3;3;2;5;2;3;2;63;2;1;1;2;2;2;3;2;1;.a;.a;.a;;;;0.…	2251	2	2	10	5	3	5	3	6	2	3	8	9	1	0	1	1	25	10	105	15	95	3	3	3	0	3		5	5	5	3	5	5	5	5	0	0	0	1	1	0	0	0	0	0	0	1	1
;;2;2;9;7;4;4;3;4;0;1;8;7;0;-1;-1;1;15;21;44;15;44;2;2;2;0;1;1;4;4;4;2;1;4;3;3;1;1;0;0;1;1;0;0;0;0;0;1;1;0;0;0;1;1;0;0;3;5;5;4;4;2;3;1;2;1;1;3;2;5;3;3;3;3;5;3;4;3;5;2;1;3;1;1;4;1;3;1;1;1;3;3;3;3;2;2;2;2;2;1;4;3;2;1;1;3;2;1;2;4;3;2;4;3;1;3;3;2;3;2;3;3;1;2;1;1;1;2;2;2;.d;0;0;1;0;0;0;0;0;1;0;0;0;1;0;0;0;0;0;0;0;0;0;0;0;0;0;0;0;0;0;0;0;0;0;0;0;0;0;3;3;3;2;3;2;2;64;4;2;1;1;1;1;2;1;9;.a;.a;.a;;;;0.6020…	2252	2	2	9	7	4	4	3	4	0	1	8	7	0	-1	-1	1	15	21	44	15	44	2	2	2	0	1	1	4	4	4	2	1	4	3	3	1	1	0	0	1	1	0	0	0	0	0	1	1
;;2;2;9;4;3;4;3;3;1;0;7;6;-1;0;-1;-1;15;12;55;15;70;2;3;2;0;1;1;3;3;5;3;1;3;1;4;0;1;0;0;1;0;0;0;1;0;0;0;0;1;0;0;0;0;0;1;4;5;5;3;3;2;2;2;1;1;1;1;3;5;1;3;1;4;3;4;3;4;4;2;1;1;1;1;3;2;3;1;1;1;3;3;3;1;2;2;;2;3;1;4;2;1;2;1;4;4;4;4;4;4;4;4;4;4;4;4;2;3;1;1;1;2;2;1;2;1;1;2;2;0;.d;0;0;1;0;.d;0;0;.d;0;0;0;0;0;0;0;0;0;0;0;0;0;0;0;0;0;0;0;0;0;0;0;0;0;0;0;0;0;1;1;2;1;2;4;2;86;3;1;1;1;2;1;1;6;6;.a;.a;.a;;;;0.60…	2253	2	2	9	4	3	4	3	3	1	0	7	6	-1	0	-1	-1	15	12	55	15	70	2	3	2	0	1	1	3	3	5	3	1	3	1	4	0	1	0	0	1	0	0	0	1	0	0	0	0
;;2;2;9;10;0;10;3;7;10;4;10;10;-3;3;0;-6;25;30;90;3;97;3;3;3;1;1;3;5;3;5;3;1;5;1;5;0;1;0;0;1;0;0;0;0;0;0;1;0;1;0;0;0;0;0;1;4;5;5;4;4;4;4;2;2;1;1;1;1;3;3;3;1;4;3;3;4;4;4;2;4;3;1;1;4;2;1;1;1;1;3;2;1;3;2;2;2;1;4;1;4;3;1;2;1;4;4;4;4;4;4;4;4;4;4;4;4;2;2;2;3;2;2;2;2;2;2;1;2;1;.d;0;0;0;0;0;0;0;0;0;0;0;0;0;0;0;0;0;0;0;0;0;0;0;0;0;0;0;0;0;0;0;0;0;0;0;0;0;0;1;1;1;1;2;3;1;48;2;1;1;2;2;1;2;4;4;.a;.a;.a;;;;0.…	2254	2	2	9	10	0	10	3	7	10	4	10	10	-3	3	0	-6	25	30	90	3	97	3	3	3	1	1	3	5	3	5	3	1	5	1	5	0	1	0	0	1	0	0	0	0	0	0	1	0
;;2;2;9;0;2;8;0;8;6;8;10;8;0;-2;-2;2;30;20;100;30;110;1;3;3;0;1;1;3;5;5;3;1;1;2;5;1;0;0;0;1;0;0;0;0;0;0;1;1;0;0;0;0;0;0;1;4;5;5;4;4;2;4;2;2;1;1;1;1;4;1;3;1;4;3;4;2;3;2;2;1;1;1;1;3;2;1;1;1;1;1;1;1;1;2;2;2;3;1;2;3;3;2;1;1;4;4;4;4;4;4;4;4;4;4;4;4;2;2;3;2;2;1;2;1;3;3;2;2;2;.d;0;0;.d;0;0;0;1;0;0;.d;.d;0;0;.d;0;0;.d;0;.d;0;.d;0;0;1;0;0;0;0;1;0;.d;0;0;0;.d;0;0;.d;2;1;1;1;1;4;2;87;3;1;1;2;2;2;1;6;10;.a;.…	2255	2	2	9	0	2	8	0	8	6	8	10	8	0	-2	-2	2	30	20	100	30	110	1	3	3	0	1	1	3	5	5	3	1	1	2	5	1	0	0	0	1	0	0	0	0	0	0	1	1
;;2;2;9;6;3;4;4;0;1;-4;7;4;-4;1;-3;-5;15;9;50;20;20;2;2;1;0;1;1;3;3;2;2;3;1;1;2;1;1;0;0;1;1;0;0;1;1;0;0;1;1;0;0;1;1;0;0;2;5;5;2;4;2;4;2;2;1;1;2;3;3;3;3;3;4;5;3;4;4;3;2;4;1;1;1;4;3;2;1;1;1;3;3;3;2;2;2;2;2;3;2;4;3;1;2;1;4;3;1;4;3;2;4;3;2;3;2;2;3;3;2;3;3;2;2;3;2;2;2;2;2;1;0;0;1;0;0;0;0;0;0;1;0;0;1;0;0;0;0;0;0;0;1;0;0;0;0;0;0;0;0;0;0;0;0;0;0;0;0;0;3;1;1;2;1;2;2;65;4;1;1;2;2;2;2;1;6;.a;.a;.a;;;;0.6020…	2256	2	2	9	6	3	4	4	0	1	-4	7	4	-4	1	-3	-5	15	9	50	20	20	2	2	1	0	1	1	3	3	2	2	3	1	1	2	1	1	0	0	1	1	0	0	1	1	0	0	1
;;2;3;11;4;4;4;0;3;0;3;8;3;-1;-4;-5;3;16;20;40;10;80;2;1;2;0;5;1;5;5;5;1;1;5;5;5;1;1;0;0;1;0;0;0;0;0;0;1;0;1;0;0;0;0;0;1;4;5;5;2;3;5;2;1;2;1;1;3;5;5;3;3;2;5;5;5;5;5;5;2;4;2;3;3;4;4;4;2;1;3;4;4;4;3;2;2;2;1;1;1;2;3;1;2;2;1;1;1;4;4;4;4;1;1;4;4;4;2;1;1;1;1;1;1;2;1;1;1;1;2;0;0;0;0;0;0;0;0;0;0;0;0;0;0;0;0;0;0;0;0;0;0;0;0;0;0;0;0;0;0;0;0;0;0;0;0;0;0;0;2;2;3;2;2;2;2;71;3;1;1;2;2;1;2;1;5;.a;.a;.a;;;;0.602…	2257	2	3	11	4	4	4	0	3	0	3	8	3	-1	-4	-5	3	16	20	40	10	80	2	1	2	0	5	1	5	5	5	1	1	5	5	5	1	1	0	0	1	0	0	0	0	0	0	1	0
;;2;3;11;3;6;4;0;7;-2;7;10;7;3;-6;-3;9;15;12;70;9;65;1;3;1;0;1;1;5;5;5;5;5;5;1;5;1;0;0;0;1;0;0;0;0;0;0;1;0;0;0;1;0;0;0;1;5;5;5;3;3;5;3;2;2;1;1;1;5;5;5;2;3;5;1;5;4;5;4;2;4;2;1;1;4;3;3;2;1;1;4;4;3;2;2;2;2;1;1;1;4;3;1;2;1;4;4;1;4;4;4;4;4;1;4;4;4;1;1;1;1;3;1;1;1;1;1;1;1;1;0;0;0;0;0;0;0;0;0;0;0;0;1;0;0;0;0;0;0;0;0;0;0;0;0;0;0;0;0;0;0;0;0;0;0;0;0;0;0;2;4;4;1;1;1;2;57;3;1;1;2;2;1;2;1;5;.a;.a;.a;;;;0.602…	2258	2	3	11	3	6	4	0	7	-2	7	10	7	3	-6	-3	9	15	12	70	9	65	1	3	1	0	1	1	5	5	5	5	5	5	1	5	1	0	0	0	1	0	0	0	0	0	0	1	0
;;2;2;9;4;3;3;2;3;0;1;6;5;0;-1;-1;1;16;10;40;8;60;2;3;2;0;2;1;1;1;2;3;1;5;3;5;1;1;0;0;1;0;0;0;0;1;1;0;0;0;0;1;0;0;0;1;3;5;5;2;4;1;3;2;1;1;1;1;3;4;2;3;1;2;3;5;4;1;3;2;1;1;1;1;4;1;2;1;1;1;3;1;2;3;2;2;2;1;2;1;2;2;1;2;1;4;3;2;4;3;3;4;4;1;3;3;3;2;2;2;3;1;2;3;1;3;3;1;1;3;.d;0;0;.d;0;0;.d;0;0;0;1;0;.d;0;0;.d;0;0;0;1;0;.d;0;0;0;1;0;0;1;0;.d;0;0;.d;0;0;1;0;0;2;3;2;2;1;2;1;;3;1;1;2;2;2;3;7;6;.a;.a;.a;;;;0.…	2259	2	2	9	4	3	3	2	3	0	1	6	5	0	-1	-1	1	16	10	40	8	60	2	3	2	0	2	1	1	1	2	3	1	5	3	5	1	1	0	0	1	0	0	0	0	1	1	0	0
;;2;2;9;3;2;2;4;2;0;-2;4;6;0;2;2;-2;10;10;50;15;55;2;3;3;0;1;1;5;5;3;3;1;3;1;5;1;0;0;0;1;0;0;0;0;0;0;1;1;0;0;0;0;0;0;1;5;5;5;3;4;4;4;2;2;2;1;1;1;5;3;3;1;3;3;3;5;5;3;2;4;1;1;1;3;1;1;1;1;1;3;1;3;1;2;2;2;2;3;2;3;2;2;1;1;1;1;1;4;4;4;4;4;4;4;4;4;2;2;3;2;2;1;2;1;2;1;2;1;2;.d;.d;.d;.d;0;0;1;1;0;0;0;.d;.d;.d;.d;0;0;.d;.d;.d;0;.d;.d;.d;.d;0;0;.d;0;0;.d;.d;.d;0;0;.d;.d;.d;.d;2;3;3;2;1;2;2;87;3;1;1;2;2;1;1;…	2261	2	2	9	3	2	2	4	2	0	-2	4	6	0	2	2	-2	10	10	50	15	55	2	3	3	0	1	1	5	5	3	3	1	3	1	5	1	0	0	0	1	0	0	0	0	0	0	1	1
;;2;2;9;6;4;4;3;4;0;1;8;7;0;-1;-1;1;18;12;50;9;60;3;3;3;0;1;1;4;4;3;3;1;3;1;4;1;0;0;0;1;0;0;0;0;0;0;1;0;0;0;1;0;0;0;1;4;5;5;3;3;3;5;2;2;1;1;1;4;4;3;3;3;3;5;3;3;5;3;2;1;2;1;1;4;3;3;1;1;1;3;3;3;1;2;2;2;3;2;1;4;3;2;1;1;4;1;1;4;4;3;4;4;4;4;4;4;2;2;2;2;2;2;2;2;2;2;2;2;2;.d;0;0;0;.d;0;.d;0;0;.d;.d;0;.d;0;0;.d;0;0;.d;0;0;.d;0;0;.d;0;0;.d;0;0;.d;0;0;.d;0;0;.d;0;0;3;4;2;1;1;3;1;76;2;1;1;2;2;2;3;3;9;.a;.a;…	2262	2	2	9	6	4	4	3	4	0	1	8	7	0	-1	-1	1	18	12	50	9	60	3	3	3	0	1	1	4	4	3	3	1	3	1	4	1	0	0	0	1	0	0	0	0	0	0	1	0
;;2;2;10;10;2;8;0;2;6;2;10;2;-6;-2;-8;-4;30;30;8;20;10;2;2;3;0;3;1;5;3;5;3;3;1;3;4;1;0;0;0;1;0;0;0;1;0;0;0;1;0;0;0;0;0;0;1;2;5;5;4;3;2;3;2;1;1;1;3;5;5;3;3;3;5;3;5;3;3;3;1;1;2;1;2;4;3;4;2;1;2;4;3;4;1;2;2;2;3;1;1;4;2;2;2;1;4;1;4;4;4;4;4;4;4;4;4;4;3;2;2;3;1;2;3;3;3;2;3;1;2;0;0;0;0;0;0;0;0;0;0;0;0;0;0;0;0;0;0;0;0;0;0;0;0;0;0;0;0;0;0;0;0;0;0;0;0;0;0;0;3;2;2;2;5;3;2;70;4;1;1;2;2;2;2;1;5;.a;.a;.a;;;;0.6…	2263	2	2	10	10	2	8	0	2	6	2	10	2	-6	-2	-8	-4	30	30	8	20	10	2	2	3	0	3	1	5	3	5	3	3	1	3	4	1	0	0	0	1	0	0	0	1	0	0	0	1
;;2;2;10;5;2;4;2;6;2;4;6;8;2;0;2;2;12;15;55;10;80;2;2;2;0;1;1;3;3;5;5;1;5;1;5;1;1;0;0;1;1;0;0;1;0;0;0;1;1;0;0;1;0;0;0;3;5;5;2;4;2;3;2;1;1;1;3;3;4;3;3;3;3;3;4;4;4;4;2;4;2;1;2;4;3;.d;2;2;2;4;.d;.d;2;2;2;2;3;4;2;3;2;2;2;2;2;1;1;4;4;4;2;2;2;3;2;2;3;2;2;2;1;2;2;3;2;2;2;2;2;1;0;0;0;0;0;.d;0;0;0;0;0;0;0;0;0;0;0;0;0;0;1;0;0;0;0;0;0;0;0;0;0;0;0;0;0;0;0;0;1;1;3;2;2;3;2;66;4;1;1;2;2;;2;1;7;.a;.a;.a;;;;0.602…	2264	2	2	10	5	2	4	2	6	2	4	6	8	2	0	2	2	12	15	55	10	80	2	2	2	0	1	1	3	3	5	5	1	5	1	5	1	1	0	0	1	1	0	0	1	0	0	0	1
;;2;2;10;10;0;0;5;5;0;0;0;10;5;5;10;0;30;15;15;30;30;3;1;2;0;1;1;5;;5;1;5;3;5;1;1;1;1;0;1;1;0;0;1;0;0;0;1;1;0;0;1;1;0;0;5;5;5;4;4;2;4;2;1;1;1;1;1;5;5;3;1;5;3;4;3;5;4;2;1;2;2;1;;.d;1;2;1;1;.d;3;3;2;2;2;2;1;2;1;2;3;1;2;1;4;2;2;4;4;4;4;4;4;4;4;4;3;2;3;3;3;2;3;3;2;3;3;3;2;1;0;0;0;0;0;1;0;0;1;0;0;0;1;0;.d;0;0;1;0;0;1;0;0;.d;0;0;1;0;0;1;0;0;1;0;0;.d;0;0;2;3;2;2;2;2;2;52;4;1;1;2;2;1;2;1;5;.a;.a;.a;;;;0.…	2265	2	2	10	10	0	0	5	5	0	0	0	10	5	5	10	0	30	15	15	30	30	3	1	2	0	1	1	5		5	1	5	3	5	1	1	1	1	0	1	1	0	0	1	0	0	0	1
;;2;2;10;5;3;5;3;6;2;3;8;9;1;0;1;1;15;20;100;20;100;2;1;1;0;1;3;5;5;5;3;1;1;5;5;1;0;0;0;1;0;0;0;1;0;0;0;1;0;0;0;0;0;0;0;4;5;5;2;3;5;3;1;1;1;1;3;5;5;4;3;3;5;5;3;4;4;3;2;2;2;1;1;4;3;3;2;3;2;4;.d;4;3;2;2;2;1;1;1;4;3;2;2;2;4;3;1;4;4;2;4;4;3;3;3;3;2;2;2;3;2;1;2;1;2;1;1;1;1;.d;0;0;0;0;0;0;0;0;0;0;0;0;0;0;0;0;0;0;0;0;0;0;0;0;0;0;0;0;0;0;0;0;0;0;0;0;0;0;2;4;4;2;2;2;2;58;4;1;1;2;2;1;2;1;9;.a;.a;.a;;;;0.60…	2266	2	2	10	5	3	5	3	6	2	3	8	9	1	0	1	1	15	20	100	20	100	2	1	1	0	1	3	5	5	5	3	1	1	5	5	1	0	0	0	1	0	0	0	1	0	0	0	1
;;2;2;10;10;0;0;0;0;0;0;0;0;0;0;0;0;30;10;0;;0;3;1;1;0;3;1;5;5;5;3;3;1;1;5;1;0;0;0;1;0;0;0;0;0;0;1;1;0;0;0;0;0;0;1;4;5;5;3;4;3;4;2;2;1;1;1;5;3;3;3;3;5;5;5;3;5;5;2;1;2;1;1;.d;3;3;2;1;1;.d;3;3;2;2;2;2;3;1;1;4;2;2;1;1;4;3;3;4;4;4;4;3;3;4;3;3;3;2;2;3;2;2;2;3;2;2;2;2;2;0;0;0;0;0;0;0;0;0;1;0;0;0;0;0;0;0;0;0;0;0;0;0;0;0;0;0;0;0;0;0;0;0;0;0;0;0;0;0;3;2;2;5;5;3;2;68;4;1;1;1;2;2;2;1;5;.a;.a;.a;;;;0.6020378…	2267	2	2	10	10	0	0	0	0	0	0	0	0	0	0	0	0	30	10	0		0	3	1	1	0	3	1	5	5	5	3	3	1	1	5	1	0	0	0	1	0	0	0	0	0	0	1	1
;;2;3;11;5;4;4;0;10;0;10;8;10;6;-4;2;10;15;9;48;0;110;1;1;2;1;1;1;;;;2;;1;1;;1;1;0;0;1;1;0;0;0;0;0;0;1;1;0;0;0;0;0;0;4;4;5;4;4;;4;2;2;1;1;2;3;3;2;;1;4;3;3;4;4;4;2;1;1;1;1;4;3;3;1;1;1;4;3;3;1;2;2;2;4;4;3;4;3;2;1;2;4;4;1;4;4;1;4;4;4;4;4;4;2;2;2;2;;2;2;2;2;1;2;2;2;0;0;0;0;0;0;0;0;0;0;0;0;0;0;0;0;0;0;0;0;0;0;0;0;0;0;0;0;0;0;0;0;0;0;0;0;0;0;0;1;3;3;1;1;1;1;52;3;1;1;2;2;2;5;3;6;.a;.a;.a;;;;0.6020378;9.…	2268	2	3	11	5	4	4	0	10	0	10	8	10	6	-4	2	10	15	9	48	0	110	1	1	2	1	1	1				2		1	1		1	1	0	0	1	1	0	0	0	0	0	0	1
;;2;3;11;9;2;8;2;8;6;6;10;10;0;0;0;0;25;6;100;6;105;1;2;2;0;1;1;3;5;3;1;5;5;1;5;1;1;0;0;1;1;0;0;0;0;0;1;1;1;0;0;0;0;0;1;4;5;5;3;3;3;4;2;2;1;2;1;3;5;5;3;3;4;3;3;3;4;4;2;4;2;1;1;4;2;2;1;1;1;3;3;3;2;2;2;2;3;2;1;4;2;1;2;1;4;4;4;4;4;4;4;4;4;4;4;4;2;1;2;2;2;2;2;2;2;2;2;2;2;0;0;0;0;0;0;0;0;0;.d;0;0;0;0;0;0;0;0;0;0;0;0;0;0;0;0;0;.d;0;0;0;0;0;0;0;0;0;0;0;1;1;2;1;1;4;1;61;3;1;1;2;2;2;2;1;6;.a;.a;.a;;;;0.60…	2269	2	3	11	9	2	8	2	8	6	6	10	10	0	0	0	0	25	6	100	6	105	1	2	2	0	1	1	3	5	3	1	5	5	1	5	1	1	0	0	1	1	0	0	0	0	0	1	1
;;2;2;10;5;2;7;3;4;5;1;9;7;-3;1;-2;-4;10;8;100;10;20;2;2;1;1;1;1;;1;;1;1;1;1;;1;0;0;0;1;0;0;0;1;0;0;0;1;0;0;0;1;0;0;0;1;1;1;1;1;1;1;1;1;1;1;1;3;4;2;1;1;1;2;2;1;1;1;2;1;2;2;1;.d;.d;2;2;2;2;.d;.d;.d;;2;2;2;3;2;2;1;2;1;2;2;2;4;2;1;1;1;4;1;3;1;4;4;1;1;1;2;1;2;1;1;1;2;1;1;2;.d;0;0;.d;0;0;0;.d;0;0;.d;0;0;0;.d;.d;0;0;.d;0;0;0;.d;0;0;0;.d;0;.d;0;.d;0;0;0;.d;0;.d;0;0;3;3;3;5;5;4;1;85;2;1;1;2;2;1;1;7;1;.a;…	2270	2	2	10	5	2	7	3	4	5	1	9	7	-3	1	-2	-4	10	8	100	10	20	2	2	1	1	1	1		1		1	1	1	1		1	0	0	0	1	0	0	0	1	0	0	0	1
;;2;3;11;4;3;2;2;4;-1;2;5;6;2;-1;1;3;13;12;72;9;100;2;2;2;0;5;1;4;4;3;3;1;5;1;5;0;0;0;1;1;1;0;0;0;0;0;1;0;1;0;0;0;0;0;1;4;5;5;2;4;5;3;2;2;2;2;1;5;5;5;3;3;5;5;3;3;5;2;2;4;2;1;1;4;3;4;2;1;1;4;3;4;3;2;2;2;1;4;1;4;2;2;1;1;3;3;2;4;4;4;3;3;3;3;3;3;2;1;1;2;2;2;2;2;1;1;1;1;2;0;0;0;0;0;0;0;0;0;.d;0;0;0;0;0;0;0;0;0;0;0;.d;0;0;0;0;0;0;0;0;0;0;0;0;0;0;0;0;0;3;3;3;2;2;3;2;74;3;1;1;2;2;1;5;8;1;.a;.a;.a;staying…	2271	2	3	11	4	3	2	2	4	-1	2	5	6	2	-1	1	3	13	12	72	9	100	2	2	2	0	5	1	4	4	3	3	1	5	1	5	0	0	0	1	1	1	0	0	0	0	0	1	0
;;2;3;12;4;2;2;3;2;0;-1;4;5;0;1;1;-1;15;8;25;12;63;1;1;3;1;1;1;5;5;2;3;1;5;3;5;0;0;0;1;0;1;0;0;0;0;0;1;0;1;0;0;0;0;0;1;4;4;5;3;4;5;4;2;2;2;1;2;3;4;4;3;1;2;2;5;4;2;2;2;4;2;1;1;4;3;1;2;1;3;4;3;4;2;2;2;2;1;2;1;3;3;2;1;2;1;1;1;4;4;4;4;4;4;1;4;4;3;2;1;1;1;1;1;1;1;1;1;1;2;0;1;0;.d;0;0;.d;0;0;.d;0;0;0;.d;0;0;0;0;0;0;0;0;0;0;0;0;0;0;0;0;0;0;0;0;0;0;0;0;0;2;4;2;1;1;2;1;76;3;1;1;1;2;1;2;1;5;.a;.a;.a;;;;0.6…	2272	2	3	12	4	2	2	3	2	0	-1	4	5	0	1	1	-1	15	8	25	12	63	1	1	3	1	1	1	5	5	2	3	1	5	3	5	0	0	0	1	0	1	0	0	0	0	0	1	0
;;2;2;10;6;1;6;1;7;5;6;7;8;1;0;1;1;18;3;66;3;77;2;2;3;0;2;1;;;3;2;5;1;1;3;1;1;1;0;1;1;0;0;0;0;0;0;1;1;1;0;0;1;0;0;3;4;;4;4;2;4;2;2;1;1;2;3;4;3;2;1;3;4;4;4;4;4;1;1;2;1;1;4;3;1;2;1;1;4;2;1;1;2;2;2;1;3;1;4;3;2;2;1;3;3;3;4;4;4;4;4;4;3;3;4;3;2;3;3;2;2;2;3;2;2;2;2;2;0;0;0;0;0;0;0;0;0;0;0;0;0;0;0;0;0;0;0;0;0;0;0;0;0;0;0;0;0;0;0;0;0;0;0;0;0;0;0;3;3;3;1;1;2;2;49;4;1;1;1;1;2;2;8;7;.a;.a;.a;pension; but wor…	2273	2	2	10	6	1	6	1	7	5	6	7	8	1	0	1	1	18	3	66	3	77	2	2	3	0	2	1			3	2	5	1	1	3	1	1	1	0	1	1	0	0	0	0	0	0	1
;;2;3;11;4;3;3;2;6;0;4;6;8;3;-1;2;4;12;10;60;16;50;2;3;3;0;1;1;5;5;3;3;1;3;2;5;1;1;0;0;1;1;0;0;0;0;0;1;1;1;0;0;0;0;0;1;5;5;5;4;4;2;3;2;2;1;1;1;3;4;2;3;3;4;3;4;4;3;3;2;1;2;1;1;4;3;3;2;1;1;.d;3;3;2;2;2;2;1;2;1;3;3;1;2;1;2;1;1;4;4;3;4;3;2;3;4;3;2;1;2;2;1;2;2;1;2;1;2;2;2;.d;0;0;0;0;0;0;0;0;0;0;0;0;0;0;0;0;0;0;0;0;0;0;0;0;0;0;0;0;0;0;0;0;0;0;0;0;0;0;3;2;2;2;2;4;2;80;4;1;1;2;2;1;2;5;5;.a;.a;.a;;;;0.602…	2274	2	3	11	4	3	3	2	6	0	4	6	8	3	-1	2	4	12	10	60	16	50	2	3	3	0	1	1	5	5	3	3	1	3	2	5	1	1	0	0	1	1	0	0	0	0	0	1	1
;;2;2;10;7;3;6;1;9;3;8;9;10;3;-2;1;5;21;18;77;3;99;3;1;3;0;5;1;5;5;5;2;3;5;1;1;1;1;0;0;1;0;0;0;0;0;0;1;1;1;0;0;1;1;0;0;5;5;5;4;4;4;4;2;2;1;2;3;5;4;4;4;1;5;4;4;4;2;4;2;1;2;2;2;4;4;4;2;1;2;4;4;4;1;1;2;2;2;1;2;4;2;2;1;2;1;1;1;1;1;1;4;4;4;4;4;4;2;1;2;1;2;1;2;2;2;2;1;2;2;0;0;0;0;0;0;0;0;0;0;0;0;0;0;0;0;0;0;0;0;0;0;0;0;0;0;0;0;0;0;0;0;0;0;0;0;0;0;0;3;1;1;1;1;1;1;78;4;2;1;1;1;2;1;1;10;.a;.a;.a;;;;0.6020…	2275	2	2	10	7	3	6	1	9	3	8	9	10	3	-2	1	5	21	18	77	3	99	3	1	3	0	5	1	5	5	5	2	3	5	1	1	1	1	0	0	1	0	0	0	0	0	0	1	1
;;2;2;10;6;4;6;2;8;2;6;10;10;2;-2;0;4;20;28;108;28;108;3;3;3;0;1;1;5;5;5;1;5;1;1;1;1;0;0;0;1;1;0;0;0;0;0;1;1;0;0;0;1;0;0;0;4;5;5;3;4;2;4;2;2;1;1;1;1;5;3;3;1;3;5;5;4;3;5;1;1;2;1;1;4;3;3;2;1;3;4;2;.d;3;2;2;2;2;1;2;2;2;2;1;2;3;2;1;4;4;4;4;4;4;4;3;3;3;2;1;2;2;2;2;1;1;1;2;1;1;1;0;0;0;0;0;0;0;0;0;0;0;0;0;0;0;0;0;0;0;0;0;0;0;0;0;0;0;0;0;0;0;0;0;0;0;0;0;0;2;3;2;2;2;1;2;75;3;1;1;2;2;1;2;1;6;.a;.a;.a;;;;0.…	2276	2	2	10	6	4	6	2	8	2	6	10	10	2	-2	0	4	20	28	108	28	108	3	3	3	0	1	1	5	5	5	1	5	1	1	1	1	0	0	0	1	1	0	0	0	0	0	1	1
;;2;3;11;5;3;4;3;4;1;1;7;7;0;0;0;0;15;12;60;12;60;2;2;2;0;2;1;3;3;3;3;1;5;1;5;1;0;0;0;0;1;0;0;0;0;1;0;0;1;0;0;0;0;0;1;4;5;5;3;4;3;3;2;1;1;1;1;2;3;3;3;1;5;3;4;4;4;3;2;4;3;1;1;.d;1;1;2;1;1;.d;1;1;3;2;2;2;2;2;2;4;2;2;2;2;3;2;1;4;4;4;3;2;3;3;3;4;3;2;1;1;2;2;2;2;3;3;1;2;2;0;0;0;.d;0;0;0;0;0;0;0;0;0;0;0;.d;0;0;0;0;0;0;0;0;1;0;0;1;0;0;0;0;0;0;0;0;0;0;0;3;1;2;2;2;2;1;86;3;1;1;2;2;1;1;2;5;.a;.a;.a;;;;0.60…	2277	2	3	11	5	3	4	3	4	1	1	7	7	0	0	0	0	15	12	60	12	60	2	2	2	0	2	1	3	3	3	3	1	5	1	5	1	0	0	0	0	1	0	0	0	0	1	0	0
;;2;3;11;4;1;4;4;0;3;-4;5;4;-4;3;-1;-7;12;12;80;12;80;2;2;2;1;5;1;5;5;5;;1;5;1;5;0;1;0;0;1;0;0;0;0;0;0;1;0;0;1;0;0;0;0;1;2;5;5;3;4;3;4;2;2;1;2;1;3;5;3;3;1;3;5;4;3;3;5;2;4;2;1;3;4;3;4;3;1;1;.d;1;3;3;2;2;2;3;4;2;2;3;2;2;2;4;1;1;4;4;4;4;4;;4;4;4;3;2;2;2;2;2;2;2;2;2;2;2;2;0;0;1;0;.d;0;.d;.d;0;.d;.d;0;.d;.d;.d;0;.d;.d;0;.d;.d;0;0;0;.d;.d;0;.d;.d;.d;0;0;0;0;0;0;0;.d;0;3;1;3;5;1;4;2;84;3;2;2;2;2;2;1;6;3…	2278	2	3	11	4	1	4	4	0	3	-4	5	4	-4	3	-1	-7	12	12	80	12	80	2	2	2	1	5	1	5	5	5		1	5	1	5	0	1	0	0	1	0	0	0	0	0	0	1	0
;;2;3;11;2;2;2;2;1;0;-1;4;3;-1;0;-1;-1;;10;50;25;70;2;2;2;2;5;1;5;5;5;5;5;5;5;5;0;0;0;1;0;0;0;1;0;0;0;1;1;0;0;0;0;0;0;1;5;5;5;2;1;1;2;2;;1;2;3;4;4;3;3;3;5;5;5;3;4;5;2;4;2;1;1;4;4;4;2;1;2;4;4;4;2;2;2;2;1;2;1;1;2;2;2;1;1;1;1;1;4;4;1;1;1;1;1;1;2;1;2;2;1;1;2;1;2;2;2;1;2;.d;0;0;0;.d;0;.d;0;0;0;.d;0;0;.d;0;0;0;.d;0;.d;0;0;.d;0;0;.d;0;0;.d;0;.d;0;0;0;.d;0;.d;0;0;1;1;2;5;5;4;2;55;2;1;1;2;2;2;2;2;4;.a;.a;…	2279	2	3	11	2	2	2	2	1	0	-1	4	3	-1	0	-1	-1		10	50	25	70	2	2	2	2	5	1	5	5	5	5	5	5	5	5	0	0	0	1	0	0	0	1	0	0	0	1	1
;;2;3;11;10;0;0;0;10;0;10;0;10;10;0;10;10;12;;;;;3;2;3;2;;1;;;;;;;;;0;0;0;1;1;0;0;0;0;0;0;1;1;0;0;0;1;0;0;0;3;5;5;2;3;3;3;2;;1;1;1;3;5;3;5;3;5;5;5;3;5;5;2;4;3;1;2;4;3;.d;2;2;2;4;4;4;2;2;2;2;1;1;1;4;2;2;2;2;1;1;1;1;1;1;4;4;4;4;4;4;2;1;1;1;1;1;2;1;2;2;2;1;2;0;0;0;0;0;0;0;0;0;0;0;0;0;0;0;0;0;0;0;0;0;0;0;0;0;0;0;0;0;0;0;0;0;0;0;0;0;0;0;2;1;2;5;1;2;2;65;2;1;1;2;2;1;4;4;3;.a;.a;.a;;;;0.6020378;9.902.13…	2280	2	3	11	10	0	0	0	10	0	10	0	10	10	0	10	10	12					3	2	3	2		1									0	0	0	1	1	0	0	0	0	0	0	1	1
;;2;3;11;5;2;5;3;4;3;1;7;7;-1;1;0;-2;;;;;;2;2;2;1;5;1;5;5;5;3;3;5;1;5;1;0;0;0;1;0;0;0;0;0;0;1;1;0;0;0;0;0;0;1;5;5;5;2;3;2;4;2;2;2;2;1;3;4;4;3;3;4;4;4;4;4;5;2;1;2;1;1;4;3;3;2;1;1;4;3;3;3;2;2;2;1;4;1;4;3;2;1;2;1;1;1;4;4;4;1;1;1;4;4;4;2;1;1;1;1;2;2;1;2;1;2;2;2;0;0;.d;0;.d;0;.d;0;0;0;0;.d;0;0;.d;0;0;.d;0;0;.d;0;0;.d;0;0;.d;0;0;.d;0;0;.d;0;0;.d;0;0;.d;1;3;2;1;1;3;2;82;2;1;1;2;2;1;2;5;5;.a;.a;.a;;;;0.6…	2281	2	3	11	5	2	5	3	4	3	1	7	7	-1	1	0	-2						2	2	2	1	5	1	5	5	5	3	3	5	1	5	1	0	0	0	1	0	0	0	0	0	0	1	1
;;2;3;11;4;4;3;5;2;-1;-3;7;7;-1;1;0;-2;3;3;3;3;23;1;1;1;1;1;5;5;5;5;1;1;5;1;5;0;0;0;1;0;0;0;1;0;0;0;1;0;0;0;1;0;0;0;1;5;5;5;4;4;5;4;2;2;2;2;3;4;4;4;4;4;5;5;5;5;5;5;2;4;3;3;3;4;4;4;3;3;3;4;4;4;2;2;2;2;1;4;1;4;3;1;2;1;1;1;1;4;1;4;4;4;4;4;4;4;1;1;1;1;1;1;1;1;1;1;1;1;1;0;0;0;0;0;0;0;0;0;0;0;0;0;0;0;0;0;0;0;0;0;0;0;0;0;0;0;0;0;0;0;0;0;0;0;0;0;0;0;1;1;3;2;5;2;1;37;2;1;1;2;2;1;2;4;5;.a;.a;.a;;;;0.602037…	2282	2	3	11	4	4	3	5	2	-1	-3	7	7	-1	1	0	-2	3	3	3	3	23	1	1	1	1	1	5	5	5	5	1	1	5	1	5	0	0	0	1	0	0	0	1	0	0	0	1	0
;;2;3;11;4;4;4;3;4;0;1;8;7;0;-1;-1;1;15;10;50;10;60;3;3;3;2;5;1;5;5;3;3;1;5;;5;0;0;0;1;1;0;0;0;0;0;0;1;1;1;0;0;0;0;0;1;4;5;5;3;4;2;2;1;2;1;1;2;5;4;5;3;2;4;5;3;3;4;3;2;2;2;2;1;4;.d;2;1;1;1;3;2;2;3;2;2;2;4;4;1;4;2;2;1;2;1;1;1;4;4;4;2;2;2;2;2;2;2;1;2;1;1;2;2;2;3;3;2;2;2;0;0;0;0;0;0;0;0;0;0;0;0;0;0;0;0;0;0;0;0;0;.d;0;0;0;0;0;0;0;0;0;0;0;0;0;0;0;0;0;2;2;4;2;2;1;1;65;3;1;1;;;2;2;1;1;.a;.a;.a;;;;0.60203…	2283	2	3	11	4	4	4	3	4	0	1	8	7	0	-1	-1	1	15	10	50	10	60	3	3	3	2	5	1	5	5	3	3	1	5		5	0	0	0	1	1	0	0	0	0	0	0	1	1
;;2;3;12;3;2;5;0;7;3;7;7;7;2;-2;0;4;13;10;70;15;60;3;3;3;0;5;1;5;5;5;2;1;5;1;;0;0;0;1;1;1;0;0;0;0;0;1;1;1;0;0;0;0;0;1;4;5;5;1;4;5;4;2;1;1;1;1;5;4;3;3;2;4;4;3;4;3;3;2;1;2;1;1;4;2;1;2;1;2;4;2;4;1;2;2;2;1;2;1;2;2;2;2;2;3;1;1;4;4;3;4;3;3;4;4;3;3;2;2;2;1;2;2;1;2;1;1;1;2;1;0;0;0;0;0;0;0;0;0;0;0;0;0;0;0;0;0;0;0;0;0;0;0;0;0;0;0;0;0;0;0;0;0;0;0;0;0;0;3;3;2;1;1;3;2;72;3;1;1;2;2;1;2;1;7;.a;.a;.a;;;;0.602037…	2284	2	3	12	3	2	5	0	7	3	7	7	7	2	-2	0	4	13	10	70	15	60	3	3	3	0	5	1	5	5	5	2	1	5	1		0	0	0	1	1	1	0	0	0	0	0	1	1
;;2;3;11;4;2;4;3;3;2;0;6;6;-1;1;0;-2;24;30;100;16;110;3;3;3;1;3;1;5;5;3;3;1;5;5;5;0;0;0;1;1;0;0;0;0;0;0;1;0;1;0;0;0;0;0;1;3;5;5;4;2;3;4;2;2;1;1;1;5;5;3;3;3;3;5;3;5;4;5;2;3;3;1;1;4;3;1;3;1;1;4;3;3;2;2;2;2;2;2;1;2;3;2;2;2;4;2;2;4;2;1;1;1;1;4;2;4;2;2;2;2;2;2;2;2;2;2;2;2;2;0;0;0;0;0;0;0;0;0;0;0;0;0;0;0;0;0;0;0;0;0;0;0;0;0;0;0;0;0;0;0;0;0;0;0;0;0;0;0;3;4;3;2;2;3;2;62;3;1;1;1;2;2;5;5;5;.a;.a;.a;;;;0.60…	2286	2	3	11	4	2	4	3	3	2	0	6	6	-1	1	0	-2	24	30	100	16	110	3	3	3	1	3	1	5	5	3	3	1	5	5	5	0	0	0	1	1	0	0	0	0	0	0	1	0
;;2;3;13;5;4;3;4;3;-1;-1;7;7;0;0;0;0;9;5;44;4;11;3;2;2;0;3;1;4;4;4;3;1;5;1;5;1;0;0;0;1;0;0;0;0;0;0;1;0;1;0;0;0;0;0;1;4;5;5;2;3;5;4;2;2;1;1;3;5;5;5;3;3;3;2;4;4;3;3;2;1;2;1;1;4;3;3;2;1;1;4;3;3;3;2;2;2;3;1;1;4;2;1;1;1;2;1;1;4;4;4;4;3;1;3;3;3;3;2;2;3;2;2;2;3;2;2;2;2;2;1;0;0;0;0;0;0;0;0;1;0;0;0;0;0;0;0;0;0;0;0;0;0;0;0;0;0;0;0;0;0;0;0;0;0;0;0;0;0;2;3;3;2;2;3;1;52;2;1;1;2;2;2;2;1;3;.a;.a;.a;;;;0.6020378…	2287	2	3	13	5	4	3	4	3	-1	-1	7	7	0	0	0	0	9	5	44	4	11	3	2	2	0	3	1	4	4	4	3	1	5	1	5	1	0	0	0	1	0	0	0	0	0	0	1	0
;;2;3;14;5;2;2;0;0;0;0;4;0;-2;-2;-4;0;20;15;50;15;80;2;2;2;1;5;1;5;5;5;1;1;5;1;5;0;0;0;1;1;0;0;0;0;0;0;1;1;0;0;0;0;0;0;1;5;5;5;4;4;5;4;2;2;1;1;1;1;5;3;3;1;3;3;3;3;3;3;2;1;2;1;1;4;3;3;1;1;1;3;2;3;1;2;2;2;1;3;1;3;2;2;1;2;1;1;1;3;4;4;3;3;4;3;3;4;3;2;2;2;1;2;2;1;2;2;2;1;2;1;0;0;.d;0;0;0;0;0;0;0;0;0;0;0;0;0;0;.d;0;0;0;0;0;0;0;0;.d;0;0;0;0;0;0;0;0;.d;0;0;3;2;2;2;2;2;2;61;3;1;1;2;2;;2;1;6;.a;.a;.a;;;;0.…	2288	2	3	14	5	2	2	0	0	0	0	4	0	-2	-2	-4	0	20	15	50	15	80	2	2	2	1	5	1	5	5	5	1	1	5	1	5	0	0	0	1	1	0	0	0	0	0	0	1	1
;;2;3;11;6;3;4;4;4;1;0;7;8;0;1;1;-1;20;15;90;20;100;2;3;3;0;1;1;2;3;5;3;1;3;1;5;1;0;0;0;1;1;0;0;1;1;1;0;0;0;1;0;0;0;0;1;2;3;4;3;4;4;4;2;1;1;1;2;3;5;3;3;1;3;5;4;4;3;4;2;1;2;1;1;4;2;2;2;1;1;.d;2;1;1;1;2;2;3;2;2;3;2;2;2;2;3;2;2;4;4;3;4;4;3;4;4;4;2;3;2;1;2;2;2;2;;2;1;2;2;0;0;0;1;0;0;0;0;0;0;0;0;0;0;0;0;.d;0;.d;0;0;0;0;0;1;0;0;0;0;0;0;0;0;0;0;0;0;0;0;3;2;3;2;2;3;1;86;3;1;1;1;2;2;1;2;10;.a;.a;.a;;;;0.6…	2289	2	3	11	6	3	4	4	4	1	0	7	8	0	1	1	-1	20	15	90	20	100	2	3	3	0	1	1	2	3	5	3	1	3	1	5	1	0	0	0	1	1	0	0	1	1	1	0	0
;;2;3;12;3;2;2;2;2;0;0;4;4;0;0;0;0;9;10;30;10;25;2;2;2;0;1;1;5;5;5;3;1;5;1;5;1;1;0;0;1;0;0;0;0;0;0;1;1;1;0;0;0;0;0;1;2;5;5;3;3;2;1;2;2;2;2;1;2;5;2;3;1;3;3;4;4;3;3;2;1;2;1;1;4;3;3;2;1;1;4;3;3;3;2;2;2;1;1;1;4;2;2;1;2;1;1;1;2;2;2;3;3;3;3;3;3;2;1;2;1;1;2;2;2;2;1;2;1;1;0;0;0;0;0;0;0;0;0;0;0;0;0;0;0;0;0;0;0;0;0;0;0;0;0;0;0;0;0;0;0;0;0;0;0;0;0;0;0;3;1;2;2;2;4;2;81;3;1;1;2;2;1;1;1;5;.a;.a;.a;;;;0.6020378…	2290	2	3	12	3	2	2	2	2	0	0	4	4	0	0	0	0	9	10	30	10	25	2	2	2	0	1	1	5	5	5	3	1	5	1	5	1	1	0	0	1	0	0	0	0	0	0	1	1
;;2;3;12;4;4;3;4;3;-1;-1;7;7;0;0;0;0;8;15;20;18;25;3;2;3;0;4;2;4;4;4;2;;4;4;4;0;0;0;1;1;0;0;0;0;0;0;1;0;0;0;1;0;0;0;1;4;5;5;3;3;5;4;2;1;2;2;1;4;4;4;4;4;5;1;5;4;4;5;2;4;2;1;1;4;3;4;3;3;3;4;.d;4;3;2;2;2;3;4;2;4;3;1;2;1;4;1;1;4;4;2;4;4;4;4;4;4;2;2;2;2;2;2;2;2;2;2;2;2;2;0;0;0;0;0;0;0;0;0;0;0;0;0;0;0;0;0;0;0;0;0;0;0;0;0;0;0;0;0;0;0;0;0;0;0;0;0;0;0;3;3;3;2;5;1;2;38;3;1;1;2;2;2;2;4;1;.a;.a;.a;;;;0.60203…	2291	2	3	12	4	4	3	4	3	-1	-1	7	7	0	0	0	0	8	15	20	18	25	3	2	3	0	4	2	4	4	4	2		4	4	4	0	0	0	1	1	0	0	0	0	0	0	1	0
;;2;3;12;6;4;0;4;2;-4;-2;4;6;2;0;2;2;20;15;90;30;60;2;3;2;0;1;1;4;4;4;1;1;5;1;4;1;0;0;0;1;0;0;0;0;0;0;1;1;0;0;0;0;0;0;1;4;5;5;3;4;2;4;2;2;1;1;1;5;4;3;4;3;4;5;5;3;3;3;2;1;3;1;1;4;1;1;2;1;1;4;1;1;3;2;2;2;3;1;1;1;3;2;2;2;2;2;2;4;4;4;4;4;4;4;4;4;2;1;1;3;1;1;1;1;2;2;2;1;2;0;0;0;0;0;0;0;0;0;0;0;0;0;0;0;0;0;0;0;0;0;0;0;0;0;0;0;0;0;0;0;0;0;0;0;0;0;0;0;3;2;4;2;2;2;2;54;3;1;1;2;2;2;2;7;5;.a;.a;.a;;;;0.6020…	2292	2	3	12	6	4	0	4	2	-4	-2	4	6	2	0	2	2	20	15	90	30	60	2	3	2	0	1	1	4	4	4	1	1	5	1	4	1	0	0	0	1	0	0	0	0	0	0	1	1
;;2;3;12;5;3;0;2;2;-3;0;3;4;2;-1;1;3;10;10;10;10;10;3;3;3;0;2;5;;2;;2;1;5;5;5;1;1;0;0;0;0;0;1;0;0;0;1;1;0;0;0;0;0;0;1;5;5;5;4;4;3;4;1;1;1;2;3;4;4;4;4;4;5;5;5;4;5;5;2;1;2;1;1;4;3;3;2;1;3;4;4;4;2;2;2;2;1;4;1;4;1;2;2;2;1;1;1;4;4;4;2;2;2;2;2;2;2;2;2;2;2;2;2;2;2;2;2;2;2;0;0;0;0;0;0;0;0;0;0;0;0;0;0;0;0;0;0;0;0;0;0;0;0;0;0;0;0;0;0;0;0;0;0;0;0;0;0;0;3;4;4;5;5;1;2;52;2;1;1;2;2;1;2;1;3;.a;.a;.a;;;;0.602037…	2293	2	3	12	5	3	0	2	2	-3	0	3	4	2	-1	1	3	10	10	10	10	10	3	3	3	0	2	5		2		2	1	5	5	5	1	1	0	0	0	0	0	1	0	0	0	1	1
;;2;3;12;4;4;4;4;2;0;-2;8;6;-2;0;-2;-2;9;30;110;30;110;2;3;2;0;5;5;5;5;5;3;1;5;5;5;1;0;0;0;0;0;0;1;0;0;0;1;0;1;0;0;0;0;0;1;4;5;5;3;3;2;4;2;2;1;1;3;3;5;3;3;3;3;3;3;3;4;3;2;4;2;1;1;4;3;3;2;1;1;4;3;3;3;2;2;2;1;4;1;4;2;2;2;1;3;3;2;3;3;3;3;3;3;3;3;3;2;2;2;2;2;2;2;2;2;2;2;2;2;0;0;0;0;0;0;0;0;0;0;0;0;0;0;0;0;0;0;0;0;0;0;0;0;0;0;0;0;0;0;0;0;0;0;0;0;0;0;0;3;3;3;2;2;3;2;53;4;1;1;2;2;1;3;1;3;.a;.a;.a;;;;0.6…	2294	2	3	12	4	4	4	4	2	0	-2	8	6	-2	0	-2	-2	9	30	110	30	110	2	3	2	0	5	5	5	5	5	3	1	5	5	5	1	0	0	0	0	0	0	1	0	0	0	1	0
;;2;3;14;5;0;10;2;6;10;4;10;8;-4;2;-2;-6;20;9;110;6;110;2;2;2;0;1;1;3;5;5;3;1;5;1;5;1;1;0;0;1;0;0;0;0;0;0;1;1;1;0;0;0;0;0;1;4;5;5;3;3;2;2;2;2;2;2;3;3;3;3;3;3;5;5;3;3;3;5;2;1;2;2;2;4;4;4;2;2;2;4;4;4;2;2;2;2;2;3;1;2;2;2;1;2;3;3;3;3;3;3;3;3;3;3;3;3;1;1;1;1;1;1;2;1;1;1;1;1;1;0;0;0;0;0;0;0;0;0;0;0;0;0;0;0;0;0;0;0;0;0;0;0;0;0;0;0;0;0;0;0;0;0;0;0;0;0;0;0;3;3;3;2;2;3;2;84;4;1;1;2;2;1;1;7;9;.a;.a;.a;;;;0.…	2295	2	3	14	5	0	10	2	6	10	4	10	8	-4	2	-2	-6	20	9	110	6	110	2	2	2	0	1	1	3	5	5	3	1	5	1	5	1	1	0	0	1	0	0	0	0	0	0	1	1
;;2;3;14;2;0;8;2;3;8;1;8;5;-5;2;-3;-7;9;10;40;10;50;1;3;1;0;3;1;3;5;5;3;1;5;3;5;1;0;0;0;1;0;0;0;0;0;0;1;1;0;0;0;0;0;0;1;5;5;5;4;3;5;1;2;2;1;2;4;2;4;3;4;1;5;5;5;3;5;5;2;4;3;1;1;4;2;1;2;1;1;.d;2;2;1;2;2;2;1;2;1;3;2;2;1;1;1;1;1;4;4;4;4;4;4;4;4;4;3;2;1;3;1;1;2;1;1;2;1;1;2;1;0;0;.d;0;0;0;0;0;0;0;0;0;0;0;0;0;0;.d;0;0;0;0;0;0;0;0;0;0;0;0;0;0;0;0;0;.d;0;0;2;3;1;5;5;3;1;78;3;1;1;2;2;1;2;1;1;.a;.a;.a;;;;0.…	2296	2	3	14	2	0	8	2	3	8	1	8	5	-5	2	-3	-7	9	10	40	10	50	1	3	1	0	3	1	3	5	5	3	1	5	3	5	1	0	0	0	1	0	0	0	0	0	0	1	1
;;2;3;13;0;0;6;0;5;6;5;6;5;-1;0;-1;-1;15;15;10;15;15;2;2;2;1;1;3;5;3;5;1;1;5;1;5;1;0;0;0;1;0;0;0;0;0;0;1;1;0;0;0;0;0;0;1;5;5;5;4;3;5;1;1;1;1;1;2;1;4;1;1;1;2;2;5;4;4;4;2;1;2;1;1;4;3;3;2;1;1;4;3;3;1;2;2;2;3;2;1;1;2;2;2;1;3;4;3;4;4;4;4;4;4;4;4;4;3;1;2;1;1;3;3;1;3;3;1;1;3;1;0;0;0;0;0;0;0;0;0;0;0;0;0;0;1;0;0;1;0;0;0;0;0;1;0;0;1;0;0;0;0;0;0;0;0;1;0;0;2;3;3;2;2;4;1;69;2;1;1;;2;2;2;3;1;.a;.a;.a;;;;0.6020…	2298	2	3	13	0	0	6	0	5	6	5	6	5	-1	0	-1	-1	15	15	10	15	15	2	2	2	1	1	3	5	3	5	1	1	5	1	5	1	0	0	0	1	0	0	0	0	0	0	1	1
;;2;3;14;10;3;3;3;3;0;0;6;6;0;0;0;0;14;23;16;23;80;3;2;2;1;1;1;5;5;3;3;1;5;;3;1;1;1;0;1;1;0;0;0;0;0;1;1;1;0;0;1;1;0;0;4;4;5;3;;2;3;2;2;1;1;2;3;5;5;3;2;3;5;3;3;2;3;2;1;2;1;1;4;3;3;2;1;1;.d;3;3;2;2;2;2;2;3;2;4;3;1;1;1;4;3;2;4;4;1;4;4;3;3;3;3;3;3;3;2;3;2;3;2;2;3;3;2;2;1;1;0;1;1;0;1;0;0;.d;0;0;1;0;0;0;0;0;1;1;0;.d;.d;0;.d;.d;0;1;1;0;1;1;0;0;.d;0;.d;.d;0;3;2;3;5;2;2;1;53;4;1;1;2;2;2;2;1;2;.a;.a;.a;;;;…	2299	2	3	14	10	3	3	3	3	0	0	6	6	0	0	0	0	14	23	16	23	80	3	2	2	1	1	1	5	5	3	3	1	5		3	1	1	1	0	1	1	0	0	0	0	0	1	1
;;2;3;14;6;3;3;2;4;0;2;6;6;1;-1;0;2;12;18;11;20;100;2;2;2;0;5;1;3;3;5;3;1;5;1;3;1;0;0;0;0;1;0;0;1;0;0;0;0;0;0;0;0;0;0;1;4;5;5;3;4;5;1;1;2;1;2;1;4;4;3;5;1;5;5;5;5;5;2;2;1;2;1;1;.d;1;3;2;1;3;.d;1;.d;3;2;2;2;1;4;1;3;3;2;1;2;1;1;1;4;4;3;3;3;3;3;3;3;2;2;1;1;1;2;2;1;2;2;1;1;2;.d;0;0;.d;0;0;0;0;0;0;0;0;0;0;0;0;0;0;0;0;0;0;0;0;.d;0;0;.d;0;0;0;0;0;0;0;0;0;0;0;2;2;3;2;2;3;1;85;2;1;1;2;2;1;1;1;6;.a;.a;.a;;;…	2300	2	3	14	6	3	3	2	4	0	2	6	6	1	-1	0	2	12	18	11	20	100	2	2	2	0	5	1	3	3	5	3	1	5	1	3	1	0	0	0	0	1	0	0	1	0	0	0	0
;;2;3;12;4;3;2;2;3;-1;1;5;5;1;-1;0;2;30;30;30;20;30;3;3;3;0;3;5;5;5;5;3;1;5;1;5;1;0;0;0;0;0;0;1;0;0;0;1;1;0;0;0;0;0;0;1;3;5;5;4;4;3;3;1;1;1;1;3;5;5;3;3;3;3;3;4;3;4;3;2;4;3;3;1;4;.d;3;3;3;3;4;.d;.d;2;2;2;2;1;;1;4;2;2;1;2;3;3;4;2;2;2;2;2;2;3;3;3;2;2;2;3;2;2;2;1;2;2;2;2;2;.d;0;0;.d;0;0;.d;0;0;1;0;0;.d;0;0;.d;0;0;.d;0;0;0;0;.d;0;0;.d;0;.d;0;0;.d;0;0;0;.d;0;0;.d;2;2;3;2;1;2;1;57;3;1;1;2;1;1;2;1;5;.a;.…	2301	2	3	12	4	3	2	2	3	-1	1	5	5	1	-1	0	2	30	30	30	20	30	3	3	3	0	3	5	5	5	5	3	1	5	1	5	1	0	0	0	0	0	0	1	0	0	0	1	1
;;2;3;12;5;4;4;0;8;0;8;8;8;4;-4;0;8;20;20;80;20;100;3;3;3;0;5;1;3;4;4;3;1;1;5;3;0;1;0;0;1;1;0;0;0;0;0;1;0;0;0;1;1;1;0;0;4;5;5;3;4;3;4;2;2;1;1;1;3;3;4;1;3;5;2;2;3;5;5;2;2;3;1;1;4;1;1;2;1;1;4;3;3;3;2;2;2;1;2;1;4;3;1;2;1;2;1;1;4;4;4;4;4;4;3;3;3;2;2;2;2;3;2;1;1;1;1;1;2;1;0;0;0;0;0;0;0;0;0;.d;0;0;0;0;0;0;0;0;0;0;0;0;0;0;0;0;0;0;0;0;0;0;0;0;0;0;0;0;0;1;3;1;2;2;2;2;66;4;1;1;2;2;1;2;1;;.a;.a;.a;;;;0.6020…	2302	2	3	12	5	4	4	0	8	0	8	8	8	4	-4	0	8	20	20	80	20	100	3	3	3	0	5	1	3	4	4	3	1	1	5	3	0	1	0	0	1	1	0	0	0	0	0	1	0
;;2;3;12;4;3;3;2;5;0;3;6;7;2;-1;1;3;18;20;77;18;88;1;1;1;0;1;1;5;5;5;3;1;5;3;5;1;0;0;0;1;0;0;0;0;0;0;1;1;0;0;0;0;0;0;1;4;5;5;4;4;4;4;2;2;1;1;1;5;5;5;3;2;3;3;3;4;3;3;2;1;2;1;1;4;2;1;2;1;1;4;2;2;3;2;2;2;1;1;1;4;2;2;1;2;1;1;1;2;2;1;2;2;1;2;2;2;2;2;2;2;2;2;2;2;2;2;2;2;2;0;0;0;0;0;0;0;0;0;0;0;0;0;0;0;0;0;0;0;0;0;0;0;0;0;0;0;0;0;0;0;0;0;0;0;0;0;0;0;3;2;2;2;2;2;1;70;3;1;1;2;2;1;2;3;5;.a;.a;.a;;;;0.60203…	2303	2	3	12	4	3	3	2	5	0	3	6	7	2	-1	1	3	18	20	77	18	88	1	1	1	0	1	1	5	5	5	3	1	5	3	5	1	0	0	0	1	0	0	0	0	0	0	1	1
;;2;3;14;8;4;4;3;7;0;4;8;10;3;-1;2;4;16;5;86;25;97;3;2;3;0;1;5;5;5;5;1;1;5;5;5;1;1;0;0;0;0;0;1;1;0;0;0;1;0;0;0;0;0;0;1;5;5;5;4;4;2;4;2;2;1;1;3;3;3;3;5;1;3;3;4;4;4;3;2;1;2;1;2;4;2;.d;2;1;2;.d;3;.d;3;2;2;2;2;1;1;3;3;1;1;2;1;4;3;4;4;4;4;4;3;3;4;4;3;2;3;3;2;2;3;3;1;1;1;2;2;1;0;0;.d;0;0;1;0;0;1;0;0;0;0;0;0;0;0;1;0;0;1;0;0;0;0;0;0;0;0;0;0;0;0;0;0;0;0;0;4;4;3;2;2;2;2;53;3;1;1;2;2;1;2;1;3;.a;.a;.a;;;;0.6…	2304	2	3	14	8	4	4	3	7	0	4	8	10	3	-1	2	4	16	5	86	25	97	3	2	3	0	1	5	5	5	5	1	1	5	5	5	1	1	0	0	0	0	0	1	1	0	0	0	1
;;2;3;13;8;4;4;3;5;0;2;8;8;1;-1;0;2;.b;3;4;4;5;;;;0;2;1;5;5;;1;1;1;5;5;1;0;0;0;1;0;0;0;0;0;0;0;1;0;0;0;0;0;0;0;5;5;5;3;3;5;4;1;1;1;2;2;3;4;4;3;3;5;5;5;4;4;5;2;1;2;1;1;4;3;3;3;1;1;.d;3;3;2;2;2;2;1;1;1;1;3;2;2;2;4;4;4;4;4;4;4;4;4;4;4;4;2;2;2;;;2;1;1;1;1;1;2;2;.d;0;0;.d;0;0;.d;0;0;1;0;0;1;0;0;.d;0;0;.d;0;0;.d;0;0;.d;0;0;.d;0;0;.d;0;0;.d;0;0;.d;0;0;4;1;4;5;5;4;2;49;2;1;1;2;2;1;5;4;3;.a;.a;.a;;;;0.602…	2305	2	3	13	8	4	4	3	5	0	2	8	8	1	-1	0	2	.b	3	4	4	5				0	2	1	5	5		1	1	1	5	5	1	0	0	0	1	0	0	0	0	0	0	0	1
;;2;3;12;4;3;3;2;5;0;3;6;7;2;-1;1;3;12;18;60;18;80;1;3;3;0;1;1;5;5;5;1;1;;1;5;1;0;0;0;1;0;0;0;0;0;0;0;1;0;0;0;0;0;0;1;5;5;5;3;3;5;2;2;;1;1;1;4;4;3;3;5;5;5;5;4;4;5;;1;2;1;1;;3;3;2;1;1;;3;3;2;2;;2;1;1;1;4;3;2;2;1;1;1;1;4;4;4;4;4;4;;4;;2;2;1;3;1;;2;1;1;1;1;1;1;0;0;0;0;.d;0;0;0;0;0;0;0;0;0;0;0;0;0;0;0;0;0;0;0;0;0;0;0;0;0;0;0;0;0;0;0;0;0;0;2;2;2;2;2;3;2;49;2;1;1;2;2;1;4;8;2;.a;.a;.a;pension; but worki…	2306	2	3	12	4	3	3	2	5	0	3	6	7	2	-1	1	3	12	18	60	18	80	1	3	3	0	1	1	5	5	5	1	1		1	5	1	0	0	0	1	0	0	0	0	0	0	0	1
;;2;3;12;6;3;3;4;4;0;0;6;8;1;1;2;0;12;15;70;18;77;2;1;1;0;1;3;3;5;5;3;1;;1;5;1;1;0;0;1;1;0;0;0;0;0;1;1;1;0;0;0;0;0;1;4;5;5;3;4;4;4;2;2;1;1;2;3;4;4;3;3;3;5;5;3;4;3;2;4;2;1;1;4;3;3;2;1;3;4;3;.d;2;1;;;4;3;1;4;2;2;2;2;2;1;1;4;4;4;4;3;2;4;3;3;2;2;2;1;1;1;2;1;2;2;1;2;1;0;0;0;0;0;0;0;0;0;0;0;0;0;0;0;0;0;0;0;0;0;0;0;0;0;0;0;0;0;0;0;0;0;0;0;0;0;0;0;2;2;2;1;1;2;2;67;4;1;1;1;2;2;3;1;3;.a;.a;.a;;;;0.6020378;…	2307	2	3	12	6	3	3	4	4	0	0	6	8	1	1	2	0	12	15	70	18	77	2	1	1	0	1	3	3	5	5	3	1		1	5	1	1	0	0	1	1	0	0	0	0	0	1	1
;;2;3;14;10;0;10;0;10;10;10;10;10;0;0;0;0;30;30;100;30;100;2;2;2;0;1;1;3;3;5;3;1;3;1;1;1;1;1;0;1;1;0;0;1;0;0;0;1;1;1;0;1;1;1;0;4;5;5;3;4;2;4;2;2;1;1;3;3;5;5;3;3;3;5;5;3;5;5;2;1;1;1;1;3;3;3;2;1;1;.d;3;3;3;2;2;2;1;2;2;1;2;2;2;1;2;1;1;2;2;2;2;2;2;3;2;2;2;2;2;2;2;1;2;2;3;2;1;1;2;.d;0;0;.d;0;0;.d;0;0;.d;0;0;.d;0;0;.d;0;0;.d;0;0;.d;0;0;1;0;0;.d;0;0;.d;0;0;.d;0;0;.d;0;0;2;2;2;2;2;3;2;84;4;1;1;2;2;1;1;1;…	2308	2	3	14	10	0	10	0	10	10	10	10	10	0	0	0	0	30	30	100	30	100	2	2	2	0	1	1	3	3	5	3	1	3	1	1	1	1	1	0	1	1	0	0	1	0	0	0	1
;;2;3;14;10;2;8;0;10;6;10;10;10;2;-2;0;4;30;;110;;110;3;3;3;0;1;1;3;5;3;3;1;5;1;1;1;1;0;0;1;1;0;0;0;0;0;1;1;1;0;0;1;0;0;0;1;4;5;4;4;3;4;2;2;1;1;1;4;4;3;3;3;5;5;3;3;4;4;2;1;2;1;1;;3;3;2;1;1;;3;3;3;2;2;2;1;4;1;3;2;2;2;2;2;1;1;2;1;1;2;2;2;3;2;2;2;1;1;2;2;2;2;1;2;2;2;1;2;0;.d;0;0;0;0;0;0;0;0;.d;0;0;.d;0;0;0;0;0;.d;0;0;0;0;0;.d;0;0;.d;0;0;.d;0;0;0;0;.d;0;.d;3;2;2;1;2;3;2;60;3;1;1;2;2;1;3;1;5;.a;.a;.a;…	2309	2	3	14	10	2	8	0	10	6	10	10	10	2	-2	0	4	30		110		110	3	3	3	0	1	1	3	5	3	3	1	5	1	1	1	1	0	0	1	1	0	0	0	0	0	1	1
;;2;3;14;6;4;3;3;4;-1;1;7;7;1;-1;0;2;20;20;80;20;80;3;3;3;0;1;1;2;4;3;1;1;1;1;4;1;0;0;0;1;0;0;0;.d;0;0;0;0;1;0;0;0;0;0;1;3;5;5;3;4;3;4;1;1;1;1;2;3;3;2;3;3;4;3;3;4;4;4;2;1;2;1;1;.d;2;3;1;1;1;2;2;3;1;2;2;2;3;1;2;4;3;1;2;1;4;4;3;4;4;4;4;4;4;4;4;4;2;2;3;3;3;2;2;2;2;3;;2;2;0;0;0;0;0;0;1;0;0;1;0;0;0;1;0;0;0;0;0;0;0;.d;0;0;0;0;0;1;0;0;0;0;0;0;0;0;0;0;0;2;3;3;2;2;2;1;50;4;1;1;2;1;2;2;1;8;.a;.a;.a;;;;0.60…	2310	2	3	14	6	4	3	3	4	-1	1	7	7	1	-1	0	2	20	20	80	20	80	3	3	3	0	1	1	2	4	3	1	1	1	1	4	1	0	0	0	1	0	0	0	.d	0	0	0	0
;;2;3;14;5;3;3;3;3;0;0;6;6;0;0;0;0;20;9;33;9;33;3;3;3;0;1;1;2;1;5;2;1;5;3;1;1;1;0;0;1;0;0;0;1;0;0;0;1;0;0;0;1;0;0;0;4;5;5;2;4;1;3;2;2;1;1;3;3;4;5;5;3;3;3;4;4;4;4;2;2;2;1;1;4;1;1;2;1;3;4;2;.d;3;2;2;2;4;4;1;4;2;2;2;1;4;4;3;4;4;4;4;4;3;4;4;3;3;2;2;3;3;2;2;3;2;2;2;2;2;1;0;0;.d;0;0;0;0;0;1;0;0;0;1;0;0;0;0;0;0;0;1;0;0;0;0;0;0;0;0;0;0;0;0;0;0;0;0;0;1;1;3;1;1;3;2;46;4;1;1;1;2;2;5;8;6;.a;.a;.a;pension; bu…	2311	2	3	14	5	3	3	3	3	0	0	6	6	0	0	0	0	20	9	33	9	33	3	3	3	0	1	1	2	1	5	2	1	5	3	1	1	1	0	0	1	0	0	0	1	0	0	0	1
;;2;3;12;5;2;3;3;2;1;-1;5;5;-1;1;0;-2;15;9;33;6;33;2;3;2;0;3;1;5;5;5;3;1;5;1;5;1;0;0;0;0;1;0;0;0;0;0;1;0;1;0;0;0;0;0;1;5;5;5;3;3;2;4;2;2;1;1;1;5;3;3;3;3;3;5;3;4;3;5;2;1;2;1;1;4;3;3;2;1;1;4;3;3;2;2;2;2;1;2;1;4;3;2;2;2;1;1;1;4;4;4;3;3;1;3;3;3;2;2;2;1;1;2;2;1;1;1;1;1;2;0;0;0;0;0;0;0;0;0;0;0;0;0;0;0;0;0;0;0;0;0;0;0;0;0;0;0;0;0;0;0;0;0;0;0;0;0;0;0;3;2;3;2;2;2;1;68;2;1;1;2;2;1;2;1;6;.a;.a;.a;;;;0.60203…	2312	2	3	12	5	2	3	3	2	1	-1	5	5	-1	1	0	-2	15	9	33	6	33	2	3	2	0	3	1	5	5	5	3	1	5	1	5	1	0	0	0	0	1	0	0	0	0	0	1	0
;;2;3;12;6;3;4;3;5;1;2;7;8;1;0;1;1;18;24;79;21;93;3;3;3;0;5;3;5;5;2;3;1;5;1;5;1;0;0;0;0;0;0;0;0;0;0;0;1;1;1;0;0;0;0;0;4;5;5;3;4;2;4;2;2;1;1;1;3;4;5;3;1;3;2;3;4;4;4;2;4;2;1;1;4;3;3;1;1;1;3;3;3;3;2;2;2;1;3;1;4;3;1;2;2;3;3;2;4;4;3;4;4;3;3;3;3;2;2;2;2;1;2;2;1;2;2;2;2;2;0;0;0;0;0;0;0;0;0;0;0;0;0;0;0;0;0;0;0;0;0;0;0;0;0;0;0;0;0;0;0;0;0;0;0;0;0;0;0;3;4;2;1;1;2;2;67;3;1;1;2;2;1;2;1;5;.a;.a;.a;;;;0.602037…	2313	2	3	12	6	3	4	3	5	1	2	7	8	1	0	1	1	18	24	79	21	93	3	3	3	0	5	3	5	5	2	3	1	5	1	5	1	0	0	0	0	0	0	0	0	0	0	0	1
;;2;3;12;5;3;4;3;3;1;0;7;6;-1;0;-1;-1;4;10;20;20;20;3;3;3;2;3;3;5;5;5;3;1;5;5;5;1;0;0;0;1;0;0;0;0;0;0;1;1;1;0;0;0;0;0;1;5;5;5;2;3;3;4;1;1;1;1;3;4;4;4;3;4;3;5;5;3;4;4;2;4;2;2;2;4;4;4;2;2;2;4;4;4;3;2;2;2;1;4;1;4;2;2;2;2;3;3;2;4;4;4;4;4;4;4;4;;2;1;2;1;1;2;2;1;1;1;1;1;2;0;0;0;0;0;0;0;0;0;0;0;0;0;0;0;0;0;0;0;0;0;0;0;0;0;0;0;0;0;0;0;0;0;0;0;0;0;0;0;3;4;3;2;5;2;1;37;3;1;1;2;2;2;2;4;2;.a;.a;.a;;;;0.60203…	2314	2	3	12	5	3	4	3	3	1	0	7	6	-1	0	-1	-1	4	10	20	20	20	3	3	3	2	3	3	5	5	5	3	1	5	5	5	1	0	0	0	1	0	0	0	0	0	0	1	1
;;2;3;13;6;3;3;4;2;0;-2;6;6;-1;1;0;-2;10;10;10;10;10;2;2;2;0;1;1;5;5;1;1;1;5;1;5;1;1;0;0;1;1;0;0;0;0;0;0;1;0;0;0;0;0;0;1;5;4;5;3;4;2;3;2;1;2;2;3;5;5;3;3;5;3;3;2;3;3;3;2;1;2;3;1;4;.d;3;2;1;3;4;3;4;;2;2;2;3;1;1;1;3;1;1;1;4;4;3;4;4;3;2;2;3;2;2;3;3;2;2;3;3;2;2;2;2;2;2;3;3;1;0;0;.d;0;0;0;0;0;1;0;0;0;0;0;0;0;0;0;0;0;0;0;0;0;0;0;0;0;0;0;0;0;0;0;0;1;0;0;3;2;3;2;2;3;2;49;4;1;1;1;2;2;4;1;2;.a;.a;.a;;;;0.60…	2315	2	3	13	6	3	3	4	2	0	-2	6	6	-1	1	0	-2	10	10	10	10	10	2	2	2	0	1	1	5	5	1	1	1	5	1	5	1	1	0	0	1	1	0	0	0	0	0	0	1
;;2;3;14;9;4;4;4;4;0;0;8;8;0;0;0;0;15;12;15;15;90;2;1;1;0;5;1;5;5;5;3;1;5;1;5;0;0;0;1;1;1;0;0;0;0;0;1;0;0;0;1;0;0;0;1;4;5;5;2;3;3;2;2;2;1;2;5;5;5;5;3;2;3;2;2;3;3;3;2;1;2;1;1;4;3;3;2;1;2;4;3;.d;3;2;2;2;1;3;2;4;2;1;1;2;1;1;1;1;1;1;2;1;1;4;4;4;3;2;1;2;1;2;2;1;2;2;1;1;2;1;0;0;0;0;0;0;0;0;0;0;0;0;0;0;0;0;0;0;0;0;0;0;0;0;0;0;0;0;0;0;0;0;0;0;0;0;0;0;2;3;2;2;2;2;1;65;3;1;1;1;2;1;2;1;5;.a;.a;.a;;;;0.60203…	2316	2	3	14	9	4	4	4	4	0	0	8	8	0	0	0	0	15	12	15	15	90	2	1	1	0	5	1	5	5	5	3	1	5	1	5	0	0	0	1	1	1	0	0	0	0	0	1	0
;;2;3;14;10;0;10;0;10;10;10;10;10;0;0;0;0;30;;30;;110;3;3;3;0;1;1;3;3;3;1;1;5;1;1;1;1;0;0;1;1;0;0;1;1;0;0;1;1;0;0;1;1;0;0;4;5;5;3;4;3;3;2;2;1;1;1;3;4;4;3;3;2;3;4;4;3;5;2;1;2;1;1;4;3;3;2;1;1;4;1;1;3;2;2;2;3;1;2;2;2;1;2;1;3;2;2;4;4;4;4;4;4;4;4;4;3;3;2;3;3;1;2;2;2;2;2;2;2;0;0;0;1;0;0;.d;0;0;1;0;0;0;1;0;0;0;0;.d;0;0;.d;0;0;.d;0;0;0;.d;0;.d;0;0;0;0;0;.d;0;0;2;2;1;1;2;4;2;51;4;1;1;2;2;2;5;1;10;.a;.a;.a…	2317	2	3	14	10	0	10	0	10	10	10	10	10	0	0	0	0	30		30		110	3	3	3	0	1	1	3	3	3	1	1	5	1	1	1	1	0	0	1	1	0	0	1	1	0	0	1
;;2;3;14;10;3;3;3;4;0;1;6;7;1;0;1;1;10;9;44;9;44;3;3;3;0;1;1;5;5;5;1;1;5;1;3;1;1;1;0;1;1;1;0;0;0;0;0;1;1;0;0;1;0;0;0;4;4;5;3;4;3;4;1;2;1;1;3;3;5;5;5;3;5;5;5;5;3;3;2;1;2;3;2;4;4;4;2;3;3;4;4;4;2;2;2;2;1;1;1;3;2;2;1;2;3;3;3;4;3;3;3;2;2;3;3;3;3;3;3;3;3;2;3;2;3;3;3;2;3;1;0;0;1;0;0;1;0;0;1;0;0;1;0;0;.d;0;0;1;0;0;.d;0;0;1;0;0;1;0;0;1;0;0;.d;0;0;1;0;0;2;2;2;2;2;3;2;55;3;1;1;2;2;1;4;1;3;.a;.a;.a;;;;0.6020…	2318	2	3	14	10	3	3	3	4	0	1	6	7	1	0	1	1	10	9	44	9	44	3	3	3	0	1	1	5	5	5	1	1	5	1	3	1	1	1	0	1	1	1	0	0	0	0	0	1
;;2;3;14;5;0;5;0;5;5;5;5;5;0;0;0;0;5;15;40;15;50;2;2;2;1;1;5;5;5;5;3;1;5;1;3;0;1;0;0;0;1;0;0;0;0;0;1;0;1;0;0;0;0;0;1;4;4;5;3;;3;3;2;2;1;2;3;3;5;3;3;3;5;4;3;3;4;4;2;1;3;2;2;.d;.d;.d;3;1;2;.d;3;4;3;2;2;2;3;4;1;4;2;1;2;1;1;3;2;4;4;4;2;1;2;3;3;4;3;3;2;3;2;2;2;3;2;2;1;2;2;1;0;0;1;0;0;0;0;0;1;0;0;0;0;0;0;0;0;0;0;0;0;0;0;0;0;0;0;0;0;0;0;0;0;0;0;0;0;0;1;4;1;1;2;1;1;48;2;1;1;1;2;2;5;1;4;.a;.a;.a;;;;0.6020…	2319	2	3	14	5	0	5	0	5	5	5	5	5	0	0	0	0	5	15	40	15	50	2	2	2	1	1	5	5	5	5	3	1	5	1	3	0	1	0	0	0	1	0	0	0	0	0	1	0
;;2;3;14;6;4;3;4;3;-1;-1;7;7;0;0;0;0;15;12;36;18;36;3;2;2;1;1;1;5;5;5;3;1;5;1;5;1;1;0;0;1;0;0;0;0;0;0;1;1;0;0;0;1;0;0;0;4;5;5;2;3;2;4;1;1;1;1;1;3;4;4;3;3;4;3;3;3;3;3;2;2;2;1;2;4;3;4;2;1;2;4;3;4;1;2;2;2;1;3;1;4;2;1;2;1;3;2;2;4;4;3;4;4;3;3;3;3;3;2;2;3;3;2;2;1;2;2;2;2;2;1;0;0;0;0;0;0;0;0;1;0;0;0;1;0;0;0;0;0;0;0;0;0;0;0;0;0;0;0;0;0;0;0;0;0;0;0;0;0;2;3;2;2;2;3;1;61;4;1;1;2;2;1;2;1;9;.a;.a;.a;;;;0.6020…	2320	2	3	14	6	4	3	4	3	-1	-1	7	7	0	0	0	0	15	12	36	18	36	3	2	2	1	1	1	5	5	5	3	1	5	1	5	1	1	0	0	1	0	0	0	0	0	0	1	1
;;2;3;13;6;3;4;3;3;1;0;7;6;-1;0;-1;-1;20;10;90;18;100;2;2;2;0;5;1;5;5;5;3;1;1;3;;0;1;0;0;1;1;0;0;0;0;0;1;0;0;0;0;0;0;0;0;4;5;5;3;4;2;4;;1;1;2;1;5;3;3;3;1;3;3;3;4;3;5;2;1;2;1;1;4;2;3;2;1;1;.d;3;3;3;2;2;2;3;1;3;4;2;2;1;2;2;1;1;4;2;4;4;2;2;3;3;3;2;3;3;1;1;2;2;2;1;1;1;1;2;0;0;0;0;0;0;1;0;0;0;0;0;0;0;0;0;0;0;0;0;0;0;0;0;0;0;0;0;0;0;0;0;0;0;0;0;0;0;0;2;2;3;2;2;2;2;66;3;2;2;2;2;2;2;7;2;.a;.a;.a;;;;0.602…	2321	2	3	13	6	3	4	3	3	1	0	7	6	-1	0	-1	-1	20	10	90	18	100	2	2	2	0	5	1	5	5	5	3	1	1	3		0	1	0	0	1	1	0	0	0	0	0	1	0
;;2;3;13;8;3;4;3;5;1;2;7;8;1;0;1;1;.b;3;4;4;5;3;3;3;0;1;1;5;3;5;2;1;1;1;1;1;1;0;0;1;1;0;0;0;0;0;1;1;0;0;0;1;0;0;0;4;3;5;3;4;2;3;1;2;1;1;1;3;5;4;1;1;3;3;3;3;3;3;2;2;2;1;1;4;1;1;1;1;1;3;3;2;1;1;2;2;3;1;1;1;1;2;2;1;4;4;3;4;4;4;4;4;4;4;4;3;3;1;2;3;3;2;3;3;3;3;3;3;3;1;0;0;0;0;0;0;0;0;1;0;0;1;0;0;0;0;0;1;0;0;1;0;0;1;0;0;1;0;0;1;0;0;1;0;0;1;0;0;4;1;4;2;2;4;2;53;4;1;1;1;2;2;2;1;10;.a;.a;.a;;;;0.6020378;9…	2322	2	3	13	8	3	4	3	5	1	2	7	8	1	0	1	1	.b	3	4	4	5	3	3	3	0	1	1	5	3	5	2	1	1	1	1	1	1	0	0	1	1	0	0	0	0	0	1	1
;;2;3;13;5;3;3;3;4;0;1;6;7;1;0;1;1;8;10;72;12;60;2;3;2;1;1;1;3;3;3;3;3;3;1;3;1;1;0;0;1;1;0;0;0;1;0;0;1;1;0;0;0;1;0;0;4;4;5;3;4;3;3;1;1;1;2;2;3;5;5;3;3;3;5;3;3;3;5;2;1;1;1;1;3;2;3;1;1;1;3;2;3;1;2;2;2;2;2;1;2;1;2;2;1;1;4;1;4;4;4;4;4;4;4;1;4;2;1;2;3;3;1;;2;2;1;1;2;;0;.d;0;0;0;0;0;0;0;0;1;0;0;1;0;0;0;0;0;0;0;0;0;0;0;0;0;0;0;0;0;0;0;0;0;0;0;0;0;3;4;3;2;1;3;2;58;3;1;1;1;1;2;5;1;2;.a;.a;.a;;;;0.6020378;…	2323	2	3	13	5	3	3	3	4	0	1	6	7	1	0	1	1	8	10	72	12	60	2	3	2	1	1	1	3	3	3	3	3	3	1	3	1	1	0	0	1	1	0	0	0	1	0	0	1
;;2;3;13;5;1;8;1;8;7;7;9;9;0;0;0;0;15;3;80;3;80;3;3;3;1;1;1;5;5;5;2;1;5;1;5;1;1;0;0;1;1;1;0;0;0;0;0;1;1;0;0;0;0;0;1;2;4;5;4;4;3;4;2;2;1;1;2;3;5;3;3;3;4;5;3;4;4;4;2;1;2;1;1;4;2;2;2;1;1;4;3;3;2;2;2;2;2;1;1;1;3;1;2;1;2;2;1;4;4;4;4;4;4;4;4;2;2;3;2;3;2;2;2;2;2;2;2;2;3;.d;0;0;1;0;0;.d;0;0;1;0;0;0;0;0;.d;0;0;.d;0;0;.d;0;0;0;0;0;0;0;0;0;0;0;0;0;0;1;0;0;2;2;3;2;2;3;2;54;3;1;1;2;2;1;2;1;6;.a;.a;.a;;;;0.602…	2324	2	3	13	5	1	8	1	8	7	7	9	9	0	0	0	0	15	3	80	3	80	3	3	3	1	1	1	5	5	5	2	1	5	1	5	1	1	0	0	1	1	1	0	0	0	0	0	1
;;2;3;13;10;0;10;0;10;10;10;10;10;0;0;0;0;30;0;110;0;110;3;3;3;0;1;1;5;5;5;2;1;5;1;5;1;1;0;0;1;0;0;0;0;0;0;1;1;1;0;0;0;0;0;1;4;5;5;3;3;3;3;2;2;1;1;1;1;4;4;1;1;3;5;3;4;4;4;2;1;3;3;1;4;4;3;2;2;3;4;.d;.d;2;1;2;2;1;3;1;3;2;1;2;1;3;3;3;3;3;3;3;3;3;3;3;3;3;3;2;2;2;2;3;2;2;2;2;2;2;1;0;0;0;0;0;0;0;0;0;0;0;0;0;0;0;0;0;1;0;0;0;0;0;0;0;0;0;0;0;0;0;0;0;0;0;.d;0;0;4;2;2;1;1;3;1;48;3;1;1;2;2;1;2;4;6;.a;.a;.a;;…	2325	2	3	13	10	0	10	0	10	10	10	10	10	0	0	0	0	30	0	110	0	110	3	3	3	0	1	1	5	5	5	2	1	5	1	5	1	1	0	0	1	0	0	0	0	0	0	1	1
;;2;3;13;8;3;4;3;6;1;3;7;9;2;0;2;2;.b;2;6;2;8;3;3;3;0;1;1;5;3;3;2;1;5;1;3;1;0;0;0;1;0;0;0;1;0;0;0;1;0;0;0;1;0;0;0;4;5;5;1;3;2;3;2;2;1;1;3;5;3;3;3;3;5;5;5;4;5;5;2;1;2;1;1;4;3;3;2;1;1;.d;2;3;3;2;2;2;3;1;1;1;3;2;2;2;4;1;1;4;4;2;4;4;2;4;4;3;3;1;2;3;3;2;3;2;2;2;2;1;3;1;0;0;0;0;0;0;0;0;1;0;0;0;1;0;0;0;0;1;0;0;0;0;0;0;0;0;0;0;0;0;0;0;0;0;0;1;0;0;4;3;4;5;5;4;2;54;3;1;1;2;2;2;4;1;5;.a;.a;.a;;;;0.6020378;9…	2326	2	3	13	8	3	4	3	6	1	3	7	9	2	0	2	2	.b	2	6	2	8	3	3	3	0	1	1	5	3	3	2	1	5	1	3	1	0	0	0	1	0	0	0	1	0	0	0	1
;;2;3;13;5;3;3;4;2;0;-2;6;6;-1;1;0;-2;20;16;80;15;50;2;1;1;0;5;1;5;4;5;4;1;5;3;5;0;0;0;1;1;1;0;0;0;0;0;1;0;.d;0;0;0;0;0;1;3;4;5;2;4;2;2;2;1;1;1;3;4;5;3;3;3;5;5;3;3;3;4;2;1;2;1;1;.d;3;3;2;1;1;.d;3;3;3;2;2;2;3;1;1;1;3;1;2;1;3;2;1;4;4;2;3;2;2;4;4;3;3;2;3;2;2;2;2;2;2;3;2;2;3;0;0;1;.d;0;0;1;0;0;0;0;0;0;0;0;.d;0;0;.d;0;0;0;0;0;0;0;0;1;0;0;0;0;0;0;0;0;1;0;0;3;2;2;2;2;3;1;57;2;1;1;2;2;2;2;1;9;.a;.a;.a;;;…	2327	2	3	13	5	3	3	4	2	0	-2	6	6	-1	1	0	-2	20	16	80	15	50	2	1	1	0	5	1	5	4	5	4	1	5	3	5	0	0	0	1	1	1	0	0	0	0	0	1	0
;;2;3;13;2;1;1;1;1;0;0;2;2;0;0;0;0;9;12;24;6;6;3;3;3;0;1;1;5;5;5;1;1;5;5;5;1;1;0;0;1;1;0;0;0;0;0;1;1;1;0;0;0;0;0;1;4;5;5;1;4;5;4;1;2;1;1;3;4;4;4;3;3;4;2;5;4;4;4;2;1;2;1;1;4;3;3;2;1;1;4;2;2;2;2;2;2;2;1;1;4;3;2;1;2;4;3;3;4;4;4;4;4;4;3;3;3;3;2;2;3;3;2;2;3;2;2;2;2;3;1;0;0;0;0;0;0;0;0;1;0;0;0;1;0;0;0;0;0;0;0;1;0;0;0;0;0;0;0;0;0;0;0;0;0;0;1;0;0;2;4;2;1;1;4;2;57;3;1;1;2;2;1;2;1;8;.a;.a;.a;;;;0.6020378;9…	2328	2	3	13	2	1	1	1	1	0	0	2	2	0	0	0	0	9	12	24	6	6	3	3	3	0	1	1	5	5	5	1	1	5	5	5	1	1	0	0	1	1	0	0	0	0	0	1	1
;;2;3;13;4;3;3;2;3;0;1;6;5;0;-1;-1;1;12;12;99;6;33;3;3;3;0;1;1;5;5;5;3;5;1;5;5;1;1;0;0;1;1;0;0;0;0;0;1;1;0;0;0;0;0;0;1;4;5;5;3;4;5;4;2;2;1;1;2;4;4;4;3;3;2;2;3;4;3;3;2;1;2;1;1;.d;3;1;2;1;1;.d;3;3;3;2;2;2;3;1;1;2;3;2;2;1;2;2;1;2;2;2;4;3;2;4;4;4;3;2;3;3;1;1;2;1;1;1;2;1;2;1;0;0;0;0;0;1;0;0;1;0;0;0;0;0;0;0;0;0;0;0;0;0;0;0;0;0;0;0;0;0;0;0;0;0;0;0;0;0;2;4;3;1;5;3;2;59;4;1;1;2;2;2;2;1;8;.a;.a;.a;;;;0.602…	2329	2	3	13	4	3	3	2	3	0	1	6	5	0	-1	-1	1	12	12	99	6	33	3	3	3	0	1	1	5	5	5	3	5	1	5	5	1	1	0	0	1	1	0	0	0	0	0	1	1
;;2;3;13;5;3;3;3;0;0;-3;6;3;-3;0;-3;-3;;10;10;25;60;;3;2;0;1;1;4;4;4;4;1;1;3;4;1;1;0;0;1;0;0;0;0;0;0;1;0;0;0;1;0;0;0;1;3;5;5;3;4;5;4;2;;1;1;3;4;3;3;4;3;5;3;3;3;3;5;2;1;3;1;3;.d;3;4;1;1;3;3;3;4;3;2;2;2;1;1;1;;1;2;1;2;2;1;2;3;3;2;3;3;3;3;2;2;2;2;2;2;2;2;1;1;;1;1;1;1;0;0;0;0;0;0;0;0;0;0;0;0;0;0;0;0;0;0;0;0;0;0;0;0;0;0;0;0;0;0;0;0;0;0;0;0;0;0;0;2;2;3;1;2;3;2;54;3;1;1;2;2;2;2;1;8;.a;.a;.a;budget worke…	2330	2	3	13	5	3	3	3	0	0	-3	6	3	-3	0	-3	-3		10	10	25	60		3	2	0	1	1	4	4	4	4	1	1	3	4	1	1	0	0	1	0	0	0	0	0	0	1	0
;;3;2;2;5;3;3;2;5;0;3;6;7;2;-1;1;3;15;12;40;15;100;1;1;1;0;1;1;1;1;1;1;1;2;1;2;1;0;0;0;0;1;0;0;0;0;1;0;1;0;0;0;1;0;0;0;3;5;4;2;3;4;3;2;1;1;2;1;2;4;2;1;1;3;3;4;4;2;4;2;1;1;1;1;2;1;1;1;1;1;3;2;1;3;2;2;2;4;1;2;2;2;1;2;1;3;4;3;3;4;3;3;4;3;4;4;3;1;1;3;1;2;1;1;3;2;3;2;1;2;0;0;0;0;0;0;0;1;0;0;0;0;0;0;0;0;0;0;0;0;0;0;1;0;0;0;0;1;0;0;0;0;0;0;0;0;0;0;0;1;1;3;2;1;4;2;80;4;2;2;1;2;2;5;3;9;.a;.a;.a;;3;;0.3398…	3120	3	2	2	5	3	3	2	5	0	3	6	7	2	-1	1	3	15	12	40	15	100	1	1	1	0	1	1	1	1	1	1	1	2	1	2	1	0	0	0	0	1	0	0	0	0	1	0	1
;;3;2;2;4;0;5;3;2;5;-1;5;5;-3;3;0;-6;15;12;20;15;22;1;2;1;0;1;1;1;1;2;3;2;2;1;2;1;1;0;0;1;1;0;0;1;1;0;0;1;1;1;0;1;1;0;0;3;5;5;2;3;3;4;2;2;1;1;1;3;3;4;4;1;3;5;4;4;3;4;1;2;1;1;1;3;2;2;1;1;1;3;3;2;3;2;2;2;3;1;1;3;2;1;2;2;3;4;2;3;4;2;2;3;3;4;2;2;2;2;2;1;1;2;2;1;2;2;1;2;2;0;0;0;0;0;0;0;0;0;0;0;0;0;0;0;0;0;0;0;0;0;0;0;0;0;0;0;0;0;0;0;0;0;0;0;0;0;0;0;1;3;4;2;1;4;1;80;4;2;2;2;2;2;5;1;9;.a;.a;.a;;3;;0.339…	3121	3	2	2	4	0	5	3	2	5	-1	5	5	-3	3	0	-6	15	12	20	15	22	1	2	1	0	1	1	1	1	2	3	2	2	1	2	1	1	0	0	1	1	0	0	1	1	0	0	1
;;3;2;2;10;5;5;3;0;0;-3;10;3;-5;-2;-7;-3;15;15;55;10;25;1;1;1;0;1;1;1;1;4;4;1;1;1;2;1;0;0;0;1;0;1;0;1;1;1;0;0;0;0;0;1;1;0;0;3;5;4;2;2;3;2;2;2;1;2;1;1;2;2;2;1;3;5;5;3;3;5;2;1;1;1;1;3;1;3;1;1;1;2;2;3;1;2;2;2;3;2;1;4;2;2;1;1;1;1;1;1;1;2;1;1;2;2;1;2;2;2;2;1;1;1;2;2;1;3;1;1;2;0;0;0;0;0;0;0;0;0;0;0;0;0;0;0;0;0;0;0;0;0;0;0;0;0;0;0;0;1;0;0;0;0;0;0;0;0;0;0;1;2;3;2;1;1;1;78;4;1;1;1;1;2;1;1;9;.a;.a;.a;;3;;0…	3122	3	2	2	10	5	5	3	0	0	-3	10	3	-5	-2	-7	-3	15	15	55	10	25	1	1	1	0	1	1	1	1	4	4	1	1	1	2	1	0	0	0	1	0	1	0	1	1	1	0	0
;;3;2;2;7;3;5;0;7;2;7;8;7;2;-3;-1;5;15;10;80;10;80;2;3;3;0;1;1;1;1;5;3;3;1;1;3;1;1;0;0;1;0;0;0;0;0;1;0;0;0;0;1;1;1;0;0;3;5;4;4;3;2;1;2;2;1;2;1;1;3;4;1;1;4;3;3;4;2;2;2;3;1;1;1;3;2;3;1;1;1;3;2;4;3;2;2;2;2;1;2;2;2;2;1;1;1;2;2;2;3;2;2;2;2;2;3;2;1;1;3;1;2;2;2;1;1;2;1;1;2;0;0;0;0;0;0;1;1;1;0;0;0;0;0;0;0;0;0;0;0;0;0;0;0;0;0;0;0;0;0;0;0;0;0;0;0;0;0;0;3;3;4;1;1;3;2;81;4;2;1;1;2;2;1;1;9;.a;.a;.a;;3;;0.3398…	3123	3	2	2	7	3	5	0	7	2	7	8	7	2	-3	-1	5	15	10	80	10	80	2	3	3	0	1	1	1	1	5	3	3	1	1	3	1	1	0	0	1	0	0	0	0	0	1	0	0
;;3;1;3;6;1;2;1;3;1;2;3;4;1;0;1;1;6;2;20;15;32.5;2;1;2;0;2;1;2;2;3;5;1;3;1;3;1;0;0;0;0;1;0;0;0;0;1;0;0;1;0;0;0;1;0;0;3;3;5;3;4;2;2;2;2;1;2;3;1;4;3;3;1;3;4;5;2;1;1;2;1;2;1;1;;2;3;1;1;1;2;1;4;3;2;2;2;2;4;2;2;2;2;1;2;2;3;2;2;2;2;2;2;2;2;3;2;2;3;3;1;2;2;2;1;1;3;2;2;2;0;0;0;0;1;0;0;1;0;0;0;0;0;0;0;0;0;0;0;0;0;0;0;0;0;0;0;1;0;0;0;0;0;0;0;0;0;0;0;1;2;2;2;1;2;2;84;4;2;2;1;2;1;1;.c;7;.a;.a;.a;inservice tr…	3124	3	1	3	6	1	2	1	3	1	2	3	4	1	0	1	1	6	2	20	15	32.5	2	1	2	0	2	1	2	2	3	5	1	3	1	3	1	0	0	0	0	1	0	0	0	0	1	0	0
;;3;1;3;2;4;4;3;3;0;0;8;6;-1;-1;-2;0;5;10;10;20;20;3;3;2;0;5;1;5;5;5;5;4;3;1;5;0;1;0;1;0;0;0;0;0;0;0;1;0;0;0;1;0;0;0;1;5;5;5;5;4;3;4;2;2;2;1;2;4;3;3;3;3;5;3;4;4;4;3;2;4;1;1;1;3;1;3;2;1;2;;1;;3;2;2;2;2;1;2;4;2;2;2;1;4;3;4;4;4;4;3;3;3;4;4;4;3;3;3;2;1;1;2;1;3;3;2;3;3;1;0;0;0;1;0;1;0;0;0;0;0;0;0;0;0;0;0;0;0;0;0;0;0;0;1;0;1;0;0;0;0;0;0;0;1;1;0;0;3;3;4;1;1;3;2;83;3;2;2;2;2;;1;7;4;.a;.a;.a;;;;0.339802;1…	3125	3	1	3	2	4	4	3	3	0	0	8	6	-1	-1	-2	0	5	10	10	20	20	3	3	2	0	5	1	5	5	5	5	4	3	1	5	0	1	0	1	0	0	0	0	0	0	0	1	0
;;3;1;3;5;3;3;3;3;0;0;6;6;0;0;0;0;9;9;27;9;27;2;2;2;0;5;3;5;5;5;5;5;;3;5;0;0;0;1;0;0;0;1;0;0;0;1;0;0;0;1;0;0;0;1;5;5;5;5;4;5;5;2;2;1;2;3;3;3;3;3;3;5;3;4;4;4;4;2;4;1;1;1;3;3;3;1;1;1;3;2;3;2;2;2;2;2;4;2;1;1;2;;2;2;4;4;4;4;4;3;4;4;4;4;4;2;3;3;3;3;2;2;2;2;2;2;2;2;0;0;0;1;0;0;1;0;0;1;0;0;0;1;0;0;0;0;0;0;0;0;0;0;0;0;0;0;0;0;0;0;0;0;0;0;0;0;0;;;;;;;;63;2;2;2;2;2;;2;1;7;.a;.a;.a;;;;0.339802;11192.2;;;126	3126	3	1	3	5	3	3	3	3	0	0	6	6	0	0	0	0	9	9	27	9	27	2	2	2	0	5	3	5	5	5	5	5		3	5	0	0	0	1	0	0	0	1	0	0	0	1	0
;;3;1;3;3;2;3;2;1;1;-1;5;3;-2;0;-2;-2;5;;;;;;;;3;5;5;1;4;1;;;;;;0;0;0;0;1;0;0;0;0;0;0;0;0;0;0;0;0;0;0;0;;;;;;;;;;;;;;;;;;;;;;;;;;;;;;;;;;;;;;;;;;1;;1;;;;;;1;;;4;4;;;;;;;;;;1;;;;;;;;;;;0;0;0;0;0;0;0;0;0;0;0;0;0;0;0;0;0;0;0;0;0;0;0;0;0;0;0;0;0;0;0;0;0;0;0;0;0;0;0;;;;;;;;;;;;;;;2;;;.a;.a;.a;;;;0.339802;11192.2;;;127	3127	3	1	3	3	2	3	2	1	1	-1	5	3	-2	0	-2	-2	5								3	5	5	1	4	1						0	0	0	0	1	0	0	0	0	0	0	0	0
;;3;1;3;4;3;3;3;3;0;0;6;6;0;0;0;0;3;;;3;;1;3;3;0;2;1;5;5;5;5;5;5;1;3;0;1;0;0;0;1;0;0;0;0;0;1;0;1;0;0;0;1;0;0;4;5;5;3;4;5;3;2;2;2;2;3;3;3;3;3;1;4;3;4;4;4;4;1;4;1;1;1;3;1;1;2;1;1;.d;1;1;2;2;2;2;2;3;2;2;2;1;2;2;4;3;3;4;4;3;4;3;3;4;4;3;2;3;2;2;3;2;2;1;3;3;2;2;3;0;0;0;0;1;0;0;0;0;0;0;0;0;0;1;0;0;0;0;0;0;0;0;0;1;0;0;0;0;1;0;0;0;0;0;0;0;1;0;3;4;4;1;1;3;1;74;2;2;2;2;2;1;1;1;5;.a;.a;.a;;7;Health Worker;0.…	3128	3	1	3	4	3	3	3	3	0	0	6	6	0	0	0	0	3			3		1	3	3	0	2	1	5	5	5	5	5	5	1	3	0	1	0	0	0	1	0	0	0	0	0	1	0
;;3;1;3;1;3;3;3;4;0;1;6;7;1;0;1;1;20;10;50;20;30;2;2;2;0;3;4;4;5;3;5;3;5;1;5;0;1;0;0;0;0;.d;0;0;0;1;0;0;0;0;0;0;1;0;0;4;5;5;3;5;2;3;2;2;2;2;4;5;4;4;1;3;3;2;5;4;2;3;2;3;3;2;2;.d;.d;.d;2;1;3;.d;4;.d;2;1;1;2;;;2;;3;2;2;2;3;2;3;3;2;3;2;3;2;2;3;1;3;2;1;2;2;1;3;2;2;;3;2;1;0;1;0;0;0;0;0;0;0;0;0;0;0;0;0;0;0;0;1;0;0;0;0;0;0;0;0;0;0;0;0;1;0;0;0;0;0;0;0;2;4;2;2;3;2;1;88;2;2;1;2;1;;1;3;5;.a;.a;.a;;;;0.339802…	3129	3	1	3	1	3	3	3	4	0	1	6	7	1	0	1	1	20	10	50	20	30	2	2	2	0	3	4	4	5	3	5	3	5	1	5	0	1	0	0	0	0	.d	0	0	0	1	0	0
;;3;1;3;2;3;5;3;4;2;1;8;7;-1;0;-1;-1;6;10;15;10;10;;;;0;4;4;4;4;4;1;5;2;5;5;.d;0;0;0;0;0;0;1;.d;0;0;0;1;0;0;0;1;0;0;0;5;5;3;5;5;5;5;2;2;1;2;4;4;3;2;;;1;4;4;4;1;1;2;4;2;1;1;4;1;1;1;1;1;2;3;2;3;2;2;2;;;;1;1;2;2;2;4;1;4;4;4;4;4;4;4;4;4;4;2;3;3;1;1;1;1;1;3;3;;1;1;0;0;0;1;0;0;0;0;1;0;0;0;0;0;0;0;0;0;0;0;0;0;0;0;1;0;0;1;0;0;0;0;0;0;0;0;0;0;0;1;2;1;1;1;1;;;3;2;2;2;2;1;1;;1;.a;.a;.a;;;no;0.339802;11192.2…	3130	3	1	3	2	3	5	3	4	2	1	8	7	-1	0	-1	-1	6	10	15	10	10				0	4	4	4	4	4	1	5	2	5	5	.d	0	0	0	0	0	0	1	.d	0	0	0	1
;;3;1;3;2;2;2;2;1;0;-1;4;3;-1;0;-1;-1;15;15;75;15;75;3;3;3;0;5;1;5;5;5;5;1;5;1;5;0;0;0;1;1;0;0;0;0;0;0;0;0;0;0;0;0;0;0;0;5;5;5;5;4;5;5;1;2;2;2;4;3;;5;5;2;4;;3;4;;;2;4;3;1;1;;1;1;;;1;;1;;2;2;2;2;2;4;2;2;1;2;2;1;4;4;4;4;4;4;;;4;4;4;3;1;3;3;;2;3;1;1;1;;3;2;3;0;0;0;0;0;1;0;0;1;0;0;0;0;0;0;0;1;0;0;0;0;0;0;0;0;0;0;0;0;0;0;0;1;0;0;0;0;0;1;3;3;2;1;2;4;2;57;1;2;2;2;2;1;;;;.a;.a;.a;;;;0.339802;11192.2;;;131	3131	3	1	3	2	2	2	2	1	0	-1	4	3	-1	0	-1	-1	15	15	75	15	75	3	3	3	0	5	1	5	5	5	5	1	5	1	5	0	0	0	1	1	0	0	0	0	0	0	0	0
;;3;1;3;1;1;1;1;2;0;1;2;3;1;0;1;1;3;;;;;2;2;2;3;3;3;5;5;5;3;2;2;2;5;1;0;0;0;0;0;0;0;0;0;0;0;0;0;0;0;0;0;0;0;4;;4;4;4;;4;2;2;1;1;3;1;;1;1;1;5;;3;4;1;;;1;1;1;1;;3;3;1;1;1;1;3;3;3;;;;;;;4;3;2;2;1;4;;;;;4;;;4;;;4;3;;;;;2;;;;;;;;0;0;0;0;0;0;0;0;0;0;0;0;0;0;0;0;0;0;0;0;0;0;0;0;0;0;0;0;0;0;0;0;0;0;0;0;0;0;0;1;4;3;1;1;2;;;2;1;1;1;2;;1;2;2;.a;.a;.a;;;;0.339802;11192.2;;;132	3132	3	1	3	1	1	1	1	2	0	1	2	3	1	0	1	1	3					2	2	2	3	3	3	5	5	5	3	2	2	2	5	1	0	0	0	0	0	0	0	0	0	0	0	0
;;3;1;3;7;3;3;3;5;0;2;6;8;2;0;2;2;18;18;60;18;60;2;2;2;0;3;3;5;5;5;3;1;3;1;3;1;1;0;0;1;1;0;0;0;0;0;1;0;1;0;0;1;1;0;0;3;5;5;2;4;4;4;1;2;1;1;3;3;3;3;3;1;3;3;3;4;3;4;2;4;1;1;1;3;2;3;2;1;1;.d;2;3;3;2;2;2;2;4;1;2;2;2;2;2;2;2;3;4;4;4;4;3;3;4;4;3;2;3;2;2;3;2;2;2;2;2;2;3;2;0;0;0;0;1;0;0;0;0;0;0;0;0;1;0;0;0;0;0;0;0;0;0;0;0;0;0;0;0;0;0;0;0;0;1;0;0;0;0;2;3;3;5;1;3;1;76;4;2;2;2;2;1;1;;2;.a;.a;.a;NB-Training;…	3133	3	1	3	7	3	3	3	5	0	2	6	8	2	0	2	2	18	18	60	18	60	2	2	2	0	3	3	5	5	5	3	1	3	1	3	1	1	0	0	1	1	0	0	0	0	0	1	0
;;3;1;3;3;1;2;1;2;1;1;3;3;0;0;0;0;2;;;;;;;;3;;;;;;;;;;;0;0;0;0;0;0;0;0;0;0;0;0;0;0;0;0;0;0;0;0;;;;;;;;;;;;;;;;;;;;;;;;;;;;;;;;;;;;;;;;;;;;;;;;;;;;;;;;;;;;;;;;;;;;;;;;;;;0;0;0;0;0;0;0;0;0;0;0;0;0;0;0;0;0;0;0;0;0;0;0;0;0;0;0;0;0;0;0;0;0;0;0;0;0;0;0;;;;;;;;;;;;;;;;;;.a;.a;.a;;;4;0.339802;11192.2;;;134	3134	3	1	3	3	1	2	1	2	1	1	3	3	0	0	0	0	2								3											0	0	0	0	0	0	0	0	0	0	0	0	0
;;3;1;3;2;1;3;1;2;2;1;4;3;-1;0;-1;-1;2;2;;2;;3;3;3;0;5;3;5;;5;5;5;5;3;5;0;0;0;1;0;0;0;1;0;0;0;1;0;0;0;1;0;0;0;1;5;5;5;5;4;4;4;2;1;2;2;3;3;3;3;5;2;5;4;4;4;4;1;2;4;1;1;1;1;1;1;1;1;2;1;1;4;1;2;2;2;;;1;4;3;2;2;2;4;4;4;1;2;3;2;2;2;3;3;3;3;3;2;3;3;3;2;1;3;;2;2;1;1;0;0;0;0;1;0;0;0;0;1;0;0;0;1;1;0;0;0;0;0;0;0;0;1;0;0;0;0;0;0;0;0;0;0;0;0;0;0;4;1;1;5;5;1;2;51;1;1;1;2;2;1;;;;.a;.a;.a;;;;0.339802;11192.2;;;1…	3135	3	1	3	2	1	3	1	2	2	1	4	3	-1	0	-1	-1	2	2		2		3	3	3	0	5	3	5		5	5	5	5	3	5	0	0	0	1	0	0	0	1	0	0	0	1	0
;;3;1;3;6;3;3;3;5;0;2;6;8;2;0;2;2;18;12;6;;;2;3;3;0;5;1;4;4;3;;1;4;1;5;1;0;0;0;1;1;0;0;0;0;0;1;1;0;0;0;1;1;0;0;3;5;5;4;;3;3;2;1;1;1;3;3;3;4;3;3;4;;3;4;4;3;2;4;1;1;1;3;1;3;2;1;2;4;2;4;;2;2;2;3;4;2;4;2;1;2;1;4;4;4;4;4;4;4;4;2;4;4;2;2;;;3;3;2;2;;3;3;3;3;3;0;0;0;0;0;0;0;0;0;0;1;0;0;1;0;0;0;0;0;0;0;0;0;0;1;0;0;1;0;0;1;0;0;0;0;1;0;0;1;4;4;1;1;1;3;1;75;2;2;2;2;2;1;1;1;5;.a;.a;.a;;3;Banker;0.339802;11192…	3136	3	1	3	6	3	3	3	5	0	2	6	8	2	0	2	2	18	12	6			2	3	3	0	5	1	4	4	3		1	4	1	5	1	0	0	0	1	1	0	0	0	0	0	1	1
;;3;1;3;1;1;5;2;4;4;2;6;6;-1;1;0;-2;10;;;;;3;3;3;0;5;5;5;5;5;5;5;;1;;1;0;0;0;0;0;0;0;0;0;0;0;0;0;0;0;0;0;0;0;3;;;;5;;;2;2;1;2;5;1;5;1;1;1;3;1;;;;1;1;4;;;;;1;1;;1;1;1;1;1;3;;;;4;4;3;4;3;2;2;2;;;1;;;1;;;1;;;1;;;;;;;;;;;1;;1;0;0;0;0;0;0;0;0;0;0;0;0;0;0;0;0;0;0;0;0;0;0;0;0;0;0;0;0;0;0;0;0;0;0;0;0;0;0;0;2;2;2;3;1;;1;75;2;;;;;;5;3;;.a;.a;.a;;;I did my own job;0.339802;11192.2;;;137	3137	3	1	3	1	1	5	2	4	4	2	6	6	-1	1	0	-2	10					3	3	3	0	5	5	5	5	5	5	5		1		1	0	0	0	0	0	0	0	0	0	0	0	0
;;3;1;3;1;1;3;1;5;2;4;4;6;2;0;2;2;8;10;10;6;10;2;3;2;0;4;;5;5;;4;4;;1;5;0;0;0;1;1;0;0;0;0;0;0;1;0;0;0;1;0;0;0;1;5;5;5;5;2;4;4;2;1;1;2;3;3;5;5;3;2;2;3;3;5;4;4;2;2;1;2;1;3;.d;3;2;1;3;;;4;3;2;2;2;3;2;3;2;3;1;2;2;2;4;4;3;4;4;3;4;4;4;4;4;2;1;;2;;;;;;;2;;;0;0;0;0;0;0;0;0;0;0;0;0;0;0;0;0;0;0;0;0;0;0;0;0;0;0;0;0;0;0;0;0;0;0;0;0;0;0;0;4;3;2;3;2;2;;77;1;;;;;;1;2;2;.a;.a;.a;;;;0.339802;11192.2;;;138	3138	3	1	3	1	1	3	1	5	2	4	4	6	2	0	2	2	8	10	10	6	10	2	3	2	0	4		5	5		4	4		1	5	0	0	0	1	1	0	0	0	0	0	0	1	0
;;3;1;3;1;2;4;3;2;2;-1;6;5;-2;1;-1;-3;6;;;6;20;1;2;2;0;3;1;5;5;3;3;5;5;1;5;1;0;0;0;0;1;0;0;0;0;0;1;0;1;0;0;0;0;0;1;4;5;5;2;4;3;5;2;1;2;2;2;2;5;3;3;1;5;3;5;4;3;4;2;4;3;1;1;;2;3;2;1;1;4;3;3;3;1;2;2;;4;1;2;1;2;1;2;2;3;1;3;2;1;4;3;1;4;3;2;3;1;2;1;3;1;1;1;2;2;1;2;3;0;1;0;0;0;0;0;0;0;0;0;0;0;1;0;0;0;0;0;0;0;0;0;0;0;0;0;0;0;0;0;0;0;0;0;0;0;1;0;1;3;4;5;2;3;2;80;2;2;2;2;2;;1;2;4;.a;.a;.a;;9;Domestic;0.339…	3139	3	1	3	1	2	4	3	2	2	-1	6	5	-2	1	-1	-3	6			6	20	1	2	2	0	3	1	5	5	3	3	5	5	1	5	1	0	0	0	0	1	0	0	0	0	0	1	0
;;3;1;3;2;1;2;3;1;1;-2;3;4;-1;2;1;-3;2;2;;;;;;;3;;;;;;;;;;;0;0;0;0;0;0;0;0;0;0;0;0;0;0;0;0;0;0;0;0;;;;;;;;;;;;;;;;;;;;;;;;;;;;;;;;;;;;;;;;;;;;;;;;;;;;;;;;;;;;;;;;;;;;;;;;;;;0;0;0;0;0;0;0;0;0;0;0;0;0;0;0;0;0;0;0;0;0;0;0;0;0;0;0;0;0;0;0;0;0;0;0;0;0;0;0;;;;;;;;;;;;;;;;;;.a;.a;.a;;;;0.339802;11192.2;;;140	3140	3	1	3	2	1	2	3	1	1	-2	3	4	-1	2	1	-3	2	2							3											0	0	0	0	0	0	0	0	0	0	0	0	0
;;3;1;3;1;1;2;2;2;1;0;3;4;0;1;1;-1;;;;;;1;1;1;3;;;;;;;;;;;0;0;0;0;0;0;0;0;0;0;0;0;0;0;0;0;0;0;0;0;;;;;;;;;;;;;;;;;;;;;;;;;;;;;;;;;;;;;;;;;;;;;;;;;;;;;;;;;;;;;;;;;;;;;;;;;;;0;0;0;0;0;0;0;0;0;0;0;0;0;0;0;0;0;0;0;0;0;0;0;0;0;0;0;0;0;0;0;0;0;0;0;0;0;0;0;;;;;;;;;;;;;;;;;;.a;.a;.a;;;;0.339802;11192.2;;;141	3141	3	1	3	1	1	2	2	2	1	0	3	4	0	1	1	-1						1	1	1	3											0	0	0	0	0	0	0	0	0	0	0	0	0
;;3;1;3;8;2;2;6;2;0;-4;4;8;0;4;4;-4;;;;;;2;2;2;0;3;5;4;4;;;4;;1;4;0;0;0;0;0;0;0;0;0;0;0;0;0;0;0;0;0;0;0;0;5;;;;5;;;2;;1;;1;3;;3;1;2;3;;;4;3;5;2;4;2;1;1;.d;3;3;2;2;2;4;4;4;3;2;2;2;;2;2;2;2;2;2;1;;3;;;2;;3;;;;3;;;;;;;;;;;;2;;;0;0;0;0;0;0;0;0;0;0;0;0;0;0;0;0;0;0;0;0;0;0;0;0;0;0;0;0;0;0;0;0;0;0;0;0;0;0;0;2;3;3;5;5;3;;;1;1;;2;2;;2;1;3;.a;.a;.a;;;;0.339802;11192.2;;;142	3142	3	1	3	8	2	2	6	2	0	-4	4	8	0	4	4	-4						2	2	2	0	3	5	4	4			4		1	4	0	0	0	0	0	0	0	0	0	0	0	0	0
;;3;1;3;4;2;2;2;2;0;0;4;4;0;0;0;0;;;50;;50;3;3;3;0;3;1;4;4;;4;3;;1;4;0;0;0;1;0;0;0;1;0;0;0;1;0;0;0;1;0;0;0;1;5;4;3;5;5;4;5;1;1;1;2;4;1;4;4;4;1;4;;3;3;;5;2;2;1;1;1;1;1;1;1;1;1;2;1;1;3;2;2;2;2;4;2;2;2;1;1;1;4;4;4;2;4;4;3;4;4;2;4;4;1;3;3;3;2;1;1;2;3;3;2;1;3;0;0;0;0;0;1;0;1;0;0;1;0;0;0;0;0;0;0;0;0;0;0;0;0;0;1;0;0;1;0;0;0;0;0;0;0;0;1;0;4;1;1;1;5;1;2;68;2;1;2;2;2;1;1;.c;2;.a;.a;.a;;;;0.339802;11192.2;;…	3143	3	1	3	4	2	2	2	2	0	0	4	4	0	0	0	0			50		50	3	3	3	0	3	1	4	4		4	3		1	4	0	0	0	1	0	0	0	1	0	0	0	1	0
;;3;1;4;5;4;3;5;3;-1;-2;7;8;0;1;1;-1;;;;20;;1;;;0;5;5;5;5;5;5;5;5;5;5;0;0;0;1;0;0;0;1;0;0;0;1;0;0;0;1;0;0;0;1;5;5;5;3;4;4;2;2;1;1;1;3;1;4;1;4;1;4;2;3;4;1;5;1;4;1;1;1;3;1;1;1;1;1;3;3;1;2;2;2;2;4;3;1;1;2;2;1;1;4;3;4;4;4;3;4;3;2;3;4;3;2;3;1;2;3;2;3;2;;3;3;2;1;0;0;0;0;0;1;0;0;0;0;0;0;0;0;0;0;0;0;0;1;0;0;0;0;0;0;0;0;0;1;1;0;0;0;0;0;0;0;0;1;4;2;2;2;3;1;;4;1;2;1;1;;5;;4;.a;.a;.a;;;;0.339802;11192.2;;;144	3144	3	1	4	5	4	3	5	3	-1	-2	7	8	0	1	1	-1				20		1			0	5	5	5	5	5	5	5	5	5	5	0	0	0	1	0	0	0	1	0	0	0	1	0
;;3;1;4;3;3;4;3;4;1;1;7;7;0;0;0;0;;3;6;3;4;;;;0;;;;;;;;;;;0;0;0;0;0;0;0;0;0;0;0;0;0;0;0;0;0;0;0;0;;;;;;;;;;;;;;;;;;;;;;;;;;;;;;;;;;;;;;;;;;;;;;;;;;;;;;;;;;;;;;;;;;;;;;;;;;;0;0;0;0;0;0;0;0;0;0;0;0;0;0;0;0;0;0;0;0;0;0;0;0;0;0;0;0;0;0;0;0;0;0;0;0;0;0;0;;;;;;;;;;;;;;;;;;.a;.a;.a;;;;0.339802;11192.2;;;145	3145	3	1	4	3	3	4	3	4	1	1	7	7	0	0	0	0		3	6	3	4				0											0	0	0	0	0	0	0	0	0	0	0	0	0
;;3;1;4;5;2;6;2;6;4;4;8;8;0;0;0;0;;5;10;20;10;3;3;3;0;5;5;5;5;5;5;1;5;1;5;0;0;0;1;0;0;0;1;0;0;0;1;0;0;0;1;0;0;0;1;3;5;5;3;4;4;4;1;1;2;1;1;3;3;1;3;1;5;3;3;4;4;4;2;4;1;1;1;2;2;2;1;1;1;2;2;3;1;.c;1;2;2;4;2;3;2;2;2;1;4;4;4;4;4;4;4;4;4;4;4;4;2;3;3;3;3;3;3;3;3;3;3;3;3;0;0;0;1;0;0;1;0;0;1;0;0;1;0;0;1;0;0;1;0;0;1;0;0;1;0;0;1;0;0;1;0;0;1;0;0;1;0;0;4;4;4;1;1;4;2;88;4;2;2;2;2;;1;.c;2;.a;.a;.a;;;In Johannesb…	3146	3	1	4	5	2	6	2	6	4	4	8	8	0	0	0	0		5	10	20	10	3	3	3	0	5	5	5	5	5	5	1	5	1	5	0	0	0	1	0	0	0	1	0	0	0	1	0
;;3;1;4;8;3;6;3;6;3;3;9;9;0;0;0;0;3;3;5;3;6;2;3;3;0;5;2;2;2;3;3;1;5;1;5;0;0;0;1;0;1;0;0;0;0;1;0;0;0;0;1;0;0;0;1;3;3;3;3;3;4;4;1;1;1;2;3;1;1;1;3;1;3;3;4;3;3;3;1;4;1;1;1;2;1;1;1;1;1;2;1;3;2;2;2;2;4;4;3;4;3;2;1;2;2;3;4;3;4;4;4;3;2;2;3;4;3;3;3;2;2;3;3;2;3;3;3;3;3;0;0;1;0;0;1;0;0;1;0;0;0;0;0;0;0;0;1;0;0;1;0;0;0;0;0;1;0;1;0;0;0;0;0;0;0;0;1;0;4;4;2;2;2;1;2;88;3;2;1;1;1;3;1;6;1;.a;.a;.a;;;;0.339802;11192…	3147	3	1	4	8	3	6	3	6	3	3	9	9	0	0	0	0	3	3	5	3	6	2	3	3	0	5	2	2	2	3	3	1	5	1	5	0	0	0	1	0	1	0	0	0	0	1	0	0
;;3;1;4;6;3;4;3;4;1;1;7;7;0;0;0;0;4;2;2;4;8;;3;3;0;5;5;5;5;5;5;5;5;2;5;0;0;0;1;0;0;0;1;0;0;0;1;0;0;0;1;0;0;0;1;5;5;5;4;4;1;2;1;1;2;2;;2;2;;5;;5;;5;3;2;5;2;4;2;2;2;4;4;4;2;1;1;.d;3;3;1;2;2;2;3;3;2;;;;;;;;;;4;2;;;;1;1;1;3;3;;;;;1;1;1;1;1;1;1;1;0;0;1;0;0;0;0;0;0;0;0;0;0;0;0;0;0;0;0;0;0;0;0;0;0;0;0;0;0;0;0;0;0;0;0;0;0;0;3;3;4;4;3;1;;;2;2;1;1;2;;4;;8;.a;.a;.a;;;;0.339802;11192.2;;;148	3148	3	1	4	6	3	4	3	4	1	1	7	7	0	0	0	0	4	2	2	4	8		3	3	0	5	5	5	5	5	5	5	5	2	5	0	0	0	1	0	0	0	1	0	0	0	1	0
;;3;1;4;4;4;3;3;3;-1;0;7;6;0;-1;-1;1;18;24;88;27;91;3;3;2;0;5;1;5;5;5;3;1;5;1;5;0;0;0;1;1;0;0;0;0;0;0;1;0;1;0;0;0;0;0;1;4;5;5;4;4;4;4;1;2;2;2;3;1;3;3;3;1;4;5;5;4;2;4;1;4;1;1;1;4;3;3;1;1;1;3;3;3;3;2;2;2;4;4;2;3;2;2;1;2;4;4;3;4;4;3;4;3;3;3;4;3;3;3;3;2;2;2;2;1;3;3;3;2;3;1;0;0;1;0;0;1;0;0;0;0;0;0;0;0;0;0;0;0;0;0;0;0;0;1;0;0;1;0;0;0;1;0;0;0;0;0;0;1;3;4;4;1;1;4;2;79;2;2;2;2;2;1;1;1;6;.a;.a;.a;;4;Hope W…	3149	3	1	4	4	4	3	3	3	-1	0	7	6	0	-1	-1	1	18	24	88	27	91	3	3	2	0	5	1	5	5	5	3	1	5	1	5	0	0	0	1	1	0	0	0	0	0	0	1	0
;;3;1;4;5;3;3;3;4;0;1;6;7;1;0;1;1;6;5;7;4;6;3;3;3;0;5;3;5;5;5;5;1;5;1;5;0;0;0;1;1;0;0;0;0;0;0;1;0;0;0;1;0;0;0;1;4;5;5;5;4;4;1;2;1;1;1;1;3;;3;3;1;5;5;5;5;4;4;2;4;1;1;1;3;1;2;1;1;1;3;1;3;3;2;2;2;3;4;2;2;1;2;2;2;4;4;3;4;4;4;3;4;3;3;4;3;3;3;2;1;1;3;2;2;2;2;2;;3;0;0;1;0;1;0;0;0;0;0;0;0;0;0;0;0;0;1;0;0;0;0;0;0;0;0;0;0;0;0;0;0;0;0;0;0;0;0;1;4;4;4;2;4;3;2;83;2;2;2;2;2;1;1;7;2;.a;.a;.a;;13;Never worked be…	3150	3	1	4	5	3	3	3	4	0	1	6	7	1	0	1	1	6	5	7	4	6	3	3	3	0	5	3	5	5	5	5	1	5	1	5	0	0	0	1	1	0	0	0	0	0	0	1	0
;;3;1;4;3;2;3;3;2;1;-1;5;5;-1;1;0;-2;7;6;20;3;30;2;3;3;0;5;2;5;5;5;5;2;5;1;5;0;0;0;1;1;0;0;0;0;0;0;1;0;0;0;1;0;0;0;1;5;4;5;5;4;3;3;2;2;2;2;5;4;4;5;3;5;5;3;4;3;3;4;2;4;1;1;1;3;2;3;1;1;1;3;2;3;1;2;2;2;2;4;2;2;1;2;1;2;4;3;3;4;3;2;2;3;3;3;2;2;2;3;2;1;2;3;2;3;3;2;3;2;3;0;0;0;1;0;0;0;0;0;0;0;0;0;0;0;1;0;0;0;0;0;1;0;0;1;0;0;0;0;0;0;1;0;0;0;0;0;1;0;3;4;4;2;3;2;2;72;2;2;2;2;2;1;1;2;3;.a;.a;.a;;;Volunteer;…	3151	3	1	4	3	2	3	3	2	1	-1	5	5	-1	1	0	-2	7	6	20	3	30	2	3	3	0	5	2	5	5	5	5	2	5	1	5	0	0	0	1	1	0	0	0	0	0	0	1	0
;;3;1;4;6;3;3;3;4;0;1;6;7;1;0;1;1;20;;;6;10;;;3;0;5;5;5;5;5;5;5;5;5;5;0;0;0;1;0;0;0;1;0;0;0;1;0;0;0;1;0;0;0;1;5;5;5;5;5;5;5;2;2;2;2;1;5;3;3;5;5;4;5;5;5;5;5;;;;;;;;;1;1;1;;;;;2;2;2;;4;1;1;3;2;1;2;4;;;4;;;4;;;4;;;2;3;3;2;3;3;3;3;3;3;3;3;3;0;0;0;1;0;0;1;0;0;0;0;0;1;0;0;1;0;0;1;0;0;1;0;0;1;0;0;1;0;0;1;0;0;1;0;0;1;0;0;4;4;4;5;2;4;1;;2;2;1;2;2;;1;7;3;.a;.a;.a;;7;Irrigation;0.339802;11192.2;;;152	3152	3	1	4	6	3	3	3	4	0	1	6	7	1	0	1	1	20			6	10			3	0	5	5	5	5	5	5	5	5	5	5	0	0	0	1	0	0	0	1	0	0	0	1	0
;;3;1;4;5;3;4;3;4;1;1;7;7;0;0;0;0;16;5;2;5;30;3;3;3;0;5;3;5;5;5;1;1;5;1;5;0;0;0;1;1;0;0;0;0;0;0;1;1;0;0;0;0;0;0;1;2;3;5;3;3;4;4;2;2;2;2;1;3;1;1;1;5;5;5;;4;4;5;1;4;3;1;1;4;1;2;1;1;1;3;1;3;3;1;2;2;;;1;1;2;2;2;2;2;1;1;1;2;2;2;2;2;3;3;4;3;3;3;3;3;3;2;3;2;3;3;3;3;1;0;0;0;0;1;0;0;0;1;0;0;0;0;0;0;1;0;0;0;0;0;0;1;0;0;0;0;0;1;0;0;1;1;0;0;1;0;0;1;1;1;1;1;1;1;70;1;1;2;1;1;1;1;2;1;.a;.a;.a;;9;Housework;0.339…	3153	3	1	4	5	3	4	3	4	1	1	7	7	0	0	0	0	16	5	2	5	30	3	3	3	0	5	3	5	5	5	1	1	5	1	5	0	0	0	1	1	0	0	0	0	0	0	1	1
;;3;1;4;5;3;4;4;3;1;-1;7;7;-1;1;0;-2;5;6;4;;;;;;0;;;;;;;;;;;0;0;0;0;0;0;0;0;0;0;0;0;0;0;0;0;0;0;0;0;;;;;;;;;;;;;;;;;;;;;;;;;;;;;;;;;;;;;;;;;;;;;;;;;;;;;;;;;;;;;;;;;;;;;;;;;;;0;0;0;0;0;0;0;0;0;0;0;0;0;0;0;0;0;0;0;0;0;0;0;0;0;0;0;0;0;0;0;0;0;0;0;0;0;0;0;;;;;;;;;;;;;;;;;;.a;.a;.a;;;;0.339802;11192.2;;;154	3154	3	1	4	5	3	4	4	3	1	-1	7	7	-1	1	0	-2	5	6	4						0											0	0	0	0	0	0	0	0	0	0	0	0	0
;;3;1;4;6;2;4;2;3;2;1;6;5;-1;0;-1;-1;8;14;96;22;80;3;3;3;0;5;1;5;5;5;3;5;5;1;5;0;0;0;1;0;1;0;0;0;0;0;1;0;1;0;0;0;0;0;1;1;5;5;3;2;3;4;2;2;2;2;3;3;3;2;4;3;5;4;4;4;5;4;2;4;1;1;1;3;2;1;1;1;1;3;1;2;1;2;2;2;2;3;1;2;1;2;2;1;2;3;2;2;3;4;2;3;4;4;3;2;2;3;2;1;1;2;2;1;2;1;3;3;3;0;0;0;1;0;0;0;0;0;0;0;0;0;0;0;0;0;0;0;0;0;0;0;0;0;0;0;0;0;0;0;0;1;1;0;0;1;0;0;3;4;4;1;3;3;2;86;2;2;2;2;2;1;1;7;;.a;.a;.a;;;Unemploye…	3155	3	1	4	6	2	4	2	3	2	1	6	5	-1	0	-1	-1	8	14	96	22	80	3	3	3	0	5	1	5	5	5	3	5	5	1	5	0	0	0	1	0	1	0	0	0	0	0	1	0
;;3;1;4;6;2;4;4;4;2;0;6;8;0;2;2;-2;10;10;2;10;2;3;2;3;0;5;1;5;5;5;4;1;5;1;5;0;0;0;1;1;0;0;0;0;0;0;1;0;0;0;1;0;0;0;1;5;5;5;3;4;3;2;2;2;2;2;5;1;1;4;5;1;5;5;5;4;3;5;2;4;1;1;1;4;1;3;1;1;1;2;2;3;3;2;2;2;2;3;1;2;1;1;2;2;2;1;1;1;1;1;2;1;1;2;1;1;1;3;3;1;1;1;1;1;3;3;3;3;3;0;0;0;1;0;0;1;0;0;0;0;0;0;0;0;0;0;0;0;0;0;0;0;0;1;0;0;1;0;0;1;0;0;0;1;0;0;1;0;2;4;4;4;5;2;2;76;3;2;2;2;2;1;1;7;;.a;.a;.a;;;None;0.33980…	3156	3	1	4	6	2	4	4	4	2	0	6	8	0	2	2	-2	10	10	2	10	2	3	2	3	0	5	1	5	5	5	4	1	5	1	5	0	0	0	1	1	0	0	0	0	0	0	1	0
;;3;1;4;9;3;6;4;5;3;1;9;9;-1;1;0;-2;9;4;6;4;6;3;3;3;0;5;1;;5;5;4;4;;1;5;0;0;0;1;1;0;0;0;1;0;0;0;.d;0;0;0;1;0;0;0;5;5;;3;4;4;4;1;1;2;1;1;1;1;1;3;1;4;4;4;4;4;4;1;4;1;1;1;3;2;1;1;1;1;2;1;1;1;2;2;2;4;4;3;4;3;2;2;1;4;4;4;4;4;4;4;4;4;4;4;4;3;3;;3;3;3;3;3;3;3;3;3;3;0;0;1;1;0;0;0;0;0;0;1;0;0;1;0;0;0;1;0;1;0;0;1;0;1;0;0;0;1;0;0;1;0;0;0;1;0;0;1;1;1;4;1;1;1;2;75;3;2;2;2;2;1;1;3;5;.a;.a;.a;;;Dispact;0.339802…	3157	3	1	4	9	3	6	4	5	3	1	9	9	-1	1	0	-2	9	4	6	4	6	3	3	3	0	5	1		5	5	4	4		1	5	0	0	0	1	1	0	0	0	1	0	0	0	.d
;;3;1;4;4;4;3;5;3;-1;-2;7;8;0;1;1;-1;5;3;4;4;4;3;2;2;0;5;5;5;5;2;1;5;;1;5;0;0;0;1;0;0;0;1;0;0;0;1;0;0;0;1;0;0;0;1;4;2;5;;;3;4;1;1;1;2;1;3;1;3;1;1;5;4;3;5;2;3;2;4;1;1;1;3;1;1;1;1;1;2;1;2;1;2;2;2;;;;3;1;1;2;1;2;2;3;3;3;3;2;2;2;3;3;3;1;;2;2;2;1;1;2;1;;3;2;1;0;0;0;0;0;0;0;0;0;0;0;0;0;0;0;0;0;0;0;0;0;0;0;0;0;0;0;0;0;0;0;0;1;0;0;0;0;0;0;2;2;3;1;3;3;2;88;2;1;1;1;1;;2;;6;.a;.a;.a;;;;0.339802;11192.2;;;158	3158	3	1	4	4	4	3	5	3	-1	-2	7	8	0	1	1	-1	5	3	4	4	4	3	2	2	0	5	5	5	5	2	1	5		1	5	0	0	0	1	0	0	0	1	0	0	0	1	0
;;3;1;4;6;4;4;4;4;0;0;8;8;0;0;0;0;16;16;8;16;8;3;3;3;0;5;1;5;5;5;2;1;5;1;5;0;0;0;1;0;0;1;0;0;0;0;1;0;0;1;0;0;0;0;1;2;3;5;4;4;4;4;1;2;2;2;2;2;3;2;3;1;3;4;4;4;4;4;2;4;1;1;1;2;2;2;1;1;1;2;1;3;1;2;2;2;4;4;2;2;1;2;2;1;4;4;4;4;4;4;4;4;4;4;4;4;2;3;2;1;3;2;2;2;3;3;2;2;2;0;0;0;0;1;0;0;0;0;0;0;0;1;0;0;0;0;0;0;0;0;0;0;0;1;0;0;0;1;0;0;0;0;0;0;0;0;0;0;4;1;1;1;1;4;2;77;2;2;2;2;2;1;2;.c;;.a;.a;.a;Volunteer;9;Ta…	3159	3	1	4	6	4	4	4	4	0	0	8	8	0	0	0	0	16	16	8	16	8	3	3	3	0	5	1	5	5	5	2	1	5	1	5	0	0	0	1	0	0	1	0	0	0	0	1	0
;;3;1;4;0;2;2;0;0;0;0;4;0;-2;-2;-4;0;10;10;2;2;2;;;3;0;1;1;1;1;1;1;1;1;1;5;1;0;0;0;1;0;0;0;1;0;0;0;1;0;0;0;0;0;0;1;1;1;1;1;2;2;1;1;2;1;1;1;1;1;1;1;1;3;4;4;4;4;3;1;4;1;1;1;2;1;3;1;1;1;2;1;3;1;2;2;2;2;3;2;2;2;2;1;2;3;2;2;1;1;1;3;2;2;3;3;3;3;2;2;2;2;2;2;2;2;2;2;2;3;0;0;1;0;0;0;0;0;0;0;0;0;0;0;0;0;0;0;0;0;0;0;0;0;0;0;0;0;0;0;0;0;0;0;0;0;1;0;0;4;4;4;2;2;4;2;78;2;2;2;2;2;1;1;2;4;.a;.a;.a;;3;Home Based …	3160	3	1	4	0	2	2	0	0	0	0	4	0	-2	-2	-4	0	10	10	2	2	2			3	0	1	1	1	1	1	1	1	1	1	5	1	0	0	0	1	0	0	0	1	0	0	0	1
;;3;1;4;4;3;3;3;2;0;-1;6;5;-1;0;-1;-1;5;12;38;2;;;1;;0;4;5;5;;2;1;5;5;1;5;0;0;0;1;0;0;0;1;0;0;0;1;0;1;0;0;0;1;0;0;5;5;4;4;4;4;3;2;1;2;1;1;1;1;;1;1;2;3;5;4;4;2;1;1;2;2;2;4;.d;.d;1;1;1;3;2;1;;2;1;1;;1;2;;3;2;1;1;1;2;1;2;1;2;2;2;2;2;3;2;2;2;2;2;2;2;2;2;2;2;2;2;2;0;0;0;0;0;0;0;0;0;0;0;0;0;0;0;0;0;0;0;0;0;0;0;0;0;0;0;0;0;0;0;0;0;0;0;0;0;0;0;2;3;2;2;2;3;2;81;3;1;1;1;1;;3;;10;.a;.a;.a;;;;0.339802;11192.…	3161	3	1	4	4	3	3	3	2	0	-1	6	5	-1	0	-1	-1	5	12	38	2			1		0	4	5	5		2	1	5	5	1	5	0	0	0	1	0	0	0	1	0	0	0	1	0
;;3;1;4;2;4;4;3;5;0;2;8;8;1;-1;0;2;10;10;6;6;7;2;;;0;;;;;;5;;;4;1;1;0;0;0;0;0;0;0;1;0;0;0;0;0;0;0;0;0;0;0;1;;;1;1;;;2;;;;;;;1;;;1;;;;3;1;2;1;2;;;4;;;2;;;4;;;3;;;;1;1;1;1;1;2;;2;1;;;1;;;;;;;;;1;1;;;;;1;;;;;;;0;0;0;0;0;0;0;0;0;0;0;0;0;0;0;0;0;0;0;0;0;0;0;0;0;0;0;0;0;0;0;0;0;0;0;0;0;0;0;;;;2;;;;;6;2;;;;;5;1;;.a;.a;.a;;;;0.339802;11192.2;;;162	3162	3	1	4	2	4	4	3	5	0	2	8	8	1	-1	0	2	10	10	6	6	7	2			0						5			4	1	1	0	0	0	0	0	0	0	1	0	0	0	0
;;3;1;4;4;1;4;1;4;3;3;5;5;0;0;0;0;6;8;6;10;6;2;2;2;0;5;3;5;5;3;5;1;5;1;5;0;0;0;1;0;0;1;0;0;0;0;1;0;0;0;1;0;0;0;1;3;5;5;4;4;4;4;1;2;1;2;1;1;1;2;2;1;4;4;3;4;4;4;2;4;1;1;1;3;1;3;1;1;1;1;1;3;1;2;2;2;2;4;2;3;3;1;1;2;4;4;4;3;4;3;4;4;4;4;4;3;3;3;3;2;1;3;2;2;3;3;1;3;3;1;0;0;1;0;0;0;0;1;0;0;0;0;0;0;0;0;1;0;0;0;0;0;0;1;0;0;1;0;0;0;0;0;1;0;0;1;0;0;4;4;4;1;1;3;1;80;2;1;1;2;2;;5;.c;5;.a;.a;.a;;7;Build;0.33980…	3163	3	1	4	4	1	4	1	4	3	3	5	5	0	0	0	0	6	8	6	10	6	2	2	2	0	5	3	5	5	3	5	1	5	1	5	0	0	0	1	0	0	1	0	0	0	0	1	0
;;3;2;5;8;4;5;3;6;1;3;9;9;1;-1;0;2;15;12;46;16;66;1;1;1;0;1;1;1;1;1;3;1;2;1;3;1;1;0;0;1;1;0;0;1;1;1;0;0;0;0;1;1;0;0;0;3;4;4;4;4;4;4;1;2;2;2;3;2;2;2;1;1;3;4;4;4;4;4;1;1;1;1;1;2;2;2;1;1;1;2;1;1;3;1;1;1;2;4;3;4;2;1;2;1;4;4;3;4;4;4;3;3;3;4;4;4;2;3;2;2;2;2;2;2;2;2;2;2;2;0;0;0;1;0;0;0;0;0;0;0;0;0;0;0;0;0;0;0;0;0;0;0;0;0;0;0;0;0;0;0;0;0;0;0;0;0;0;0;3;2;3;1;1;4;1;63;3;2;1;1;2;6;2;1;9;.a;.a;.a;;3;;0.33980…	3164	3	2	5	8	4	5	3	6	1	3	9	9	1	-1	0	2	15	12	46	16	66	1	1	1	0	1	1	1	1	1	3	1	2	1	3	1	1	0	0	1	1	0	0	1	1	1	0	0
;;3;2;5;5;4;2;4;3;-2;-1;6;7;1;0;1;1;15;20;80;20;90;2;2;2;0;5;1;3;3;5;3;1;5;1;3;0;0;0;1;1;1;0;0;1;1;1;0;1;1;1;0;1;0;0;0;3;5;4;5;3;5;2;2;2;2;2;3;3;3;2;4;1;5;5;5;3;3;5;2;3;1;1;1;3;2;3;1;1;1;3;1;3;3;1;2;2;1;2;2;3;2;2;1;1;3;4;4;4;4;4;3;3;2;4;4;4;2;3;3;2;1;2;1;1;1;3;2;1;2;0;0;0;1;1;1;1;0;0;0;0;0;0;0;0;0;0;0;0;0;0;0;0;0;0;0;0;1;0;0;0;0;0;0;0;0;0;0;0;4;3;4;5;5;3;2;80;4;2;2;1;1;;2;1;8;.a;.a;.a;;3;;0.33980…	3165	3	2	5	5	4	2	4	3	-2	-1	6	7	1	0	1	1	15	20	80	20	90	2	2	2	0	5	1	3	3	5	3	1	5	1	3	0	0	0	1	1	1	0	0	1	1	1	0	1
;;3;2;5;10;3;3;3;3;0;0;6;6;0;0;0;0;24;9;99;9;99;2;2;2;0;2;1;2;2;2;3;5;1;1;3;1;0;0;0;1;1;1;0;1;1;1;0;0;1;1;0;1;0;0;0;3;4;4;3;3;4;3;1;2;1;1;1;2;3;3;1;1;3;3;3;4;2;2;2;2;1;1;1;2;2;1;1;1;1;3;2;3;3;1;1;2;1;4;3;3;2;2;1;2;2;3;3;3;3;2;2;2;2;3;2;2;2;3;3;2;2;2;2;2;2;3;3;1;2;0;0;0;1;0;1;0;0;0;0;0;0;0;0;0;0;0;0;0;0;0;0;0;0;0;0;0;1;0;0;0;0;0;0;0;0;.d;0;0;2;3;4;2;2;3;2;57;2;1;2;1;1;2;4;8;8;.a;.a;.a;;3;;0.339802…	3166	3	2	5	10	3	3	3	3	0	0	6	6	0	0	0	0	24	9	99	9	99	2	2	2	0	2	1	2	2	2	3	5	1	1	3	1	0	0	0	1	1	1	0	1	1	1	0	0
;;3;2;5;8;6;2;7;2;-4;-5;8;9;0;1;1;-1;18;18;44;18;33;3;2;1;0;1;1;1;1;2;2;1;3;1;2;1;1;1;0;1;1;0;0;1;1;1;0;1;1;1;0;1;1;0;0;2;3;4;2;3;2;3;1;1;1;2;2;3;2;2;2;2;4;2;1;4;4;4;1;2;1;1;1;2;1;1;1;1;1;3;1;1;3;1;2;2;3;2;2;3;2;1;1;1;4;4;2;4;4;2;4;4;2;4;4;3;3;3;2;2;3;2;2;3;2;3;2;2;3;1;0;0;0;1;0;0;0;0;0;0;0;0;1;0;0;0;0;0;0;0;0;1;0;0;0;0;0;0;0;0;0;0;0;0;0;0;1;0;3;2;4;1;1;3;1;77;2;2;2;2;2;2;2;1;9;.a;.a;.a;;2;;0.339…	3167	3	2	5	8	6	2	7	2	-4	-5	8	9	0	1	1	-1	18	18	44	18	33	3	2	1	0	1	1	1	1	2	2	1	3	1	2	1	1	1	0	1	1	0	0	1	1	1	0	1
;;3;2;5;7;3;5;3;6;2;3;8;9;1;0;1;1;12;10;80;10;90;2;2;3;0;1;1;2;3;5;3;1;5;1;3;1;1;0;0;1;1;1;0;0;0;1;0;1;1;1;0;1;0;0;0;3;4;4;2;3;4;3;2;2;1;1;1;3;4;3;3;1;5;2;5;4;2;3;2;3;1;1;1;3;2;3;1;1;1;3;2;3;3;2;1;1;2;4;3;4;3;2;1;2;.c;2;1;3;2;1;4;2;1;4;3;3;2;3;3;1;1;2;2;1;3;2;1;1;2;0;0;0;1;1;1;1;1;1;0;0;0;0;0;0;0;0;0;0;0;0;0;0;0;1;1;1;0;0;0;0;0;0;0;0;0;0;0;0;1;2;2;3;3;3;2;90;2;2;1;1;2;2;1;6;9;.a;.a;.a;;;student/h…	3168	3	2	5	7	3	5	3	6	2	3	8	9	1	0	1	1	12	10	80	10	90	2	2	3	0	1	1	2	3	5	3	1	5	1	3	1	1	0	0	1	1	1	0	0	0	1	0	1
;;3;2;5;4;3;3;1;9;0;8;6;10;6;-2;4;8;20;10;44;4;80;3;3;3;0;3;1;1;1;2;2;1;5;1;3;0;0;1;0;1;1;1;0;1;1;1;0;1;1;1;0;1;0;0;0;3;4;4;4;4;4;4;1;1;1;1;2;3;2;3;1;1;3;2;3;4;4;4;2;1;1;1;1;2;1;1;1;1;1;3;1;4;3;2;2;2;4;1;2;4;2;2;1;2;4;4;3;4;3;2;4;4;3;3;2;2;2;3;3;3;2;2;2;2;3;3;2;2;2;0;0;0;1;1;0;1;0;1;0;1;0;0;0;0;0;0;0;0;0;0;0;0;0;1;0;0;1;0;0;0;0;0;0;0;0;0;0;0;3;3;4;2;2;2;2;70;2;2;1;1;2;2;2;1;9;.a;.a;.a;;3;;0.33980…	3169	3	2	5	4	3	3	1	9	0	8	6	10	6	-2	4	8	20	10	44	4	80	3	3	3	0	3	1	1	1	2	2	1	5	1	3	0	0	1	0	1	1	1	0	1	1	1	0	1
;;3;3;6;5;3;3;3;3;0;0;6;6;0;0;0;0;22;22;11;22;11;2;2;2;0;5;5;5;5;5;3;1;5;1;5;0;0;0;1;0;0;0;1;0;0;0;1;0;1;1;0;0;0;0;1;4;5;5;4;4;4;3;1;1;1;1;2;1;1;5;2;1;3;2;4;2;4;4;2;2;3;1;1;4;2;3;2;1;2;.d;3;.d;3;2;2;2;4;1;1;2;1;2;2;2;2;2;2;3;3;3;3;3;3;4;4;4;2;3;3;1;1;2;2;3;1;1;1;1;1;0;0;0;1;0;0;1;0;0;0;0;0;0;0;0;0;0;0;0;0;0;1;0;0;0;0;0;0;0;0;0;0;0;0;0;0;0;0;0;3;3;4;2;2;2;1;37;3;2;2;1;2;1;2;4;6;.a;.a;.a;;7;;0.3398…	3170	3	3	6	5	3	3	3	3	0	0	6	6	0	0	0	0	22	22	11	22	11	2	2	2	0	5	5	5	5	5	3	1	5	1	5	0	0	0	1	0	0	0	1	0	0	0	1	0
;;3;3;6;8;4;4;4;4;0;0;8;8;0;0;0;0;18;20;42;12;36;1;1;1;0;1;1;5;5;2;3;1;5;1;2;1;1;1;0;1;0;0;0;0;0;0;1;0;1;1;0;1;1;1;0;2;5;4;4;1;2;3;1;2;1;1;2;1;2;3;3;1;3;5;4;4;3;4;2;2;1;1;1;3;3;1;1;1;1;4;2;1;2;1;2;2;2;4;2;3;2;2;2;2;4;4;2;4;4;2;2;2;2;2;2;2;3;3;1;1;2;2;2;1;1;1;1;1;2;1;0;0;1;0;0;0;0;0;0;0;0;0;0;0;0;0;0;0;0;0;0;0;0;0;0;0;0;0;0;0;0;0;0;0;0;0;0;0;3;4;4;1;1;4;1;26;3;2;1;1;2;2;2;4;7;.a;.a;.a;;;;0.339802;…	3171	3	3	6	8	4	4	4	4	0	0	8	8	0	0	0	0	18	20	42	12	36	1	1	1	0	1	1	5	5	2	3	1	5	1	2	1	1	1	0	1	0	0	0	0	0	0	1	0
;;3;3;6;5;5;3;2;6;-2;4;8;8;3;-3;0;6;15;20;50;15;60;3;2;2;0;1;2;5;5;5;1;1;5;5;5;1;1;0;0;1;1;0;0;0;0;0;0;1;1;1;0;0;0;0;1;2;2;5;4;4;4;4;1;1;1;1;2;1;3;2;3;1;2;5;4;4;2;2;2;1;1;1;1;3;1;3;1;1;1;2;1;3;3;2;2;2;3;3;2;4;2;2;1;2;4;4;2;4;4;3;4;4;4;4;4;4;3;1;1;1;1;2;2;2;1;2;1;3;3;1;0;0;0;0;0;0;0;0;0;0;0;0;0;0;0;0;0;0;0;0;0;0;0;0;0;0;0;0;0;0;0;0;1;0;0;1;0;0;3;3;3;2;1;4;2;50;2;2;1;2;2;2;2;4;7;.a;.a;.a;;3;;0.3398…	3172	3	3	6	5	5	3	2	6	-2	4	8	8	3	-3	0	6	15	20	50	15	60	3	2	2	0	1	2	5	5	5	1	1	5	5	5	1	1	0	0	1	1	0	0	0	0	0	0	1
;;3;3;6;5;2;6;1;3;4;2;8;4;-3;-1;-4;-2;15;30;40;4;110;1;3;3;0;1;3;5;5;5;4;4;4;1;3;1;1;0;0;1;1;0;0;0;0;0;1;0;0;0;1;0;0;0;1;3;3;5;4;4;4;4;1;1;2;2;3;1;3;5;5;3;2;2;4;4;1;1;2;1;1;1;1;4;1;3;1;1;3;3;1;4;1;2;2;2;2;4;.c;2;.c;2;2;1;2;4;4;3;4;4;4;1;4;2;2;3;2;2;3;2;2;3;3;3;1;2;2;3;3;0;0;0;0;0;0;0;1;0;0;0;0;0;0;0;1;0;0;0;0;1;0;1;0;0;0;0;0;0;0;0;0;0;0;0;1;1;0;0;3;2;4;2;1;1;1;43;3;2;2;2;2;2;2;4;7;.a;.a;.a;;;;0.3…	3173	3	3	6	5	2	6	1	3	4	2	8	4	-3	-1	-4	-2	15	30	40	4	110	1	3	3	0	1	3	5	5	5	4	4	4	1	3	1	1	0	0	1	1	0	0	0	0	0	1	0
;;3;3;6;5;3;3;3;3;0;0;6;6;0;0;0;0;24;18;80;24;70;2;2;2;0;2;1;5;5;3;3;1;5;2;5;0;0;1;0;0;1;0;0;0;0;0;1;0;0;1;0;0;0;0;1;3;5;5;3;3;2;1;2;2;1;1;1;1;3;3;2;1;5;5;3;5;2;2;2;2;1;1;1;3;3;3;1;1;1;4;2;4;3;2;2;2;3;2;2;3;2;2;2;1;4;4;4;1;4;4;4;1;1;4;4;1;2;2;2;2;2;2;2;2;2;2;2;2;2;0;0;0;0;0;0;0;0;0;0;0;0;0;0;0;0;0;0;0;0;0;0;0;0;0;0;0;0;0;0;0;0;0;0;0;0;0;0;0;3;3;3;1;1;1;2;68;2;2;1;1;2;2;2;7;7;.a;.a;.a;;5;;0.339802…	3174	3	3	6	5	3	3	3	3	0	0	6	6	0	0	0	0	24	18	80	24	70	2	2	2	0	2	1	5	5	3	3	1	5	2	5	0	0	1	0	0	1	0	0	0	0	0	1	0
;;3;3;6;4;3;4;2;4;1;2;7;6;0;-1;-1;1;;;;;;;;;0;3;1;4;4;4;3;5;5;1;5;1;0;0;0;1;0;0;0;0;0;0;1;0;0;0;1;0;0;0;1;5;5;5;4;5;5;4;2;2;2;2;3;3;4;3;4;3;1;2;3;4;5;5;2;1;3;1;1;.d;2;2;1;1;1;3;2;3;2;2;2;2;2;3;1;4;1;1;1;1;4;4;4;4;4;4;4;4;4;4;4;4;;;;;;;;;;;;;;0;0;0;0;0;0;0;0;0;0;0;0;0;0;0;0;0;0;0;0;0;0;0;0;0;0;0;0;0;0;0;0;0;0;0;0;0;0;0;;;;;;;;;;;;;;;;;;.a;.a;.a;;;;0.339802;11192.2;;;175	3175	3	3	6	4	3	4	2	4	1	2	7	6	0	-1	-1	1									0	3	1	4	4	4	3	5	5	1	5	1	0	0	0	1	0	0	0	0	0	0	1	0
;;3;3;6;0;3;3;2;2;0;0;6;4;-1;-1;-2;0;26;24;96;28;108;1;3;3;0;5;2;5;5;5;2;2;5;2;5;0;0;0;1;1;1;0;0;0;0;0;1;1;1;0;0;0;0;0;1;3;5;5;3;4;4;4;1;2;1;1;1;1;4;4;3;3;3;2;3;4;3;3;2;1;1;3;1;4;.d;3;1;1;1;3;3;3;2;2;2;2;2;1;1;3;3;2;1;1;3;4;4;4;4;4;4;4;4;4;4;3;1;1;1;1;1;2;2;1;2;2;2;2;1;0;0;0;0;0;0;0;0;0;0;0;0;0;0;0;0;0;0;0;0;0;0;0;0;0;0;0;0;0;0;0;0;0;0;0;0;0;0;0;4;4;4;2;2;4;2;40;2;2;2;2;2;2;4;4;7;.a;.a;.a;;5;;0.3…	3176	3	3	6	0	3	3	2	2	0	0	6	4	-1	-1	-2	0	26	24	96	28	108	1	3	3	0	5	2	5	5	5	2	2	5	2	5	0	0	0	1	1	1	0	0	0	0	0	1	1
;;3;3;6;0;3;4;3;4;1;1;7;7;0;0;0;0;;;;;;;;;0;;;;;;;;;;;0;0;0;0;0;0;0;0;0;0;0;0;0;0;0;0;0;0;0;0;;;;;;;;;;;;;;;;;;;;;;;;;;;;;;;;;;;;;;;;;;;;;;;;;;;;;;;;;;;;;;;;;;;;;;;;;;;0;0;0;0;0;0;0;0;0;0;0;0;0;0;0;0;0;0;0;0;0;0;0;0;0;0;0;0;0;0;0;0;0;0;0;0;0;0;0;;;;;;;;;;;;;;;;;;.a;.a;.a;;;;0.339802;11192.2;;;177	3177	3	3	6	0	3	4	3	4	1	1	7	7	0	0	0	0									0											0	0	0	0	0	0	0	0	0	0	0	0	0
;;3;3;6;10;4;5;3;6;1;3;9;9;1;-1;0;2;24;8;80;18;60;3;3;3;0;5;1;5;3;3;2;1;5;2;3;0;0;0;1;1;1;0;0;1;0;0;0;1;1;1;0;1;1;0;0;4;5;5;4;4;4;4;2;1;1;1;2;3;3;3;2;1;3;4;2;4;3;4;2;2;1;1;1;3;3;3;1;1;1;3;3;3;3;2;2;2;3;2;2;2;2;2;2;1;4;3;3;4;3;3;4;3;3;4;3;3;3;1;2;1;3;3;3;2;2;2;2;1;3;1;0;0;0;0;0;0;0;0;0;0;0;1;1;1;0;1;0;0;0;1;0;0;0;0;0;0;0;0;0;0;0;0;0;0;0;1;0;0;3;3;3;1;1;2;2;39;2;2;2;1;2;2;2;4;6;.a;.a;.a;;5;;0.33980…	3178	3	3	6	10	4	5	3	6	1	3	9	9	1	-1	0	2	24	8	80	18	60	3	3	3	0	5	1	5	3	3	2	1	5	2	3	0	0	0	1	1	1	0	0	1	0	0	0	1
;;3;3;6;4;4;3;3;3;-1;0;7;6;0;-1;-1;1;;;20;;;3;3;;0;4;1;4;4;4;2;4;4;1;4;0;0;0;1;1;0;0;0;0;0;0;1;1;0;0;0;0;0;0;1;5;5;5;5;4;2;3;2;2;1;1;1;4;2;4;4;3;5;5;5;5;5;5;2;4;1;1;1;4;3;2;2;1;2;4;1;4;3;2;2;2;4;1;1;2;3;2;2;1;4;4;4;1;1;1;4;4;4;4;4;4;2;3;1;1;1;1;1;1;1;1;3;1;1;0;0;0;1;0;0;0;0;0;0;0;0;0;0;0;0;0;0;0;0;0;0;0;0;0;0;0;0;0;0;1;0;0;0;0;0;0;0;0;4;2;3;5;5;2;2;30;2;2;2;2;2;2;2;4;7;.a;.a;.a;;5;;0.339802;11192…	3179	3	3	6	4	4	3	3	3	-1	0	7	6	0	-1	-1	1			20			3	3		0	4	1	4	4	4	2	4	4	1	4	0	0	0	1	1	0	0	0	0	0	0	1	1
;;3;3;6;6;4;4;4;2;0;-2;8;6;-2;0;-2;-2;;;;;;;;;0;;;;;;;;;;;0;0;0;0;0;0;0;0;0;0;0;0;0;0;0;0;0;0;0;0;;;;;;;;;;;;;;;;;;;;;;;;;;;;;;;;;;;;;;;;;;;;;;;;;;;;;;;;;;;;;;;;;;;;;;;;;;;0;0;0;0;0;0;0;0;0;0;0;0;0;0;0;0;0;0;0;0;0;0;0;0;0;0;0;0;0;0;0;0;0;0;0;0;0;0;0;;;;;;;;;;;;;;;;;;.a;.a;.a;;;;0.339802;11192.2;;;180	3180	3	3	6	6	4	4	4	2	0	-2	8	6	-2	0	-2	-2									0											0	0	0	0	0	0	0	0	0	0	0	0	0
;;3;3;6;6;3;4;4;3;1;-1;7;7;-1;1;0;-2;24;20;100;28;100;3;3;3;0;4;1;4;4;4;3;4;3;1;3;0;0;0;1;1;0;0;0;0;0;0;1;0;1;0;0;1;0;0;0;4;5;5;4;4;4;4;2;.c;2;2;2;4;3;3;2;2;1;3;4;4;4;4;2;2;1;1;1;3;2;3;1;1;1;3;2;3;3;2;2;2;2;1;2;2;2;2;2;1;4;4;4;4;4;1;4;4;4;4;4;4;3;3;1;1;1;1;1;1;1;1;1;1;1;1;0;0;0;0;1;0;0;0;0;0;0;0;0;0;0;0;0;0;0;0;0;0;0;0;0;0;0;0;0;0;0;0;0;0;0;0;0;0;4;1;4;1;1;4;1;49;3;2;2;2;2;2;2;4;6;.a;.a;.a;;5;;0.…	3181	3	3	6	6	3	4	4	3	1	-1	7	7	-1	1	0	-2	24	20	100	28	100	3	3	3	0	4	1	4	4	4	3	4	3	1	3	0	0	0	1	1	0	0	0	0	0	0	1	0
;;3;3;6;6;4;4;4;4;0;0;8;8;0;0;0;0;10;16;80;20;80;3;3;3;0;1;5;4;4;5;3;1;5;1;5;0;1;0;0;0;0;0;1;0;0;0;1;0;1;0;0;0;0;0;1;4;5;5;1;3;4;4;2;2;1;2;1;5;5;5;2;1;5;5;5;4;5;4;2;4;1;1;1;3;2;3;1;1;1;3;1;1;2;2;2;2;3;2;3;2;2;2;1;1;3;4;2;3;4;2;3;4;2;4;3;1;2;3;2;1;2;2;2;1;2;2;1;1;2;0;0;0;1;0;0;0;0;0;0;0;0;0;0;0;0;0;0;0;0;0;0;0;0;0;0;0;0;0;0;0;0;0;0;0;0;0;0;0;3;4;4;5;5;3;2;24;2;2;2;2;2;2;4;4;7;.a;.a;.a;;4;;0.339802…	3182	3	3	6	6	4	4	4	4	0	0	8	8	0	0	0	0	10	16	80	20	80	3	3	3	0	1	5	4	4	5	3	1	5	1	5	0	1	0	0	0	0	0	1	0	0	0	1	0
;;3;3;6;10;0;10;0;10;10;10;10;10;0;0;0;0;30;0;110;0;110;1;1;1;0;5;2;3;3;4;3;1;5;1;4;0;0;0;1;1;1;0;0;0;0;1;0;1;1;1;0;0;0;0;1;3;4;4;4;4;2;4;2;2;1;1;3;1;3;3;3;2;4;4;4;3;4;4;2;1;1;1;1;3;3;3;1;1;1;3;3;3;3;1;2;2;3;4;2;4;3;1;2;1;4;4;4;4;4;4;4;4;4;4;4;4;2;3;3;1;3;2;3;1;3;3;3;2;2;0;0;0;0;0;1;1;0;0;0;0;0;1;0;0;0;0;0;1;0;0;0;0;0;1;0;0;1;0;0;1;0;0;0;0;0;0;0;0;3;2;3;1;1;4;2;41;3;2;2;1;2;2;2;4;6;.a;.a;.a;;3;;0…	3183	3	3	6	10	0	10	0	10	10	10	10	10	0	0	0	0	30	0	110	0	110	1	1	1	0	5	2	3	3	4	3	1	5	1	4	0	0	0	1	1	1	0	0	0	0	1	0	1
;;3;3;7;4;4;5;2;7;1;5;9;9;2;-2;0;4;12;8;80;8;90;2;2;3;0;2;1;1;1;3;2;1;1;1;3;1;1;1;0;1;1;1;0;1;1;1;0;1;1;1;0;1;1;0;0;3;3;4;2;3;4;4;2;2;1;1;1;1;1;2;2;1;3;2;2;4;3;3;1;2;1;1;1;2;1;1;1;1;1;2;1;1;1;1;1;2;3;3;3;3;3;1;2;1;3;3;4;3;4;4;2;3;3;3;3;4;2;3;3;2;2;3;3;3;2;3;2;2;3;0;0;0;1;0;1;1;1;1;0;0;0;0;0;0;0;0;1;0;1;0;0;1;1;0;0;0;1;1;0;0;0;0;0;0;0;1;0;0;1;1;2;1;1;4;1;84;4;2;1;1;1;2;1;6;6;.a;.a;.a;;4;;0.339802;…	3184	3	3	7	4	4	5	2	7	1	5	9	9	2	-2	0	4	12	8	80	8	90	2	2	3	0	2	1	1	1	3	2	1	1	1	3	1	1	1	0	1	1	1	0	1	1	1	0	1
;;3;3;7;7;2;2;2;2;0;0;4;4;0;0;0;0;15;9;44;9;44;1;1;1;0;2;1;3;3;5;3;5;1;1;3;1;1;1;0;1;1;0;0;0;1;1;0;0;1;1;0;0;1;1;0;3;5;5;2;2;2;2;2;2;1;1;1;2;3;2;3;1;4;5;5;4;3;3;2;2;1;1;1;2;2;1;1;1;1;2;1;1;3;2;2;2;3;2;1;3;2;1;2;1;3;3;3;2;3;3;4;4;4;4;4;4;1;3;2;2;1;1;2;2;2;2;2;2;2;0;0;0;1;1;1;0;0;0;0;0;0;0;0;0;0;0;0;0;0;0;0;0;0;0;0;0;0;0;0;0;0;0;0;0;0;0;0;0;1;1;4;2;1;3;2;84;4;2;2;1;2;2;1;1;8;.a;.a;.a;;5;;0.339802;1…	3185	3	3	7	7	2	2	2	2	0	0	4	4	0	0	0	0	15	9	44	9	44	1	1	1	0	2	1	3	3	5	3	5	1	1	3	1	1	1	0	1	1	0	0	0	1	1	0	0
;;3;3;7;2;1;1;0;1;0;1;2;1;0;-1;-1;1;3;3;11;3;11;1;1;1;0;1;1;1;1;2;3;1;1;1;2;1;0;0;0;1;0;0;0;0;1;0;0;1;0;0;0;1;0;0;0;2;3;4;3;4;4;4;1;1;2;1;2;1;2;2;3;1;4;3;3;4;4;4;2;2;1;1;1;2;3;2;1;1;1;3;2;2;3;2;2;2;3;1;2;4;3;2;1;2;2;2;2;2;2;1;1;1;1;3;3;3;2;2;3;3;3;2;3;3;3;3;2;2;2;.d;0;0;0;.d;0;0;1;0;0;1;0;0;1;0;0;0;.d;0;0;1;0;1;0;0;1;0;0;1;0;0;.d;0;0;0;.d;0;0;.d;1;2;3;2;2;3;1;74;4;2;2;2;2;1;1;1;9;.a;.a;.a;;3;;0.3…	3186	3	3	7	2	1	1	0	1	0	1	2	1	0	-1	-1	1	3	3	11	3	11	1	1	1	0	1	1	1	1	2	3	1	1	1	2	1	0	0	0	1	0	0	0	0	1	0	0	1
;;3;3;7;10;0;10;0;10;10;10;10;10;0;0;0;0;20;20;90;10;80;3;3;3;0;2;1;2;2;5;3;2;1;4;3;1;0;0;0;1;1;0;0;1;1;1;0;1;0;0;0;1;1;0;0;3;5;5;4;4;3;4;2;2;1;2;1;1;2;3;2;1;3;1;3;4;3;4;2;3;1;1;1;2;1;3;1;1;1;2;1;2;3;2;2;2;4;4;1;4;2;2;1;2;2;2;2;2;1;1;4;2;1;3;1;1;2;3;1;2;1;2;2;1;1;2;1;1;2;0;0;0;1;0;1;0;0;0;0;0;0;0;0;0;0;0;0;0;0;0;0;0;0;0;0;0;0;0;0;0;0;0;0;0;0;0;0;0;3;4;4;2;2;2;1;82;4;2;2;2;2;2;1;6;9;.a;.a;.a;;3;;0…	3187	3	3	7	10	0	10	0	10	10	10	10	10	0	0	0	0	20	20	90	10	80	3	3	3	0	2	1	2	2	5	3	2	1	4	3	1	0	0	0	1	1	0	0	1	1	1	0	1
;;3;3;7;10;0;10;0;10;10;10;10;10;0;0;0;0;15;9;55;0;55;2;2;2;0;1;1;1;1;2;4;1;1;1;3;1;1;0;0;1;1;0;0;1;1;1;0;0;0;0;1;1;1;0;0;1;4;4;4;3;2;2;1;2;1;1;3;2;3;3;4;2;3;3;4;4;3;4;1;1;1;1;1;3;3;3;1;1;1;3;2;3;3;2;2;2;3;3;3;3;2;2;1;2;2;2;2;3;2;1;4;3;2;4;3;2;2;3;1;2;2;1;2;2;1;2;1;1;1;0;0;0;0;1;0;0;0;0;0;0;0;0;0;0;0;0;0;0;0;0;0;0;0;0;0;0;0;0;0;0;0;0;0;0;0;0;0;0;2;3;2;1;1;3;1;66;4;2;2;2;2;2;1;1;9;.a;.a;.a;;3;;0.3…	3188	3	3	7	10	0	10	0	10	10	10	10	10	0	0	0	0	15	9	55	0	55	2	2	2	0	1	1	1	1	2	4	1	1	1	3	1	1	0	0	1	1	0	0	1	1	1	0	0
;;3;3;7;7;1;9;1;9;8;8;10;10;0;0;0;0;21;15;55;18;66;2;2;1;0;1;1;1;1;3;3;2;2;1;3;1;0;0;0;1;0;0;0;1;1;1;0;1;0;0;0;1;0;0;0;3;5;5;3;3;4;4;2;2;1;2;3;1;1;1;2;1;3;2;3;4;4;4;1;1;1;1;1;1;1;3;1;1;1;1;1;3;3;2;2;2;3;1;1;3;2;2;1;2;2;1;1;3;2;2;4;2;2;3;2;2;2;3;2;1;1;1;2;1;2;2;1;1;1;0;0;0;1;1;1;0;0;0;0;0;0;0;0;0;0;0;0;0;0;0;0;0;0;0;0;0;0;0;0;0;0;0;0;0;0;0;0;0;3;2;4;2;1;3;1;80;4;2;2;2;1;2;1;1;8;.a;.a;.a;;3;;0.3398…	3189	3	3	7	7	1	9	1	9	8	8	10	10	0	0	0	0	21	15	55	18	66	2	2	1	0	1	1	1	1	3	3	2	2	1	3	1	0	0	0	1	0	0	0	1	1	1	0	1
;;3;3;7;5;4;3;4;2;-1;-2;7;6;-1;0;-1;-1;15;12;22;16;22;3;2;1;0;1;1;1;1;1;2;1;5;1;2;1;1;0;0;1;1;0;0;1;1;1;0;1;1;0;0;1;1;0;0;3;3;5;2;4;2;3;2;2;1;2;2;2;2;3;3;1;4;3;2;4;4;4;2;2;1;1;1;2;1;2;1;1;1;2;2;2;3;2;2;2;3;2;2;3;1;2;1;2;4;4;2;4;4;2;4;4;3;4;4;2;3;2;1;1;2;2;1;2;2;3;2;2;2;1;0;0;0;0;0;0;0;0;0;0;0;0;0;0;0;0;0;0;0;0;0;0;0;0;0;0;1;0;0;0;0;0;0;0;0;0;0;0;1;2;3;2;2;3;1;75;4;2;2;2;2;1;1;1;9;.a;.a;.a;;3;;0.3…	3190	3	3	7	5	4	3	4	2	-1	-2	7	6	-1	0	-1	-1	15	12	22	16	22	3	2	1	0	1	1	1	1	1	2	1	5	1	2	1	1	0	0	1	1	0	0	1	1	1	0	1
;;3;3;7;7;4;3;4;3;-1;-1;7;7;0;0;0;0;10;10;40;10;35;3;2;2;0;1;1;1;1;5;3;1;5;1;1;1;1;1;0;1;1;1;0;1;1;1;0;1;1;1;0;1;1;1;0;2;4;4;3;4;2;3;2;1;1;1;3;1;1;1;1;1;4;4;4;4;4;4;1;2;1;1;1;3;2;3;1;1;1;3;2;3;3;2;2;2;3;2;2;3;3;1;2;1;4;2;2;4;1;1;4;1;1;4;4;3;3;3;3;1;1;1;3;3;3;3;1;1;3;1;0;0;1;0;0;1;0;0;0;0;0;0;0;0;0;0;0;1;0;0;1;0;0;1;0;0;1;0;0;0;0;0;0;0;0;0;1;0;3;2;2;2;1;3;2;81;4;2;2;1;2;2;1;1;9;.a;.a;.a;;3;;0.3398…	3191	3	3	7	7	4	3	4	3	-1	-1	7	7	0	0	0	0	10	10	40	10	35	3	2	2	0	1	1	1	1	5	3	1	5	1	1	1	1	1	0	1	1	1	0	1	1	1	0	1
;;3;3;7;7;4;4;4;3;0;-1;8;7;-1;0;-1;-1;19;15;40;15;40;3;2;2;0;1;1;1;1;2;3;3;3;1;2;1;1;0;0;1;1;0;0;1;1;1;0;0;1;1;0;1;1;0;0;1;5;5;1;2;3;4;2;2;1;2;2;3;1;2;1;1;4;2;3;4;3;4;2;2;1;1;1;2;2;1;1;1;1;2;2;2;3;2;2;2;3;3;2;2;2;1;2;2;3;2;2;3;1;1;2;2;2;3;2;2;2;3;3;1;1;2;2;2;2;3;1;2;2;0;0;0;0;0;1;0;1;0;0;0;0;0;0;0;0;0;0;0;0;0;0;0;0;0;0;0;0;1;0;0;0;0;0;0;0;0;0;0;2;1;3;1;1;3;1;82;4;2;2;1;2;2;1;1;9;.a;.a;.a;;3;;0.33…	3192	3	3	7	7	4	4	4	3	0	-1	8	7	-1	0	-1	-1	19	15	40	15	40	3	2	2	0	1	1	1	1	2	3	3	3	1	2	1	1	0	0	1	1	0	0	1	1	1	0	0
;;3;2;8;6;5;3;3;3;-2;0;8;6;0;-2;-2;2;10;10;30;10;30;3;3;3;0;1;5;2;3;2;3;1;3;5;1;1;1;0;0;1;1;0;0;1;0;0;0;0;1;0;0;1;0;0;0;1;3;4;1;3;4;3;1;2;2;2;2;1;2;2;1;2;3;3;4;4;4;4;1;2;1;1;1;3;2;3;1;1;1;2;1;3;3;2;2;2;4;4;2;4;3;1;2;1;4;4;4;4;4;4;3;4;3;4;4;4;3;3;3;3;3;3;2;3;3;3;3;3;3;1;0;0;1;0;0;1;0;0;1;0;0;1;0;0;0;1;0;0;0;0;1;0;0;1;0;0;1;0;0;1;0;0;0;1;0;0;0;1;3;1;1;1;1;4;2;52;4;2;2;1;2;1;2;3;8;.a;.a;.a;;3;;0.339…	3193	3	2	8	6	5	3	3	3	-2	0	8	6	0	-2	-2	2	10	10	30	10	30	3	3	3	0	1	5	2	3	2	3	1	3	5	1	1	1	0	0	1	1	0	0	1	0	0	0	0
;;3;2;8;3;3;3;3;3;0;0;6;6;0;0;0;0;15;9;55;15;33;3;3;2;0;1;1;1;1;2;3;3;1;1;3;1;0;0;0;0;1;1;0;1;1;1;0;0;0;1;0;1;1;1;0;3;4;4;2;3;4;3;2;1;2;2;1;1;2;2;3;2;3;3;3;4;3;3;1;2;1;1;1;2;2;3;1;1;1;3;2;3;3;1;2;2;2;2;2;2;2;1;2;1;4;4;2;3;4;2;3;3;1;3;2;1;2;2;2;2;3;3;2;2;2;2;2;2;2;0;0;0;0;0;0;0;0;0;0;0;0;0;1;0;0;0;1;0;0;0;0;0;0;0;0;0;0;0;0;0;0;0;0;0;0;0;0;0;1;1;1;2;2;3;2;80;5;2;2;1;1;3;1;1;8;.a;.a;.a;;3;;0.339802;…	3194	3	2	8	3	3	3	3	3	0	0	6	6	0	0	0	0	15	9	55	15	33	3	3	2	0	1	1	1	1	2	3	3	1	1	3	1	0	0	0	0	1	1	0	1	1	1	0	0
;;3;2;8;7;3;4;4;3;1;-1;7;7;-1;1;0;-2;24;20;100;16;99;3;3;3;0;1;1;4;1;3;2;5;3;1;1;1;0;0;0;0;1;0;0;1;0;0;0;0;1;0;0;1;0;0;0;2;3;5;2;4;4;4;1;1;2;2;3;1;5;2;3;1;4;3;4;4;4;4;2;1;1;1;1;3;2;3;1;1;1;3;1;3;2;2;2;2;4;2;2;4;2;2;1;2;4;4;4;4;3;3;3;2;2;4;4;4;3;3;3;2;3;2;3;1;2;3;3;3;2;0;1;0;0;0;1;0;1;0;0;0;0;1;0;0;0;0;0;0;1;0;0;0;0;0;0;0;0;1;0;0;1;0;0;1;0;0;0;0;3;3;3;2;1;1;1;48;4;2;2;2;2;1;2;1;9;.a;.a;.a;;3;;0.33…	3195	3	2	8	7	3	4	4	3	1	-1	7	7	-1	1	0	-2	24	20	100	16	99	3	3	3	0	1	1	4	1	3	2	5	3	1	1	1	0	0	0	0	1	0	0	1	0	0	0	0
;;3;2;8;8;2;7;1;8;5;7;9;9;1;-1;0;2;20;12;40;12;60;3;3;3;0;1;1;1;1;2;3;5;1;1;2;1;1;0;0;1;1;0;0;1;1;1;0;1;1;0;0;1;1;0;0;3;3;3;3;4;3;3;1;2;1;1;1;2;3;3;3;1;3;3;2;4;4;4;2;2;1;1;1;2;3;3;1;1;1;3;2;2;1;1;2;1;3;1;1;3;2;1;2;1;3;3;2;2;4;1;1;2;1;3;3;3;2;3;2;2;2;2;3;3;2;3;2;2;3;0;0;0;1;1;0;0;0;0;0;0;0;0;0;0;0;0;0;1;1;0;0;1;1;0;0;0;1;0;0;0;0;0;0;0;0;1;0;0;3;3;4;2;1;3;1;50;4;2;2;2;2;2;2;3;10;.a;.a;.a;;3;;0.3398…	3196	3	2	8	8	2	7	1	8	5	7	9	9	1	-1	0	2	20	12	40	12	60	3	3	3	0	1	1	1	1	2	3	5	1	1	2	1	1	0	0	1	1	0	0	1	1	1	0	1
;;3;2;8;5;5;5;4;4;0;0;10;8;-1;-1;-2;0;15;12;44;12;44;1;1;1;0;2;1;1;1;5;3;4;1;1;3;1;1;0;0;1;1;0;0;1;1;1;0;0;0;0;1;1;1;0;0;3;4;4;3;4;1;3;2;2;1;1;1;3;3;3;3;1;4;3;3;4;4;3;2;1;1;1;1;3;3;2;1;1;1;3;2;1;3;2;2;2;3;3;2;3;1;2;1;2;3;3;3;2;1;1;3;2;2;3;2;3;1;3;2;1;1;1;2;1;1;3;1;1;2;0;0;0;1;0;0;0;0;0;0;0;0;0;0;0;0;0;0;0;0;0;0;0;0;0;0;0;1;0;0;0;0;0;0;0;0;0;0;0;1;2;3;1;1;4;1;83;4;2;2;2;2;2;1;2;7;.a;.a;.a;;6;;0.33…	3197	3	2	8	5	5	5	4	4	0	0	10	8	-1	-1	-2	0	15	12	44	12	44	1	1	1	0	2	1	1	1	5	3	4	1	1	3	1	1	0	0	1	1	0	0	1	1	1	0	0
;;3;3;9;8;2;6;2;6;4;4;8;8;0;0;0;0;12;15;55;15;55;3;3;3;0;1;1;1;1;3;3;1;1;5;1;1;1;0;1;0;0;0;0;1;1;1;0;1;1;1;0;0;0;0;1;1;4;3;3;4;1;3;1;2;1;2;1;1;2;2;2;3;3;3;3;4;4;3;2;1;1;1;1;3;1;3;1;1;1;3;3;3;1;2;2;2;2;4;2;3;2;2;1;2;2;4;4;2;4;4;2;3;3;3;3;3;1;3;1;1;1;2;1;1;1;2;1;1;2;0;0;0;0;0;1;0;0;0;0;0;0;0;0;0;0;0;0;0;0;0;0;0;0;0;0;0;0;0;0;0;0;0;0;0;0;0;0;0;1;1;3;1;1;3;1;35;4;1;1;1;1;2;1;4;8;.a;.a;.a;;3;;0.339802…	3198	3	3	9	8	2	6	2	6	4	4	8	8	0	0	0	0	12	15	55	15	55	3	3	3	0	1	1	1	1	3	3	1	1	5	1	1	1	0	1	0	0	0	0	1	1	1	0	1
;;3;3;9;2;3;1;2;1;-2;-1;4;3;0;-1;-1;1;6;6;18;6;15;2;2;1;0;1;1;1;1;1;2;1;3;1;1;1;1;1;0;1;1;0;0;1;1;1;0;1;1;0;0;1;1;1;0;2;4;3;4;4;4;3;2;2;1;1;1;2;2;2;3;2;3;1;2;3;2;3;1;2;1;1;1;2;2;3;1;1;1;3;3;2;3;1;1;1;4;3;2;3;2;1;2;1;2;3;2;2;3;2;2;3;2;2;3;2;2;2;2;1;2;2;2;3;2;3;2;2;2;0;0;0;0;0;0;0;0;0;0;0;0;0;0;0;0;0;0;0;0;0;1;1;1;0;0;0;0;1;0;0;0;0;0;0;0;0;0;0;3;2;3;2;2;3;2;51;4;1;1;1;2;2;1;2;9;.a;.a;.a;;3;;0.33980…	3199	3	3	9	2	3	1	2	1	-2	-1	4	3	0	-1	-1	1	6	6	18	6	15	2	2	1	0	1	1	1	1	1	2	1	3	1	1	1	1	1	0	1	1	0	0	1	1	1	0	1
;;3;3;9;5;5;3;5;0;-2;-5;8;5;-3;0;-3;-3;15;9;44;27;33;2;1;1;0;1;1;1;1;1;2;2;1;1;5;1;1;1;0;1;1;0;0;1;1;1;0;0;0;1;0;1;1;0;0;2;3;4;3;3;4;3;2;1;1;1;2;1;2;3;1;2;3;3;3;4;3;3;2;1;1;1;1;2;1;1;1;1;1;3;2;3;3;1;1;1;4;4;3;4;3;1;2;1;3;3;2;3;4;2;3;3;2;3;3;2;3;3;3;2;1;2;2;3;3;3;3;2;3;1;0;0;1;1;1;1;1;0;0;0;0;0;0;0;0;0;0;0;0;0;0;1;0;1;0;0;1;0;0;1;0;0;0;0;0;1;0;0;1;2;3;2;1;4;2;64;4;1;1;1;1;2;2;3;9;.a;.a;.a;;3;;0.33…	3200	3	3	9	5	5	3	5	0	-2	-5	8	5	-3	0	-3	-3	15	9	44	27	33	2	1	1	0	1	1	1	1	1	2	2	1	1	5	1	1	1	0	1	1	0	0	1	1	1	0	0
;;3;3;9;10;4;5;3;6;1;3;9;9;1;-1;0;2;18;18;70;16;80;2;1;1;0;1;1;1;1;3;2;3;1;1;4;1;0;0;0;1;1;0;0;1;1;1;0;0;1;0;0;0;0;0;1;3;5;4;3;4;4;3;2;2;1;1;1;2;2;3;3;1;3;5;3;3;2;3;2;2;1;1;1;3;1;1;1;1;1;3;1;1;3;1;2;1;2;2;2;4;2;2;1;2;3;4;3;3;3;3;3;3;3;3;4;4;2;2;3;1;2;2;2;2;2;3;2;2;1;0;0;0;0;0;0;1;1;1;0;0;0;0;0;0;0;0;0;0;0;0;0;0;0;0;0;0;1;1;1;0;0;0;0;0;0;0;0;0;2;3;2;1;1;1;1;88;2;2;1;2;2;2;1;6;7;.a;.a;.a;;;;0.33980…	3201	3	3	9	10	4	5	3	6	1	3	9	9	1	-1	0	2	18	18	70	16	80	2	1	1	0	1	1	1	1	3	2	3	1	1	4	1	0	0	0	1	1	0	0	1	1	1	0	0
;;3;3;9;1;0;10;0;10;10;10;10;10;0;0;0;0;10;18;56;0;110;2;1;1;0;1;1;1;1;2;2;3;1;2;2;1;1;1;0;1;1;0;0;1;1;1;0;1;1;1;0;1;1;1;0;2;4;3;4;4;4;4;1;1;1;1;1;1;2;2;1;1;4;3;3;4;4;4;1;2;1;1;1;2;1;2;1;1;1;2;2;2;3;2;2;2;3;1;3;4;3;1;2;1;2;4;4;1;4;4;1;4;4;2;2;2;2;1;3;2;3;2;2;3;1;3;2;2;2;0;0;0;0;0;0;1;0;0;0;0;0;1;0;0;0;0;0;0;0;0;1;1;1;0;0;0;1;0;0;0;0;0;0;0;0;0;0;0;1;1;1;1;1;1;2;58;5;2;2;1;2;2;2;3;10;.a;.a;.a;;3;;0…	3202	3	3	9	1	0	10	0	10	10	10	10	10	0	0	0	0	10	18	56	0	110	2	1	1	0	1	1	1	1	2	2	3	1	2	2	1	1	1	0	1	1	0	0	1	1	1	0	1
;;3;3;9;3;4;3;3;6;-1;3;7;9;3;-1;2;4;11;9;35;11;45;2;2;2;0;1;1;2;2;1;3;4;4;3;3;1;1;1;0;1;1;0;0;0;1;1;0;0;1;1;0;1;1;0;0;2;4;3;3;4;4;4;1;2;2;2;4;3;2;2;3;1;4;2;2;4;3;3;1;2;1;1;1;2;1;3;1;1;1;4;2;3;3;1;2;2;3;4;2;3;2;1;2;2;3;3;3;3;2;3;3;2;2;3;3;2;3;2;3;1;1;2;2;3;2;3;2;1;2;0;1;0;0;.d;0;0;0;0;0;0;0;0;0;0;0;0;0;0;0;0;0;1;0;0;0;0;0;1;0;0;0;0;0;0;0;0;0;0;1;1;3;2;2;4;2;63;4;2;1;1;1;2;2;6;10;.a;.a;.a;;6;;0.339…	3203	3	3	9	3	4	3	3	6	-1	3	7	9	3	-1	2	4	11	9	35	11	45	2	2	2	0	1	1	2	2	1	3	4	4	3	3	1	1	1	0	1	1	0	0	0	1	1	0	0
;;3;3;9;10;4;6;4;6;2;2;10;10;0;0;0;0;24;15;15;13;15;2;2;1;0;1;1;1;1;1;2;5;2;1;1;1;1;1;0;1;1;1;0;1;1;1;0;1;1;1;0;1;1;1;0;2;4;3;4;4;4;4;1;1;1;1;2;2;2;2;3;2;3;3;4;4;4;4;2;2;1;1;1;3;1;1;1;1;1;3;1;1;2;1;2;1;3;3;2;3;2;1;2;1;4;4;3;3;3;2;3;3;2;4;3;2;3;3;2;1;2;2;3;3;2;3;1;1;2;1;0;0;1;0;0;0;0;0;0;0;0;0;0;0;0;0;0;0;0;1;0;0;1;0;0;0;0;0;1;0;0;0;0;0;0;0;0;0;3;4;4;1;2;4;1;42;4;2;1;2;2;2;1;3;9;.a;.a;.a;;3;;0.339…	3204	3	3	9	10	4	6	4	6	2	2	10	10	0	0	0	0	24	15	15	13	15	2	2	1	0	1	1	1	1	1	2	5	2	1	1	1	1	1	0	1	1	1	0	1	1	1	0	1
;;3;3;10;8;4;5;4;4;1;0;9;8;-1;0;-1;-1;15;16;44;12;44;1;1;1;0;2;2;4;2;2;4;1;5;1;3;1;1;0;0;1;1;0;0;1;1;1;0;0;0;0;1;1;1;0;0;3;5;5;2;3;2;3;2;2;1;2;2;3;4;4;1;2;2;3;3;4;2;4;2;1;2;2;2;.d;.d;.d;1;1;1;4;2;3;3;2;2;2;2;3;1;2;2;2;2;1;3;4;1;4;4;1;3;3;1;3;4;2;2;2;1;1;1;2;2;3;1;2;1;1;2;0;0;0;0;0;0;0;0;0;0;0;0;0;0;0;0;0;0;0;0;0;0;1;0;0;0;0;0;0;0;0;0;0;0;0;0;0;0;0;3;3;4;2;3;4;1;38;2;2;2;2;2;2;2;4;9;.a;.a;.a;;3;;0…	3205	3	3	10	8	4	5	4	4	1	0	9	8	-1	0	-1	-1	15	16	44	12	44	1	1	1	0	2	2	4	2	2	4	1	5	1	3	1	1	0	0	1	1	0	0	1	1	1	0	0
;;3;3;10;7;4;3;4;4;-1;0;7;8;1;0;1;1;12;9;48;14;26;3;3;3;0;1;1;1;1;2;2;1;1;1;3;1;1;1;0;1;1;1;0;1;1;1;0;1;1;0;0;1;1;0;0;3;1;3;4;4;3;4;2;2;2;1;1;1;2;2;1;1;3;2;1;4;4;4;1;2;1;1;1;2;1;1;1;1;1;2;1;1;3;1;2;2;3;3;3;4;3;1;2;1;2;3;4;2;3;4;3;2;3;3;3;3;2;2;3;2;1;2;2;1;1;1;3;1;2;0;0;0;0;0;0;0;0;1;0;0;0;0;0;0;0;0;0;0;0;0;0;0;0;0;0;0;0;0;0;1;0;0;0;0;0;0;0;0;2;1;2;1;1;4;2;62;4;1;1;1;2;2;4;6;9;.a;.a;.a;;3;;0.33980…	3206	3	3	10	7	4	3	4	4	-1	0	7	8	1	0	1	1	12	9	48	14	26	3	3	3	0	1	1	1	1	2	2	1	1	1	3	1	1	1	0	1	1	1	0	1	1	1	0	1
;;3;3;10;5;3;3;3;3;0;0;6;6;0;0;0;0;12;10;44;10;30;1;1;1;0;1;1;3;2;1;1;5;1;1;3;1;1;0;0;1;1;1;0;1;1;1;0;1;1;0;0;0;0;0;1;3;5;5;4;4;4;4;2;2;1;2;2;1;3;4;2;1;4;3;4;4;4;4;2;1;1;1;1;3;3;3;1;1;1;4;3;3;3;2;2;2;1;1;1;2;2;2;2;1;2;3;3;2;2;2;2;2;2;3;3;3;2;2;2;1;2;2;2;1;2;2;2;2;2;0;0;0;0;0;0;0;0;0;0;0;0;0;0;0;0;0;0;0;0;0;0;0;0;0;0;0;0;0;0;0;0;0;0;0;0;0;0;0;1;2;4;1;1;4;2;40;3;1;1;1;1;2;2;5;9;.a;.a;.a;;3;;0.33980…	3207	3	3	10	5	3	3	3	3	0	0	6	6	0	0	0	0	12	10	44	10	30	1	1	1	0	1	1	3	2	1	1	5	1	1	3	1	1	0	0	1	1	1	0	1	1	1	0	1
;;3;2;11;4;3;4;3;2;1;-1;7;5;-2;0;-2;-2;15;12;50;14;40;2;3;2;0;1;1;3;1;2;3;5;1;1;2;1;1;1;0;1;1;1;0;1;1;1;0;0;1;1;0;1;1;1;0;1;4;4;3;3;2;4;1;1;1;2;3;2;3;3;3;2;3;3;3;4;4;4;1;2;1;1;1;3;2;3;1;1;1;3;2;3;3;1;1;2;3;3;3;3;3;1;2;1;2;3;2;2;4;2;2;4;2;3;3;3;2;3;1;1;1;2;3;3;3;3;2;1;1;0;0;0;1;0;1;0;0;0;0;0;0;0;0;0;0;.d;.d;1;1;0;0;1;1;1;0;0;1;0;0;0;0;0;0;0;0;0;0;0;1;3;3;2;1;3;1;48;5;2;2;1;1;3;2;1;10;.a;.a;.a;;3;;…	3208	3	2	11	4	3	4	3	2	1	-1	7	5	-2	0	-2	-2	15	12	50	14	40	2	3	2	0	1	1	3	1	2	3	5	1	1	2	1	1	1	0	1	1	1	0	1	1	1	0	0
;;3;2;11;10;0;10;0;10;10;10;10;10;0;0;0;0;15;24;70;15;55;3;2;1;0;1;1;1;1;2;2;3;1;1;1;1;1;0;0;1;1;0;0;1;1;1;0;1;1;0;0;1;1;0;0;2;4;4;2;2;2;4;2;2;1;2;1;2;2;3;3;1;3;4;3;3;3;3;2;1;1;1;1;2;1;3;1;1;1;2;1;3;3;2;1;2;2;4;1;4;2;2;1;2;3;3;3;2;2;2;2;2;2;3;3;2;2;2;2;1;1;1;2;3;2;2;1;1;1;0;0;0;0;0;0;0;0;0;0;0;0;0;0;0;0;0;0;0;0;0;1;1;1;0;0;0;0;0;0;0;0;0;0;0;0;0;0;0;1;1;3;2;2;3;1;49;4;2;2;1;2;2;3;1;10;.a;.a;.a;;1;…	3209	3	2	11	10	0	10	0	10	10	10	10	10	0	0	0	0	15	24	70	15	55	3	2	1	0	1	1	1	1	2	2	3	1	1	1	1	1	0	0	1	1	0	0	1	1	1	0	1
;;3;2;11;7;3;5;4;4;2;0;8;8;-1;1;0;-2;15;9;30;9;44;1;1;1;0;1;1;1;1;1;3;5;1;1;1;1;1;1;0;1;1;1;0;1;1;1;0;1;1;1;0;1;1;1;0;3;4;4;4;4;4;4;1;2;1;2;2;1;2;4;3;1;3;2;2;4;3;4;2;1;1;1;1;3;2;3;1;1;1;3;2;4;3;1;2;2;2;4;3;4;3;1;2;1;2;3;1;2;4;1;2;2;1;2;3;2;3;3;2;2;2;2;2;1;1;2;2;2;2;1;1;0;1;1;1;0;0;0;0;0;0;0;0;0;0;0;0;0;0;0;0;0;0;0;0;0;0;0;0;0;0;0;0;0;0;0;0;0;1;3;3;2;1;4;2;52;2;2;2;1;1;3;2;1;9;.a;.a;.a;;3;;0.33980…	3210	3	2	11	7	3	5	4	4	2	0	8	8	-1	1	0	-2	15	9	30	9	44	1	1	1	0	1	1	1	1	1	3	5	1	1	1	1	1	1	0	1	1	1	0	1	1	1	0	1
;;3;4;12;6;3;3;2;3;0;1;6;5;0;-1;-1;1;12;15;42;24;60;2;2;2;0;1;1;3;3;2;3;4;1;1;2;0;1;0;0;1;0;0;0;0;1;0;1;0;0;0;0;1;0;0;0;2;3;4;3;4;2;4;2;1;1;2;1;1;2;3;3;2;3;2;3;4;3;4;2;2;1;1;1;3;2;2;1;1;1;2;2;3;3;2;2;2;4;3;2;1;2;1;1;2;3;3;2;4;4;2;3;3;2;4;4;4;2;3;3;3;2;2;2;3;2;2;3;3;3;0;0;0;0;1;0;0;1;0;1;0;0;0;0;0;0;0;0;0;0;0;0;0;1;0;0;0;0;0;0;0;0;1;0;0;1;0;1;0;4;3;1;1;1;2;2;43;4;2;2;2;2;1;2;1;10;.a;.a;.a;;3;;0.33…	3211	3	4	12	6	3	3	2	3	0	1	6	5	0	-1	-1	1	12	15	42	24	60	2	2	2	0	1	1	3	3	2	3	4	1	1	2	0	1	0	0	1	0	0	0	0	1	0	1	0
;;3;4;12;8;3;3;3;3;0;0;6;6;0;0;0;0;8;30;40;20;30;3;3;3;0;3;1;3;5;5;3;1;3;1;3;1;0;0;0;1;0;0;0;0;0;1;0;0;1;0;0;0;1;0;0;4;4;5;4;3;4;1;1;1;1;2;2;1;1;3;3;1;3;4;4;4;4;4;;;;;;;;;;;;;;;;;;;;;;4;2;1;2;2;3;3;2;4;4;3;4;4;3;4;4;4;2;3;3;3;2;2;2;3;3;3;2;2;2;0;0;0;1;0;0;1;0;0;1;0;0;0;0;0;0;0;0;0;0;0;1;0;0;1;0;0;1;0;0;0;0;0;0;0;0;0;0;0;4;1;1;2;1;2;2;65;4;1;2;1;2;1;3;1;8;.a;.a;.a;;3;;0.339802;11192.2;;;212	3212	3	4	12	8	3	3	3	3	0	0	6	6	0	0	0	0	8	30	40	20	30	3	3	3	0	3	1	3	5	5	3	1	3	1	3	1	0	0	0	1	0	0	0	0	0	1	0	0
;;3;4;12;5;2;4;3;3;2;0;6;6;-1;1;0;-2;4;4;6;3;4;3;2;2;0;1;1;2;2;3;2;3;1;1;1;1;0;0;0;0;0;0;1;0;1;0;0;1;0;0;0;1;0;0;0;4;5;5;4;4;3;3;2;2;2;2;2;3;4;4;2;1;3;3;5;4;3;3;2;4;2;1;1;4;1;3;1;1;1;2;1;3;2;2;2;2;3;4;3;4;3;1;1;2;1;1;1;1;1;1;4;4;4;1;1;1;3;3;1;1;1;1;1;1;3;3;3;3;3;1;0;0;1;0;0;0;0;0;0;0;0;0;0;0;0;0;0;0;0;0;.d;0;0;1;0;0;1;0;0;1;0;0;1;0;0;1;0;0;3;4;4;2;1;3;2;80;3;2;1;1;2;1;1;1;6;.a;.a;.a;;5;;0.339802;…	3213	3	4	12	5	2	4	3	3	2	0	6	6	-1	1	0	-2	4	4	6	3	4	3	2	2	0	1	1	2	2	3	2	3	1	1	1	1	0	0	0	0	0	0	1	0	1	0	0	1
;;3;4;12;6;4;4;3;3;0;0;8;6;-1;-1;-2;0;12;4;2;4;3;3;3;3;0;4;4;4;4;4;4;4;5;5;4;.d;0;0;0;0;0;0;1;0;0;0;1;.d;0;0;0;0;0;0;1;4;5;4;5;5;5;2;2;1;2;2;3;3;5;5;5;5;3;3;3;4;4;3;2;4;2;1;1;4;3;3;1;1;1;3;3;3;2;2;2;2;4;4;1;1;1;2;2;2;1;3;4;4;4;4;4;4;1;4;4;4;2;2;1;1;1;2;1;1;1;1;2;1;1;0;0;0;0;0;0;0;0;0;0;0;0;0;0;0;0;0;0;0;0;0;0;0;0;0;0;0;0;0;0;0;0;0;0;0;0;0;0;0;3;4;4;5;5;4;2;43;1;2;2;2;2;1;4;1;4;.a;.a;.a;;9;;0.3398…	3214	3	4	12	6	4	4	3	3	0	0	8	6	-1	-1	-2	0	12	4	2	4	3	3	3	3	0	4	4	4	4	4	4	4	5	5	4	.d	0	0	0	0	0	0	1	0	0	0	1	.d
;;3;4;12;6;4;4;3;3;0;0;8;6;-1;-1;-2;0;4;3;4;3;3;3;3;3;0;3;3;4;4;3;4;1;1;1;4;1;0;0;0;0;1;0;0;0;0;0;1;0;0;0;1;0;0;0;1;5;5;5;5;5;2;2;2;2;2;2;2;3;3;3;3;3;3;5;5;5;5;4;2;4;1;1;1;3;3;3;1;1;1;3;3;3;2;2;2;2;2;1;1;2;1;2;2;2;4;4;4;4;4;4;3;2;2;3;2;2;2;3;3;2;2;2;1;2;1;2;1;2;2;0;0;0;0;1;0;0;1;0;0;0;0;0;0;0;0;0;0;0;0;0;0;0;0;0;0;0;0;0;0;0;0;0;0;0;0;0;0;0;3;4;2;5;5;4;2;89;2;2;2;2;2;1;1;1;4;.a;.a;.a;;6;;0.339802;…	3215	3	4	12	6	4	4	3	3	0	0	8	6	-1	-1	-2	0	4	3	4	3	3	3	3	3	0	3	3	4	4	3	4	1	1	1	4	1	0	0	0	0	1	0	0	0	0	0	1	0
;;3;4;12;8;3;5;3;3;2;0;8;6;-2;0;-2;-2;4;21;10;12;6;3;3;3;0;3;3;3;3;3;3;3;3;1;3;1;0;0;0;1;0;0;0;0;0;0;1;0;0;0;0;1;0;0;1;5;5;5;4;4;3;4;2;2;2;2;5;5;5;5;5;1;5;4;5;4;3;4;2;4;2;1;1;4;1;3;2;1;1;.d;1;3;1;2;2;2;2;4;1;4;1;1;2;2;2;3;4;4;4;4;3;3;3;4;4;4;3;3;3;3;3;3;3;1;1;1;3;3;3;0;0;0;0;0;0;0;0;0;0;0;0;0;0;0;0;0;0;0;0;0;0;0;0;0;0;0;0;0;0;0;0;0;0;0;0;0;0;0;2;3;3;5;2;1;2;89;2;2;2;2;2;1;4;7;1;.a;.a;.a;;6;;0.339…	3216	3	4	12	8	3	5	3	3	2	0	8	6	-2	0	-2	-2	4	21	10	12	6	3	3	3	0	3	3	3	3	3	3	3	3	1	3	1	0	0	0	1	0	0	0	0	0	0	1	0
;;3;4;12;5;4;4;3;3;0;0;8;6;-1;-1;-2;0;4;4;6;3;4;3;3;2;0;1;1;4;4;4;1;4;4;1;4;1;0;0;0;1;0;0;0;0;0;0;1;0;0;1;0;0;.d;0;0;5;5;5;4;4;3;4;2;2;2;2;3;4;5;4;5;1;5;4;5;4;5;3;2;4;1;1;1;2;1;3;1;1;1;2;1;3;2;2;2;2;2;4;1;2;3;1;1;2;4;3;4;4;1;1;4;3;1;3;3;2;2;1;1;1;1;1;1;1;1;1;1;1;2;0;0;0;0;0;0;0;0;0;0;0;0;0;0;0;0;0;0;0;0;0;0;0;0;0;0;0;0;0;0;0;0;0;0;0;0;0;0;0;4;4;1;2;1;3;2;89;1;2;1;1;2;1;2;7;3;.a;.a;.a;;6;;0.339802…	3217	3	4	12	5	4	4	3	3	0	0	8	6	-1	-1	-2	0	4	4	6	3	4	3	3	2	0	1	1	4	4	4	1	4	4	1	4	1	0	0	0	1	0	0	0	0	0	0	1	0
;;3;4;12;6;3;2;3;3;-1;0;5;6;1;0;1;1;;3;;3;11;3;2;3;0;5;1;5;5;5;1;5;5;1;5;0;0;0;1;1;1;0;0;0;0;0;1;1;1;0;0;0;0;0;1;3;1;5;1;1;1;1;2;2;1;1;1;1;1;1;1;1;4;4;4;4;5;4;2;4;3;1;1;.c;1;2;2;2;1;.d;.d;3;3;2;2;2;4;4;2;4;3;1;1;1;1;1;1;4;4;4;4;4;4;4;4;4;2;3;3;1;1;1;3;1;3;3;3;3;3;0;0;0;1;0;0;1;0;0;0;0;0;0;0;0;0;0;0;1;0;0;0;0;0;1;0;0;1;0;0;1;0;0;1;0;0;1;0;0;4;4;4;4;1;1;2;65;2;2;2;2;2;1;4;7;6;.a;.a;.a;;;;0.339802;1…	3218	3	4	12	6	3	2	3	3	-1	0	5	6	1	0	1	1		3		3	11	3	2	3	0	5	1	5	5	5	1	5	5	1	5	0	0	0	1	1	1	0	0	0	0	0	1	1
;;3;4;12;6;4;5;3;5;1;2;9;8;0;-1;-1;1;12;12;30;20;30;2;2;2;0;1;1;1;1;3;3;4;1;1;1;1;1;1;0;1;1;1;0;1;1;1;0;1;1;1;0;1;0;0;0;2;4;4;1;4;2;2;1;1;1;1;3;3;3;3;3;3;2;2;2;3;1;1;2;2;1;1;1;3;4;3;1;1;1;1;1;1;3;2;2;2;4;4;2;4;2;2;2;1;4;4;4;3;3;3;4;4;4;4;4;4;1;3;2;1;1;1;2;2;2;1;1;2;2;0;0;0;1;0;0;0;0;0;0;0;0;0;0;0;0;0;0;0;0;0;0;0;0;0;0;0;0;0;0;0;0;0;.d;0;0;.d;0;0;4;4;4;5;5;.c;1;38;2;2;2;2;2;1;3;3;6;.a;.a;.a;;7;;0.…	3219	3	4	12	6	4	5	3	5	1	2	9	8	0	-1	-1	1	12	12	30	20	30	2	2	2	0	1	1	1	1	3	3	4	1	1	1	1	1	1	0	1	1	1	0	1	1	1	0	1
;;3;3;13;9;2;7;2;7;5;5;9;9;0;0;0;0;24;24;88;24;88;1;1;1;0;1;1;1;1;1;3;1;3;1;1;1;0;1;0;1;0;0;0;1;0;1;0;0;0;1;0;1;0;1;0;3;4;3;4;4;2;4;1;1;1;2;1;1;2;3;1;1;4;3;3;4;4;4;1;1;1;1;1;2;2;1;1;1;1;3;2;1;3;2;2;2;3;4;2;3;2;1;2;1;3;4;4;3;4;4;3;4;4;3;4;4;2;3;2;2;2;2;2;3;1;2;2;2;2;0;0;0;0;0;1;0;0;0;0;0;0;0;0;0;0;0;0;0;0;0;0;1;0;0;0;0;0;0;0;0;0;0;0;0;0;0;0;0;2;2;2;1;1;3;1;80;4;2;1;1;2;2;1;7;9;.a;.a;.a;;3;;0.33980…	3220	3	3	13	9	2	7	2	7	5	5	9	9	0	0	0	0	24	24	88	24	88	1	1	1	0	1	1	1	1	1	3	1	3	1	1	1	0	1	0	1	0	0	0	1	0	1	0	0
;;3;3;13;7;1;8;1;8;7;7;9;9;0;0;0;0;20;10;100;5;80;1;2;2;0;1;1;1;1;1;2;4;1;1;2;1;1;1;0;1;1;1;0;1;1;1;0;1;1;1;0;1;1;1;0;2;4;3;3;4;2;2;2;2;1;2;1;2;3;3;2;1;2;2;3;4;3;4;1;2;1;1;1;2;3;3;1;1;1;3;2;2;3;1;1;2;3;2;1;3;2;2;1;2;3;4;2;2;4;2;2;3;2;2;3;2;2;2;2;1;1;1;1;3;2;2;1;1;1;0;0;0;0;0;0;0;0;0;0;0;0;0;0;0;0;0;0;0;0;0;0;1;0;0;0;0;0;0;0;0;0;0;0;0;0;0;0;0;3;3;4;2;2;3;2;81;4;2;2;1;2;2;1;1;10;.a;.a;.a;;3;;0.3398…	3221	3	3	13	7	1	8	1	8	7	7	9	9	0	0	0	0	20	10	100	5	80	1	2	2	0	1	1	1	1	1	2	4	1	1	2	1	1	1	0	1	1	1	0	1	1	1	0	1
;;3;3;13;5;4;4;4;3;0;-1;8;7;-1;0;-1;-1;15;15;60;15;80;1;1;1;0;1;1;1;1;1;3;3;1;1;3;1;0;0;0;1;0;0;0;0;0;1;0;0;0;1;0;1;0;0;0;3;3;3;2;4;4;4;2;2;1;1;1;2;3;2;1;1;4;3;3;4;3;4;1;2;1;1;1;2;2;3;1;1;1;2;2;2;3;1;2;2;2;1;1;3;2;2;1;1;2;3;2;2;4;3;3;4;3;3;3;3;2;2;1;1;2;2;2;3;2;3;2;2;2;0;0;0;0;0;0;0;0;0;0;0;0;0;0;0;0;0;0;0;0;0;0;1;0;0;0;0;1;0;0;0;0;0;0;0;0;0;0;0;3;3;4;1;1;3;2;81;4;2;1;1;2;2;1;1;9;.a;.a;.a;;3;;0.3…	3222	3	3	13	5	4	4	4	3	0	-1	8	7	-1	0	-1	-1	15	15	60	15	80	1	1	1	0	1	1	1	1	1	3	3	1	1	3	1	0	0	0	1	0	0	0	0	0	1	0	0
;;3;3;13;5;3;3;3;4;0;1;6;7;1;0;1;1;15;12;33;15;24;3;2;2;0;3;2;2;3;4;3;4;1;1;4;0;0;1;0;0;1;0;0;0;0;1;0;0;1;0;0;.d;0;0;0;3;5;4;2;3;2;3;2;2;1;2;1;3;3;2;2;1;3;3;3;3;3;4;2;2;1;1;1;2;2;3;1;1;1;2;2;1;3;2;2;2;2;1;2;2;3;2;1;2;1;3;3;1;3;3;1;3;3;2;3;3;1;1;1;1;1;1;1;1;1;3;1;1;1;0;0;0;0;0;0;0;0;0;0;0;0;0;0;0;0;0;0;0;0;0;0;0;0;0;0;0;1;0;0;0;0;0;0;0;0;0;0;0;3;3;3;1;1;3;2;83;2;2;2;1;2;2;1;6;9;.a;.a;.a;;9;;0.3398…	3223	3	3	13	5	3	3	3	4	0	1	6	7	1	0	1	1	15	12	33	15	24	3	2	2	0	3	2	2	3	4	3	4	1	1	4	0	0	1	0	0	1	0	0	0	0	1	0	0
;;3;3;14;7;3;5;4;2;2;-2;8;6;-3;1;-2;-4;12;10;66;25;72;1;3;3;0;1;1;5;5;1;3;3;1;1;2;1;0;0;0;1;0;0;0;0;0;0;1;0;0;0;1;1;0;0;0;1;5;5;2;4;4;2;2;2;1;1;1;1;4;3;3;2;3;3;3;4;3;4;2;1;1;1;1;2;2;3;1;1;1;2;2;3;3;1;2;.c;1;3;1;3;1;1;2;1;;4;;;3;;3;;;4;;;1;2;3;1;3;1;2;2;2;3;2;2;1;0;0;0;0;0;0;1;0;0;0;0;0;1;0;0;0;0;0;0;0;0;0;0;0;0;0;0;1;0;0;0;0;0;0;0;0;0;0;0;2;1;4;1;1;2;1;56;3;1;1;1;1;2;2;3;9;.a;.a;.a;;3;;0.339802;1…	3224	3	3	14	7	3	5	4	2	2	-2	8	6	-3	1	-2	-4	12	10	66	25	72	1	3	3	0	1	1	5	5	1	3	3	1	1	2	1	0	0	0	1	0	0	0	0	0	0	1	0
;;3;3;14;6;4;5;4;3;1;-1;9;7;-2;0;-2;-2;16;18;66;20;80;2;3;3;0;1;1;3;3;4;2;1;1;1;3;1;1;1;0;1;1;1;0;1;0;0;0;1;1;0;0;1;0;0;0;1;4;3;2;3;3;2;2;2;1;2;1;1;3;2;3;2;3;3;4;4;4;4;2;1;1;1;1;2;1;3;1;1;1;2;2;2;3;2;2;2;2;3;2;3;3;2;1;1;4;4;4;4;4;4;4;4;1;4;4;4;1;3;3;1;1;2;2;1;1;3;2;2;1;0;0;0;1;0;0;1;0;0;0;0;0;0;0;0;0;0;0;0;0;0;0;0;0;0;0;0;1;0;0;0;0;0;0;0;0;0;0;0;3;4;2;2;1;3;1;85;2;2;2;1;1;2;1;6;9;.a;.a;.a;;6;;0.3…	3225	3	3	14	6	4	5	4	3	1	-1	9	7	-2	0	-2	-2	16	18	66	20	80	2	3	3	0	1	1	3	3	4	2	1	1	1	3	1	1	1	0	1	1	1	0	1	0	0	0	1
;;3;3;14;5;4;4;3;5;0;2;8;8;1;-1;0;2;25;12;96;20;100;2;2;3;0;1;1;2;2;4;3;4;1;1;3;1;0;0;0;1;1;1;0;1;1;1;0;0;0;0;1;0;0;0;1;3;3;4;3;4;5;4;1;2;2;2;2;3;4;1;3;1;4;3;4;4;3;3;2;3;1;1;1;2;1;1;1;1;1;2;1;3;3;2;2;2;3;1;2;2;3;2;2;2;3;3;3;3;2;3;3;3;2;4;3;3;2;3;3;2;1;2;2;2;3;3;2;2;2;0;0;0;1;0;0;1;1;0;0;0;0;0;0;0;0;0;0;0;0;0;0;0;0;1;1;0;1;1;0;0;0;0;0;0;0;0;0;0;2;2;3;2;1;3;2;88;2;1;1;2;2;1;.c;;10;.a;.a;.a;;;;0.339…	3226	3	3	14	5	4	4	3	5	0	2	8	8	1	-1	0	2	25	12	96	20	100	2	2	3	0	1	1	2	2	4	3	4	1	1	3	1	0	0	0	1	1	1	0	1	1	1	0	0
;;3;3;14;5;3;5;2;5;2;3;8;7;0;-1;-1;1;12;10;83;12;95;1;2;1;0;1;1;1;1;2;2;5;1;1;2;1;1;1;0;1;1;1;0;1;1;1;0;1;1;1;0;1;1;1;0;3;4;3;3;3;2;2;2;2;1;2;1;3;4;3;3;1;3;2;3;4;4;4;2;2;1;1;1;3;3;3;1;1;1;3;2;3;3;1;2;2;1;4;3;4;2;1;2;1;2;3;3;4;2;2;3;3;2;3;3;3;2;2;2;1;2;2;3;1;2;3;3;2;2;0;0;0;0;0;0;0;0;0;0;0;0;0;0;0;0;0;0;0;1;0;0;0;0;0;0;0;1;0;0;1;0;0;0;0;0;0;0;0;2;3;4;1;1;3;2;62;3;1;1;1;1;2;2;3;10;.a;.a;.a;;3;;0.33…	3227	3	3	14	5	3	5	2	5	2	3	8	7	0	-1	-1	1	12	10	83	12	95	1	2	1	0	1	1	1	1	2	2	5	1	1	2	1	1	1	0	1	1	1	0	1	1	1	0	1
;;3;3;14;10;1;7;6;2;6;-4;8;8;-5;5;0;-10;10;15;50;10;30;3;2;2;0;1;1;1;1;1;3;4;1;1;3;1;1;1;0;1;1;1;0;1;1;1;0;0;0;0;1;1;1;0;0;1;2;3;2;4;5;3;2;2;1;1;1;3;3;2;3;1;1;2;2;2;1;3;2;2;1;1;1;2;1;1;1;1;1;2;1;1;3;1;2;2;3;4;3;4;1;1;1;2;4;4;4;4;4;2;4;4;3;4;3;4;2;1;3;1;1;1;2;3;1;3;1;1;1;0;0;0;0;0;0;0;0;1;0;0;0;0;0;0;0;0;0;0;0;0;0;1;0;0;0;0;0;1;0;0;0;0;0;0;0;0;0;0;1;1;2;1;1;3;1;58;3;1;1;1;1;2;2;1;10;.a;.a;.a;;3;;0…	3228	3	3	14	10	1	7	6	2	6	-4	8	8	-5	5	0	-10	10	15	50	10	30	3	2	2	0	1	1	1	1	1	3	4	1	1	3	1	1	1	0	1	1	1	0	1	1	1	0	0
;;3;3;14;8;2;6;7;2;4;-5;8;9;-4;5;1;-9;15;15;44;6;88;3;3;3;0;3;1;2;2;5;3;3;1;1;4;1;0;0;0;1;1;0;0;0;1;1;0;0;1;0;0;0;0;0;1;1;4;4;4;4;4;4;1;1;1;1;1;2;3;1;3;1;4;4;3;4;4;4;2;2;1;1;1;1;1;1;1;1;1;1;1;1;3;1;2;2;3;1;1;4;3;1;1;2;4;3;2;3;2;2;4;4;3;4;4;4;2;3;3;1;2;2;2;2;2;3;2;3;2;0;0;0;1;1;1;1;1;1;0;0;0;0;0;0;0;0;0;0;0;0;0;0;0;0;0;0;1;1;1;0;0;0;1;1;1;0;0;0;1;1;3;1;1;3;1;87;3;2;2;1;2;2;1;2;9;.a;.a;.a;;9;;0.339…	3229	3	3	14	8	2	6	7	2	4	-5	8	9	-4	5	1	-9	15	15	44	6	88	3	3	3	0	3	1	2	2	5	3	3	1	1	4	1	0	0	0	1	1	0	0	0	1	1	0	0
;;3;3;14;6;4;3;4;3;-1;-1;7;7;0;0;0;0;20;12;70;12;55;2;2;2;0;1;1;1;1;2;2;4;1;1;1;1;1;1;0;1;1;0;0;1;1;1;0;1;1;1;0;1;1;1;0;3;4;4;3;4;3;3;1;1;2;1;1;1;3;3;3;1;3;3;3;3;2;3;2;2;1;1;1;2;2;3;1;1;1;2;1;3;3;1;1;1;3;4;3;4;3;2;2;1;2;2;2;3;2;2;2;2;2;4;4;4;2;3;3;1;1;2;2;3;2;3;2;2;2;0;0;0;1;0;0;1;0;0;0;0;0;0;0;0;0;0;0;0;0;0;1;1;1;0;0;0;1;1;0;0;0;0;0;0;0;0;0;0;3;1;1;1;1;2;2;61;4;2;2;1;1;2;2;1;9;.a;.a;.a;;3;;0.339…	3230	3	3	14	6	4	3	4	3	-1	-1	7	7	0	0	0	0	20	12	70	12	55	2	2	2	0	1	1	1	1	2	2	4	1	1	1	1	1	1	0	1	1	0	0	1	1	1	0	1
;;3;3;14;8;5;3;5;3;-2;-2;8;8;0;0;0;0;20;10;50;10;50;1;2;2;0;1;1;3;4;4;3;3;1;1;1;1;0;0;0;0;1;0;0;0;0;0;1;0;1;0;0;0;1;0;0;3;5;5;2;3;3;2;2;2;1;1;2;3;3;2;3;1;3;3;2;4;3;3;2;3;1;1;1;2;1;3;1;1;1;2;1;1;3;1;2;2;4;4;1;4;3;2;1;1;2;4;4;3;4;3;3;3;1;3;2;2;2;3;2;2;2;2;2;1;2;3;1;1;1;0;0;0;0;0;1;0;0;0;0;0;0;0;0;0;0;0;0;0;0;0;0;0;0;0;0;0;0;0;1;0;0;0;0;0;0;0;0;0;2;3;4;2;2;4;1;87;2;2;2;2;2;2;1;1;8;.a;.a;.a;;3;;0.339…	3231	3	3	14	8	5	3	5	3	-2	-2	8	8	0	0	0	0	20	10	50	10	50	1	2	2	0	1	1	3	4	4	3	3	1	1	1	1	0	0	0	0	1	0	0	0	0	0	1	0
;;3;3;14;5;3;2;3;1;-1;-2;5;4;-1;0;-1;-1;15;9;33;10;11;2;3;1;0;1;1;3;3;3;1;4;1;1;1;0;0;1;0;0;0;1;0;0;0;1;0;0;1;0;0;0;0;1;0;2;4;4;3;4;4;1;2;2;1;1;3;1;3;3;3;2;2;3;3;3;3;3;2;1;1;1;1;3;2;3;1;1;1;3;2;3;1;1;2;2;2;2;1;4;1;1;2;1;3;4;2;2;3;2;3;3;2;4;3;3;2;2;3;1;2;1;3;3;2;2;1;1;2;0;0;0;0;0;0;1;0;0;0;0;0;0;0;0;0;0;0;1;0;0;0;0;1;0;0;0;0;0;0;0;0;0;0;0;0;0;0;0;2;1;4;1;1;3;1;46;4;1;2;1;2;2;2;1;9;.a;.a;.a;;3;;0.3…	3232	3	3	14	5	3	2	3	1	-1	-2	5	4	-1	0	-1	-1	15	9	33	10	11	2	3	1	0	1	1	3	3	3	1	4	1	1	1	0	0	1	0	0	0	1	0	0	0	1	0	0
;;3;3;14;4;3;3;3;4;0;1;6;7;1;0;1;1;12;9;44;15;50;2;1;2;0;1;1;1;1;3;2;1;1;1;1;0;1;0;0;1;0;0;0;1;1;1;0;0;1;1;0;1;0;1;0;4;4;4;2;4;4;3;2;2;1;1;4;2;4;3;2;2;3;3;4;3;2;2;2;2;1;1;1;2;1;1;1;1;1;2;2;2;3;2;1;1;1;4;3;4;2;2;1;1;3;3;3;3;3;3;2;2;2;3;3;3;1;3;3;3;1;2;3;3;1;3;1;1;1;0;0;0;1;0;0;0;1;0;1;0;0;0;0;0;0;0;0;1;0;0;0;1;0;0;0;0;1;0;0;0;0;0;0;0;0;0;0;0;1;3;4;1;1;4;2;51;2;1;1;2;2;2;2;1;9;.a;.a;.a;;7;;0.339802…	3233	3	3	14	4	3	3	3	4	0	1	6	7	1	0	1	1	12	9	44	15	50	2	1	2	0	1	1	1	1	3	2	1	1	1	1	0	1	0	0	1	0	0	0	1	1	1	0	0
;;3;4;15;4;3;3;2;2;0;0;6;4;-1;-1;-2;0;18;12;25;18;50;2;2;2;0;4;1;4;4;4;2;1;2;1;4;.d;0;0;0;0;0;0;1;0;0;.d;0;0;1;0;0;0;0;.d;0;2;5;4;5;2;3;1;2;1;1;2;1;2;5;1;5;4;5;5;3;2;1;3;2;4;3;2;1;.d;.d;1;2;1;1;4;2;4;3;2;1;2;4;4;3;4;3;2;2;1;2;2;4;2;2;4;1;2;2;1;2;2;1;3;3;2;1;2;3;1;2;3;1;2;1;0;0;0;0;0;1;0;0;1;0;0;0;0;0;0;0;0;0;0;1;0;0;0;0;0;0;0;0;0;1;.d;0;0;0;0;0;0;0;0;3;2;4;1;5;2;1;85;3;1;1;1;1;1;1;2;5;.a;.a;.a;;;…	3234	3	4	15	4	3	3	2	2	0	0	6	4	-1	-1	-2	0	18	12	25	18	50	2	2	2	0	4	1	4	4	4	2	1	2	1	4	.d	0	0	0	0	0	0	1	0	0	.d	0	0
;;3;4;15;8;5;3;4;4;-2;0;8;8;1;-1;0;2;4;3;13;4;14;3;3;3;0;4;4;4;4;4;4;4;4;1;4;0;0;.d;0;0;0;.d;0;0;.d;0;0;0;.d;0;0;0;.d;0;0;4;4;4;4;3;3;3;2;2;1;2;4;4;3;2;3;3;3;3;4;4;2;3;2;4;2;1;1;4;4;4;1;1;1;1;1;3;3;2;2;2;4;1;1;3;2;2;2;1;4;;;4;;;1;;;4;;;2;2;2;1;1;2;1;1;1;1;2;2;2;0;0;0;0;0;0;0;0;0;0;0;0;0;0;0;0;0;0;0;0;0;0;0;0;0;0;0;0;0;0;0;0;0;0;0;0;0;0;0;4;4;4;2;2;2;2;57;2;2;2;2;2;1;4;7;1;.a;.a;.a;;8;;0.339802;11…	3235	3	4	15	8	5	3	4	4	-2	0	8	8	1	-1	0	2	4	3	13	4	14	3	3	3	0	4	4	4	4	4	4	4	4	1	4	0	0	.d	0	0	0	.d	0	0	.d	0	0	0
;;3;4;15;6;3;4;3;3;1;0;7;6;-1;0;-1;-1;9;10;33;20;50;3;2;2;0;3;1;5;5;5;3;1;5;1;3;0;1;0;0;1;0;0;0;0;0;0;1;0;1;0;0;0;0;0;1;5;5;5;4;4;3;4;2;1;1;1;4;2;3;3;3;2;4;3;3;4;3;4;2;4;1;1;1;3;2;3;1;1;1;3;2;3;3;2;2;2;4;2;2;1;3;1;1;2;4;4;3;4;4;2;3;3;2;4;3;2;2;3;1;2;1;1;1;1;1;1;1;1;1;0;0;0;1;0;0;0;0;0;0;0;0;0;0;0;0;0;0;0;0;0;0;0;0;0;0;0;0;0;0;0;0;0;0;0;0;0;0;0;3;3;4;3;4;2;2;60;2;2;2;2;2;1;5;3;4;.a;.a;.a;;8;;0.339…	3236	3	4	15	6	3	4	3	3	1	0	7	6	-1	0	-1	-1	9	10	33	20	50	3	2	2	0	3	1	5	5	5	3	1	5	1	3	0	1	0	0	1	0	0	0	0	0	0	1	0
;;3;4;15;5;3;2;3;2;-1;-1;5;5;0;0;0;0;15;9;15;15;9;1;1;1;0;3;1;5;5;5;5;4;1;1;5;1;0;0;0;0;1;0;0;0;0;0;1;0;0;0;1;0;0;0;1;4;5;5;5;3;4;4;2;2;1;2;3;4;4;4;3;3;4;3;4;4;4;4;2;4;3;3;1;4;4;3;1;1;1;3;2;4;2;2;2;2;4;4;2;3;2;2;2;2;4;4;1;4;1;1;4;1;1;4;4;4;2;3;2;2;2;2;2;2;2;2;3;2;2;0;0;0;1;0;0;0;0;0;0;0;0;0;0;0;0;0;0;0;0;0;0;0;0;0;0;0;0;0;0;1;0;0;0;0;0;0;0;0;3;3;3;1;1;3;2;63;2;2;2;2;2;1;2;5;8;.a;.a;.a;;;;0.339802…	3237	3	4	15	5	3	2	3	2	-1	-1	5	5	0	0	0	0	15	9	15	15	9	1	1	1	0	3	1	5	5	5	5	4	1	1	5	1	0	0	0	0	1	0	0	0	0	0	1	0
;;3;4;15;4;2;2;3;3;0;0;4;6;1;1;2;0;17;16;72;18;56;2;3;1;0;1;1;5;5;5;5;5;5;5;5;1;0;0;0;1;0;0;0;0;0;0;1;0;0;0;1;0;0;0;1;5;5;5;5;5;5;5;2;2;2;2;1;1;1;5;1;1;5;5;5;5;5;5;2;4;2;2;1;4;.d;1;1;1;1;1;1;1;1;2;2;2;2;2;2;4;3;2;2;1;2;2;1;2;3;2;1;2;1;2;2;2;3;3;3;1;1;1;3;3;3;1;1;3;3;1;0;0;1;0;0;1;0;0;0;0;0;0;0;0;0;0;0;1;0;0;1;0;0;1;0;0;0;0;0;0;0;0;1;0;0;1;0;0;1;1;1;1;1;1;1;86;2;2;2;2;2;1;1;6;3;.a;.a;.a;;;;0.33980…	3238	3	4	15	4	2	2	3	3	0	0	4	6	1	1	2	0	17	16	72	18	56	2	3	1	0	1	1	5	5	5	5	5	5	5	5	1	0	0	0	1	0	0	0	0	0	0	1	0
;;3;4;15;8;2;2;2;1;0;-1;4;3;-1;0;-1;-1;22;18;67;25;31;2;2;1;0;1;1;2;2;4;2;1;4;1;2;1;0;0;0;1;0;0;0;0;1;0;0;0;1;0;0;0;1;0;0;4;5;5;3;4;3;4;1;1;1;1;2;1;2;1;2;1;4;3;3;4;4;4;2;4;1;1;1;2;2;2;1;1;1;2;1;2;3;2;2;2;3;3;3;3;2;2;1;2;4;4;4;4;4;4;4;4;4;4;4;4;3;3;3;3;2;2;3;3;3;3;3;3;3;1;0;0;1;0;0;1;0;0;1;0;0;0;0;0;0;0;0;1;0;0;1;0;0;1;0;0;1;0;0;1;0;0;1;0;0;1;0;0;4;4;4;2;1;4;2;80;2;2;1;2;1;1;.c;;;.a;.a;.a;;8;;0.33…	3239	3	4	15	8	2	2	2	1	0	-1	4	3	-1	0	-1	-1	22	18	67	25	31	2	2	1	0	1	1	2	2	4	2	1	4	1	2	1	0	0	0	1	0	0	0	0	1	0	0	0
;;3;4;15;5;3;4;2;4;1;2;7;6;0;-1;-1;1;9;25;100;13;60;3;3;3;0;5;1;5;5;5;5;5;5;1;5;0;0;0;1;1;0;0;0;0;0;0;1;0;0;0;1;0;0;0;1;4;5;5;5;5;5;5;1;1;1;1;5;5;5;5;5;5;4;4;4;4;4;1;.c;2;2;2;2;.d;.d;.d;1;1;2;2;2;.d;3;2;2;2;4;1;1;1;1;2;1;1;4;1;1;1;4;1;4;4;4;1;4;1;3;3;3;3;3;3;3;3;3;3;3;3;3;1;0;0;0;0;1;0;0;1;0;0;1;0;0;1;0;0;1;0;0;1;0;0;1;0;0;1;0;0;1;0;0;1;0;0;1;0;0;1;4;4;4;1;1;1;2;77;2;1;1;2;2;1;2;5;5;.a;.a;.a;;;;0…	3240	3	4	15	5	3	4	2	4	1	2	7	6	0	-1	-1	1	9	25	100	13	60	3	3	3	0	5	1	5	5	5	5	5	5	1	5	0	0	0	1	1	0	0	0	0	0	0	1	0
;;3;4;15;9;1;8;3;3;7;0;9;6;-5;2;-3;-7;8;15;50;15;60;3;3;3;0;5;5;5;5;5;5;5;5;1;5;0;0;0;1;0;0;0;1;0;0;1;0;1;0;0;0;0;0;0;1;2;5;5;5;4;3;3;2;2;1;1;1;5;2;2;5;2;3;3;5;5;5;5;2;4;3;1;3;4;1;4;1;1;3;2;1;4;2;2;1;1;2;1;1;4;1;1;2;2;4;4;4;4;4;4;4;4;4;4;4;4;3;3;2;3;3;2;3;2;3;3;3;1;3;0;1;0;1;0;0;0;0;0;0;1;0;0;0;1;0;0;0;0;1;0;0;0;0;0;0;1;1;0;0;0;1;0;0;0;0;0;0;1;4;1;1;5;2;2;2;65;2;1;2;2;2;1;2;5;6;.a;.a;.a;;;;0.3398…	3241	3	4	15	9	1	8	3	3	7	0	9	6	-5	2	-3	-7	8	15	50	15	60	3	3	3	0	5	5	5	5	5	5	5	5	1	5	0	0	0	1	0	0	0	1	0	0	1	0	1
;;3;4;15;5;4;4;3;4;0;1;8;7;0;-1;-1;1;20;12;12;16;16;3;3;3;0;3;1;4;4;4;3;1;4;1;3;1;0;0;0;1;0;0;1;.d;0;0;1;1;0;1;0;1;0;1;0;5;5;5;3;4;4;4;2;1;1;2;2;1;4;3;5;1;4;4;5;4;4;4;2;4;1;1;1;3;1;1;1;1;1;1;1;3;2;2;2;2;2;4;2;4;2;1;2;1;3;4;3;4;4;4;3;4;3;4;4;4;2;3;3;2;3;3;2;2;3;3;3;2;2;0;0;0;1;0;0;1;0;0;0;0;0;0;0;1;1;0;0;0;0;.d;0;0;0;1;0;0;1;0;0;1;0;0;0;0;0;0;0;0;4;3;4;1;3;4;2;79;2;2;2;2;2;1;1;3;6;.a;.a;.a;;7;;0.3…	3242	3	4	15	5	4	4	3	4	0	1	8	7	0	-1	-1	1	20	12	12	16	16	3	3	3	0	3	1	4	4	4	3	1	4	1	3	1	0	0	0	1	0	0	1	.d	0	0	1	1
;;3;4;15;6;4;4;4;4;0;0;8;8;0;0;0;0;24;18;54;6;12;3;3;3;0;3;1;3;3;3;3;1;1;1;5;0;1;0;0;1;0;0;0;0;1;0;0;0;1;0;0;0;1;0;0;4;4;4;5;5;5;5;1;1;1;1;3;3;3;3;3;3;5;5;5;5;3;4;2;4;1;1;1;3;3;3;1;1;1;3;2;3;3;2;2;2;2;4;2;4;2;2;2;2;3;3;3;4;4;4;1;1;1;4;4;4;2;2;3;1;1;2;1;1;2;3;3;3;3;0;0;0;0;0;0;0;1;0;0;0;0;0;0;0;0;0;0;0;0;0;0;0;0;0;0;0;0;1;0;0;1;0;0;1;0;0;1;0;3;3;3;2;2;3;2;86;2;2;2;1;2;1;1;7;2;.a;.a;.a;;;;0.339802;…	3243	3	4	15	6	4	4	4	4	0	0	8	8	0	0	0	0	24	18	54	6	12	3	3	3	0	3	1	3	3	3	3	1	1	1	5	0	1	0	0	1	0	0	0	0	1	0	0	0
;;3;4;15;4;3;3;4;1;0;-3;6;5;-2;1;-1;-3;5;8;2;6;4;1;2;2;0;1;5;5;1;5;5;5;1;1;5;0;0;0;1;0;0;0;1;0;0;0;1;1;0;0;0;0;0;0;1;1;5;1;1;1;5;1;2;2;2;2;5;1;1;5;5;5;1;1;1;5;1;1;1;4;3;1;1;.d;3;1;3;3;3;.d;.d;.d;3;1;2;2;4;4;3;4;3;2;2;2;4;4;4;1;1;4;4;4;4;1;1;1;3;3;3;1;1;1;1;1;3;3;1;1;1;0;0;1;0;0;1;0;0;1;0;0;0;0;0;0;0;0;0;0;0;0;0;0;0;0;0;1;0;0;1;0;0;0;0;0;0;0;0;0;1;1;1;5;5;4;2;50;1;1;2;2;1;1;;;;.a;.a;.a;;;;0.339802…	3244	3	4	15	4	3	3	4	1	0	-3	6	5	-2	1	-1	-3	5	8	2	6	4	1	2	2	0	1	5	5	1	5	5	5	1	1	5	0	0	0	1	0	0	0	1	0	0	0	1	1
;;3;4;15;6;3;5;3;4;2;1;8;7;-1;0;-1;-1;8;4;24;6;37;2;2;2;0;5;1;5;5;5;5;5;5;1;5;0;0;0;1;1;0;0;0;0;0;0;1;0;0;0;1;0;0;0;1;5;5;5;5;5;5;4;2;2;1;2;2;4;3;5;5;3;4;5;5;4;5;4;2;4;3;1;1;4;1;1;1;1;1;2;1;2;3;2;2;2;2;1;2;4;2;1;2;1;4;;;;4;;;4;;;4;;3;3;1;1;1;3;1;3;3;3;3;1;3;0;0;1;0;0;1;0;0;0;0;0;0;0;0;0;0;0;1;0;0;0;0;1;0;0;0;1;0;0;1;0;0;0;0;0;0;0;0;1;4;4;4;1;1;4;2;66;2;2;2;2;2;1;2;5;6;.a;.a;.a;;;;0.339802;11192.2…	3245	3	4	15	6	3	5	3	4	2	1	8	7	-1	0	-1	-1	8	4	24	6	37	2	2	2	0	5	1	5	5	5	5	5	5	1	5	0	0	0	1	1	0	0	0	0	0	0	1	0
;;3;4;15;8;0;4;3;6;4;3;4;9;2;3;5;-1;29;11;58;12;87;3;2;2;0;5;1;5;5;3;2;5;1;1;5;0;0;0;1;1;1;0;0;0;0;0;1;0;1;0;0;0;0;0;1;3;1;5;4;5;5;4;2;1;1;1;1;1;1;1;1;1;3;3;2;3;3;4;2;4;1;1;1;3;2;3;1;1;1;3;2;3;3;2;2;2;4;2;1;1;2;1;1;2;4;4;4;4;4;4;4;4;4;4;4;4;2;1;1;3;2;2;2;3;2;2;3;2;2;0;0;0;0;0;0;0;0;0;0;1;0;0;0;0;0;0;0;0;0;0;0;1;0;0;0;0;0;0;0;1;0;0;0;0;0;0;0;0;1;4;4;2;1;2;2;45;3;2;2;2;2;1;1;4;7;.a;.a;.a;;3;;0.3398…	3246	3	4	15	8	0	4	3	6	4	3	4	9	2	3	5	-1	29	11	58	12	87	3	2	2	0	5	1	5	5	3	2	5	1	1	5	0	0	0	1	1	1	0	0	0	0	0	1	0
;;3;4;15;6;4;4;4;4;0;0;8;8;0;0;0;0;24;4;12;3;9;3;3;3;0;5;1;5;;4;5;1;5;1;5;0;0;1;0;0;0;0;0;1;0;0;0;0;1;0;0;1;0;0;0;4;4;4;5;5;5;5;1;1;1;1;3;3;4;4;3;2;5;4;5;5;4;5;2;4;1;1;1;3;1;2;1;1;1;2;1;3;3;2;2;2;3;1;2;2;2;2;2;1;4;4;4;4;4;4;4;4;4;4;4;4;2;3;3;1;2;3;2;2;1;1;1;2;2;0;0;0;1;0;0;0;1;0;0;0;0;0;0;0;0;0;1;0;0;0;0;0;0;0;0;0;0;0;0;0;0;0;0;0;0;0;0;0;1;1;1;1;1;2;2;87;2;2;2;2;2;1;1;6;2;.a;.a;.a;;5;Stock taking…	3247	3	4	15	6	4	4	4	4	0	0	8	8	0	0	0	0	24	4	12	3	9	3	3	3	0	5	1	5		4	5	1	5	1	5	0	0	1	0	0	0	0	0	1	0	0	0	0
;;3;4;15;6;4;4;4;4;0;0;8;8;0;0;0;0;24;18;54;6;12;3;3;3;0;3;;3;;;3;1;1;;5;0;1;0;0;1;0;0;0;0;0;1;0;0;1;0;0;0;1;0;0;4;4;4;5;5;5;5;1;1;1;1;3;3;3;3;3;3;5;5;5;5;3;4;2;4;1;1;1;3;3;3;1;1;1;3;1;3;2;2;2;2;2;4;1;1;3;2;2;2;3;3;3;2;2;2;2;2;2;2;2;2;2;2;3;1;1;2;;1;1;1;1;2;1;0;0;0;0;0;0;0;1;0;0;0;0;0;0;0;0;0;0;0;0;0;0;0;0;0;0;0;0;0;0;0;0;0;0;0;0;0;0;0;3;4;3;1;1;1;2;61;2;2;2;2;2;1;1;7;5;.a;.a;.a;;9;Cleaning;0.339…	3248	3	4	15	6	4	4	4	4	0	0	8	8	0	0	0	0	24	18	54	6	12	3	3	3	0	3		3			3	1	1		5	0	1	0	0	1	0	0	0	0	0	1	0	0
;;3;4;15;5;4;3;4;2;-1;-2;7;6;-1;0;-1;-1;;;;20;36;3;3;1;0;1;3;4;4;3;3;1;4;1;4;0;0;0;1;1;0;0;0;0;0;0;1;1;0;0;0;0;0;0;1;4;3;4;3;3;2;3;2;2;1;2;2;1;4;2;4;2;4;4;3;4;4;4;2;4;1;1;1;3;3;3;1;1;1;3;3;3;2;2;2;2;4;4;2;4;1;2;2;1;4;4;;;4;;;;2;4;;;3;3;3;3;1;3;3;1;3;3;3;3;3;1;0;0;1;0;0;1;0;0;1;0;0;0;0;0;1;0;0;1;0;0;0;0;0;1;0;0;1;0;0;1;0;0;1;0;0;1;0;0;3;3;3;1;1;4;2;79;4;2;2;2;2;;2;7;;.a;.a;.a;;;;0.339802;11192.2;;…	3249	3	4	15	5	4	3	4	2	-1	-2	7	6	-1	0	-1	-1				20	36	3	3	1	0	1	3	4	4	3	3	1	4	1	4	0	0	0	1	1	0	0	0	0	0	0	1	1
;;3;4;15;6;4;4;4;3;0;-1;8;7;-1;0;-1;-1;10;18;16;18;22;3;3;3;0;5;5;5;5;3;4;5;5;2;5;0;0;0;1;0;0;0;1;0;0;0;1;0;0;0;1;0;0;0;1;5;3;3;5;5;5;5;2;2;2;2;5;4;4;5;5;3;3;5;5;4;4;3;2;4;2;2;1;4;.d;4;1;1;1;3;3;3;2;2;2;2;4;4;1;4;1;2;2;1;1;;;1;;;1;;;1;;;1;;;;;;;;;;;;;0;0;0;0;0;0;0;0;0;0;0;0;0;0;0;0;0;0;0;0;0;0;0;0;0;0;0;0;0;0;0;0;0;0;0;0;0;0;0;2;2;2;5;4;2;1;63;2;2;2;2;2;1;5;7;5;.a;.a;.a;;;NO;0.339802;11192.2;;;250	3250	3	4	15	6	4	4	4	3	0	-1	8	7	-1	0	-1	-1	10	18	16	18	22	3	3	3	0	5	5	5	5	3	4	5	5	2	5	0	0	0	1	0	0	0	1	0	0	0	1	0
;;3;4;15;5;3;3;5;5;0;0;6;10;2;2;4;0;10;10;5;10;10;1;1;1;0;;;5;;;;5;5;1;5;0;0;0;1;1;0;0;0;0;0;0;0;1;0;0;0;0;0;0;1;4;5;5;4;4;4;4;2;;2;2;2;2;;2;2;2;4;4;4;4;4;4;2;4;1;1;1;3;3;3;1;1;1;2;2;3;3;2;2;2;;4;2;2;2;1;2;1;4;4;4;4;4;4;4;4;4;4;4;4;;;;;;;;;;;;;2;0;0;0;0;0;0;0;0;0;0;0;0;0;0;0;0;0;0;0;0;0;0;0;0;0;0;0;0;0;0;0;0;0;0;0;0;0;0;0;3;1;1;1;1;4;2;79;2;1;2;2;2;1;4;5;2;.a;.a;.a;;;Any;0.339802;11192.2;;;251	3251	3	4	15	5	3	3	5	5	0	0	6	10	2	2	4	0	10	10	5	10	10	1	1	1	0			5				5	5	1	5	0	0	0	1	1	0	0	0	0	0	0	0	1
;;3;4;15;6;4;4;2;4;0;2;8;6;0;-2;-2;2;4;4;6;4;6;2;1;2;0;4;4;4;4;4;3;4;4;1;4;0;0;0;1;0;0;0;1;0;0;0;1;0;0;0;1;0;0;0;1;4;5;4;2;5;5;4;1;1;1;2;4;4;3;3;3;3;4;4;4;4;4;4;2;4;2;2;2;4;4;4;1;1;1;3;3;3;2;1;;;4;4;3;4;3;1;2;1;4;;;4;;;1;;;4;;;2;3;;2;3;2;2;1;3;3;3;3;3;0;0;0;1;0;0;0;0;0;0;0;0;1;0;0;0;0;0;0;0;0;0;0;0;1;0;0;1;0;0;1;0;0;1;0;0;1;0;0;2;4;4;1;1;4;2;55;5;1;2;2;2;;1;.c;3;.a;.a;.a;;;;0.339802;11192.2;;;252	3252	3	4	15	6	4	4	2	4	0	2	8	6	0	-2	-2	2	4	4	6	4	6	2	1	2	0	4	4	4	4	4	3	4	4	1	4	0	0	0	1	0	0	0	1	0	0	0	1	0
;;3;4;15;6;3;4;3;4;1;1;7;7;0;0;0;0;16;13;;14;;3;3;3;0;3;1;4;4;4;3;1;3;1;3;1;0;0;0;1;0;0;0;0;0;0;1;1;0;0;0;1;0;0;0;5;5;5;1;1;3;4;1;1;1;1;4;4;4;3;3;1;4;4;2;5;3;4;2;4;1;3;1;4;.d;4;1;1;1;1;1;1;3;2;2;2;4;4;2;4;2;1;1;2;4;4;4;4;4;4;4;4;4;4;3;4;2;3;3;3;2;3;2;2;2;3;3;3;3;0;0;0;1;0;0;0;1;0;1;0;0;0;0;0;0;0;1;0;0;0;0;0;0;0;0;0;0;0;1;0;1;0;1;0;0;0;0;1;4;4;4;5;3;2;2;76;3;2;2;2;2;1;2;3;4;.a;.a;.a;;5;Selling fru…	3253	3	4	15	6	3	4	3	4	1	1	7	7	0	0	0	0	16	13		14		3	3	3	0	3	1	4	4	4	3	1	3	1	3	1	0	0	0	1	0	0	0	0	0	0	1	1
;;3;4;15;6;3;5;3;5;2;2;8;8;0;0;0;0;16;12;44;12;44;2;2;2;0;3;1;2;3;4;3;4;4;1;3;0;0;1;0;0;1;0;0;0;0;1;0;0;1;0;0;0;0;1;0;2;5;4;5;5;3;4;1;1;1;2;2;1;2;3;2;1;5;4;4;5;1;4;2;4;1;1;1;3;1;3;1;1;2;2;1;.d;3;2;2;2;3;4;2;2;2;1;1;1;4;4;4;4;4;4;4;4;4;4;4;4;2;3;3;2;2;3;3;2;3;3;2;2;3;0;0;0;0;1;0;0;0;1;0;0;0;0;0;0;0;0;1;0;0;1;0;0;0;0;0;1;0;0;1;0;0;0;0;0;0;0;0;1;1;2;2;1;1;3;1;86;2;2;2;2;2;1;1;7;5;.a;.a;.a;;;N/A;0.33…	3254	3	4	15	6	3	5	3	5	2	2	8	8	0	0	0	0	16	12	44	12	44	2	2	2	0	3	1	2	3	4	3	4	4	1	3	0	0	1	0	0	1	0	0	0	0	1	0	0
;;3;4;15;5;3;4;3;3;1;0;7;6;-1;0;-1;-1;16;10;13;14;27;3;3;3;0;4;;;;;;;;1;;0;0;0;1;0;0;0;1;0;0;0;1;0;0;0;1;0;0;0;1;5;5;5;5;5;5;4;2;2;2;2;4;4;4;4;3;1;4;5;5;5;5;5;2;4;3;1;1;4;1;3;3;2;2;4;4;4;3;2;2;2;3;3;1;4;1;1;1;2;4;1;1;4;4;4;1;1;1;4;4;4;;3;3;2;2;1;2;;;1;3;3;1;0;0;0;1;0;0;1;0;0;0;0;0;0;0;0;0;0;0;0;0;0;0;0;1;0;0;0;0;0;0;1;0;0;1;0;0;0;0;0;3;4;4;1;2;1;2;83;2;2;2;2;2;;1;7;2;.a;.a;.a;;;No;0.339802;11192.…	3255	3	4	15	5	3	4	3	3	1	0	7	6	-1	0	-1	-1	16	10	13	14	27	3	3	3	0	4								1		0	0	0	1	0	0	0	1	0	0	0	1	0
;;3;4;15;4;10;0;3;3;-10;0;10;6;3;-7;-4;10;30;10;10;10;11;3;1;3;0;4;4;4;4;4;4;4;4;1;4;.d;0;.d;0;.d;0;.d;0;.d;.d;.d;0;.d;.d;.d;0;.d;0;0;0;3;3;2;;5;1;1;1;1;1;1;;;;;;;;5;5;5;4;1;2;4;3;3;3;4;4;.d;3;3;3;.d;.d;.d;3;2;2;2;;4;1;4;1;2;2;2;1;4;1;;1;1;1;;1;1;;1;2;3;3;1;1;;1;2;1;1;;;2;0;0;0;0;0;1;0;0;1;0;0;0;0;0;0;0;0;1;0;0;0;0;0;0;0;0;0;0;0;0;0;0;0;0;0;0;0;0;0;4;4;4;1;1;1;2;73;4;2;2;2;2;1;2;7;3;.a;.a;.a;;;;0…	3256	3	4	15	4	10	0	3	3	-10	0	10	6	3	-7	-4	10	30	10	10	10	11	3	1	3	0	4	4	4	4	4	4	4	4	1	4	.d	0	.d	0	.d	0	.d	0	.d	.d	.d	0	.d
;;3;4;15;5;4;2;4;4;-2;0;6;8;2;0;2;2;5;4;4;5;5;2;2;2;0;3;1;;4;2;4;4;4;1;4;0;0;0;1;1;0;0;0;0;0;0;1;0;0;0;1;0;0;0;1;2;1;3;3;4;4;4;1;1;1;1;2;1;1;4;3;1;3;4;4;4;4;3;2;4;1;1;1;4;3;3;1;1;1;3;2;3;2;2;2;2;4;1;1;4;1;2;2;2;;;4;4;3;3;4;4;4;4;4;4;3;3;3;3;3;3;3;3;3;3;3;3;2;1;0;0;1;0;0;0;1;0;1;0;0;1;0;0;1;0;0;1;0;0;1;0;0;0;1;0;0;0;1;1;0;0;1;0;0;0;0;0;4;4;4;1;2;2;2;76;1;2;2;2;2;1;1;3;1;.a;.a;.a;;;Unemployed;0.339…	3257	3	4	15	5	4	2	4	4	-2	0	6	8	2	0	2	2	5	4	4	5	5	2	2	2	0	3	1		4	2	4	4	4	1	4	0	0	0	1	1	0	0	0	0	0	0	1	0
;;3;4;16;5;3;5;4;4;2;0;8;8;-1;1;0;-2;5;3;5;4;4;2;2;2;0;5;5;5;5;5;5;5;5;5;5;0;0;0;1;0;0;0;1;0;0;0;1;0;0;0;1;0;0;0;1;4;3;5;1;4;3;4;2;1;1;1;2;3;4;2;3;2;3;4;4;4;4;4;2;4;3;3;3;4;4;4;1;1;1;2;3;3;2;2;2;2;2;4;1;4;1;2;1;2;4;4;4;4;4;4;4;;;4;4;4;2;3;3;2;2;2;2;1;2;3;2;3;2;0;0;0;1;0;0;0;0;1;0;0;0;0;0;0;0;0;0;0;0;0;0;0;0;0;0;0;1;0;0;0;0;0;1;0;0;0;0;0;4;4;4;2;2;4;2;84;2;2;1;2;2;1;1;.c;1;.a;.a;.a;;9;Labour;0.339…	3258	3	4	16	5	3	5	4	4	2	0	8	8	-1	1	0	-2	5	3	5	4	4	2	2	2	0	5	5	5	5	5	5	5	5	5	5	0	0	0	1	0	0	0	1	0	0	0	1	0
;;3;4;16;9;3;5;2;3;2;1;8;5;-2;-1;-3;-1;8;4;15;10;44;1;1;1;0;;;;;;;;;;;0;0;0;0;0;0;0;0;0;0;0;0;0;0;0;0;0;1;0;0;5;;;;4;3;4;1;1;2;2;;3;3;2;1;1;4;2;4;4;4;4;2;4;;1;1;3;3;3;1;1;1;3;3;4;3;2;2;2;4;3;3;4;2;2;1;1;4;2;2;4;4;2;4;2;2;4;4;4;2;3;3;1;2;;3;2;2;2;2;2;2;0;0;0;1;0;0;0;1;0;0;0;0;0;0;0;0;0;0;0;0;0;0;0;0;0;0;0;0;0;0;0;0;0;0;0;0;0;0;0;4;4;4;1;1;1;2;67;2;2;2;2;2;1;3;.c;5;.a;.a;.a;;;Any Job - Life Skills;…	3259	3	4	16	9	3	5	2	3	2	1	8	5	-2	-1	-3	-1	8	4	15	10	44	1	1	1	0											0	0	0	0	0	0	0	0	0	0	0	0	0
;;3;4;16;6;4;4;4;3;0;-1;8;7;-1;0;-1;-1;4;10;60;10;60;3;3;3;0;;1;;;;;;1;;1;0;0;0;1;0;0;0;1;0;0;0;1;0;0;0;1;0;0;0;1;5;;;5;;;4;2;;1;2;5;;;5;3;4;5;;5;2;3;3;2;4;1;1;;;4;1;1;1;1;2;3;3;3;2;2;2;;4;3;4;3;2;2;2;;;4;;;4;;4;;4;;;3;;3;2;;;;;;;3;3;3;0;0;1;0;0;0;0;0;0;0;0;0;0;0;0;0;0;0;0;0;0;0;0;0;0;0;0;0;0;0;1;0;0;1;0;0;0;1;0;3;4;3;4;3;3;2;;2;1;1;1;1;;2;;5;.a;.a;.a;;;;0.339802;11192.2;;;260	3260	3	4	16	6	4	4	4	3	0	-1	8	7	-1	0	-1	-1	4	10	60	10	60	3	3	3	0		1						1		1	0	0	0	1	0	0	0	1	0	0	0	1	0
;;3;4;16;6;3;4;3;4;1;1;7;7;0;0;0;0;10;3;47;12;;2;1;1;0;5;;5;5;;5;5;5;;5;0;0;0;0;1;1;1;0;0;0;0;0;0;0;0;0;0;0;0;0;5;5;5;5;5;5;1;2;2;2;2;1;1;3;3;;1;3;2;2;3;4;4;2;4;1;1;1;3;3;2;1;1;1;1;1;1;3;2;2;2;;4;3;4;1;2;2;1;4;;4;1;;;1;;;4;;;2;2;2;1;1;1;2;2;1;;2;1;2;0;0;0;0;0;0;0;0;0;0;0;0;0;0;0;0;0;0;0;0;0;0;0;0;0;0;0;0;0;0;0;0;0;0;0;0;0;0;0;4;3;4;;1;2;2;79;2;2;2;2;2;1;1;6;;.a;.a;.a;;;;0.339802;11192.2;;;261	3261	3	4	16	6	3	4	3	4	1	1	7	7	0	0	0	0	10	3	47	12		2	1	1	0	5		5	5		5	5	5		5	0	0	0	0	1	1	1	0	0	0	0	0	0
;;3;4;16;8;2;6;2;6;4;4;8;8;0;0;0;0;12;18;33;12;22;1;1;1;0;1;2;4;4;4;3;1;4;1;5;1;0;0;0;0;1;0;0;0;0;0;1;0;0;0;1;0;0;0;1;3;4;5;3;4;4;3;2;1;2;2;1;1;2;2;3;1;4;3;4;4;4;4;2;2;1;1;1;2;2;3;1;1;1;3;1;1;2;2;2;2;4;2;2;1;1;1;1;2;4;4;3;4;4;3;4;3;3;4;4;4;2;2;2;2;2;2;2;2;3;2;2;2;2;0;0;0;0;0;0;0;0;0;0;0;0;0;0;0;0;0;0;0;0;0;0;0;0;1;0;0;0;0;0;0;0;0;0;0;0;0;0;0;3;4;4;1;1;4;1;81;3;2;2;2;2;1;1;7;2;.a;.a;.a;;7;Chef;0.3…	3262	3	4	16	8	2	6	2	6	4	4	8	8	0	0	0	0	12	18	33	12	22	1	1	1	0	1	2	4	4	4	3	1	4	1	5	1	0	0	0	0	1	0	0	0	0	0	1	0
;;3;4;16;8;5;3;2;6;-2;4;8;8;3;-3;0;6;3;4;;3;;3;3;3;0;5;1;5;5;5;2;5;5;1;5;0;0;0;1;1;0;0;0;0;0;0;1;1;0;0;0;0;0;0;1;5;;1;;3;4;4;2;2;2;;3;5;5;5;5;;5;5;5;5;5;5;2;4;3;1;1;;2;3;;1;1;;1;3;2;2;2;2;3;2;1;2;1;2;1;2;4;3;1;4;2;3;4;3;2;4;3;1;3;3;;;3;3;1;3;3;3;1;3;3;1;0;0;1;0;0;0;0;0;1;0;0;1;0;0;1;0;0;0;0;0;1;0;0;1;0;0;1;0;0;0;0;0;1;0;0;1;0;0;2;3;4;3;2;3;2;65;2;2;2;2;2;;;;1;.a;.a;.a;;;;0.339802;11192.2;;;263	3263	3	4	16	8	5	3	2	6	-2	4	8	8	3	-3	0	6	3	4		3		3	3	3	0	5	1	5	5	5	2	5	5	1	5	0	0	0	1	1	0	0	0	0	0	0	1	1
;;3;4;16;6;3;3;3;2;0;-1;6;5;-1;0;-1;-1;;20;10;10;20;2;2;2;0;5;1;5;5;5;3;1;5;1;5;0;0;0;1;1;0;0;0;0;0;0;1;0;1;0;0;0;0;0;1;2;5;5;5;4;4;3;1;2;2;2;1;1;3;3;3;4;4;2;3;4;3;3;2;4;2;1;1;.d;2;3;1;2;1;2;4;3;3;2;2;2;4;4;3;4;2;2;2;1;4;4;3;4;4;3;4;4;3;4;4;3;2;3;2;1;2;3;1;1;2;3;3;3;2;0;0;0;1;0;0;0;0;0;0;0;0;0;0;0;0;0;1;0;0;0;0;0;0;0;0;0;0;1;0;1;0;0;0;1;0;0;0;0;4;3;4;3;4;3;2;63;2;2;2;2;2;1;3;.c;2;.a;.a;.a;;5;Cash…	3264	3	4	16	6	3	3	3	2	0	-1	6	5	-1	0	-1	-1		20	10	10	20	2	2	2	0	5	1	5	5	5	3	1	5	1	5	0	0	0	1	1	0	0	0	0	0	0	1	0
;;3;4;16;6;4;4;2;6;0;4;8;8;2;-2;0;4;6;4;6;4;6;2;2;1;0;3;3;5;3;5;3;3;5;1;5;1;0;0;0;1;0;0;0;0;0;0;1;0;1;0;0;0;0;0;1;5;5;5;4;;4;3;2;2;2;2;3;;2;3;4;1;4;4;4;4;4;4;2;4;1;1;1;4;2;3;1;1;1;4;2;4;3;2;;2;4;3;1;4;3;2;2;2;4;4;4;4;4;4;4;4;4;4;4;4;2;3;2;2;1;2;2;2;2;2;2;2;2;0;0;0;0;1;0;0;0;0;0;0;0;0;0;0;0;0;0;0;0;0;0;0;0;0;0;0;0;0;0;0;0;0;0;0;0;0;0;0;1;1;3;2;2;1;2;78;2;2;2;2;2;1;2;.c;6;.a;.a;.a;;9;Catering for J…	3265	3	4	16	6	4	4	2	6	0	4	8	8	2	-2	0	4	6	4	6	4	6	2	2	1	0	3	3	5	3	5	3	3	5	1	5	1	0	0	0	1	0	0	0	0	0	0	1	0
;;3;4;16;5;3;3;5;4;0;-1;6;9;1;2;3;-1;2.5;15;9;2.5;12.5;2;2;2;0;1;2;1;5;3;3;1;1;1;4;1;0;0;0;0;1;0;0;0;1;0;1;0;1;0;0;.d;0;0;0;1;2;5;3;5;1;2;1;2;1;2;1;3;;;2;4;1;2;1;;1;2;2;3;2;1;2;.d;2;4;1;3;2;3;.d;4;3;1;2;2;4;4;1;1;3;1;1;1;4;3;3;4;4;1;4;2;1;3;1;2;3;3;2;1;1;2;1;3;1;;1;;3;1;0;0;0;1;0;0;0;0;0;0;0;0;0;0;0;0;0;0;0;0;0;0;1;0;0;0;0;0;0;0;0;0;0;0;0;0;1;0;3;4;1;1;3;4;2;62;2;2;1;;1;1;2;3;9;.a;.a;.a;;;Self-em…	3266	3	4	16	5	3	3	5	4	0	-1	6	9	1	2	3	-1	2.5	15	9	2.5	12.5	2	2	2	0	1	2	1	5	3	3	1	1	1	4	1	0	0	0	0	1	0	0	0	1	0	1	0
;;3;4;16;4;4;4;4;4;0;0;8;8;0;0;0;0;2;4;4;4;4;3;3;3;0;5;1;5;4;4;1;1;5;1;5;1;0;0;0;1;0;0;0;0;0;0;1;0;1;0;0;0;0;0;1;1;5;5;5;5;5;2;2;2;1;2;1;2;1;3;4;1;5;4;3;5;3;5;2;4;1;1;1;3;3;3;1;1;1;4;3;3;2;2;2;2;4;4;1;4;2;1;1;1;4;4;3;3;4;1;3;4;2;4;4;2;2;3;3;2;2;2;1;2;3;3;2;3;3;0;0;0;1;0;0;0;1;0;0;0;0;0;0;0;0;0;0;0;0;0;0;0;0;1;0;0;0;0;1;0;0;0;0;0;1;1;0;0;2;3;1;1;2;2;1;80;2;2;2;2;2;1;1;2;2;.a;.a;.a;;9;School clinin…	3267	3	4	16	4	4	4	4	4	0	0	8	8	0	0	0	0	2	4	4	4	4	3	3	3	0	5	1	5	4	4	1	1	5	1	5	1	0	0	0	1	0	0	0	0	0	0	1	0
;;3;4;16;8;4;4;3;6;0;3;8;9;2;-1;1;3;6;4;4;3;6;3;3;3;0;4;1;2;2;4;3;1;5;1;2;0;0;0;1;1;0;1;0;1;0;0;0;1;0;0;0;1;1;1;0;4;4;5;4;4;3;4;2;2;1;1;1;1;2;2;2;1;3;4;4;4;3;4;1;4;1;1;1;3;1;1;1;1;1;2;1;3;3;2;2;2;4;4;3;4;2;1;2;1;3;3;3;3;2;2;4;3;2;4;4;4;2;3;2;2;2;2;2;2;2;2;2;2;2;0;0;0;1;0;0;0;0;0;0;0;0;0;0;0;0;0;0;0;0;0;0;0;0;0;0;0;0;0;0;0;0;0;0;0;0;0;0;0;4;1;2;2;2;3;2;75;3;2;2;1;2;1;2;2;3;.a;.a;.a;;5;Receptionist…	3268	3	4	16	8	4	4	3	6	0	3	8	9	2	-1	1	3	6	4	4	3	6	3	3	3	0	4	1	2	2	4	3	1	5	1	2	0	0	0	1	1	0	1	0	1	0	0	0	1
;;3;4;16;6;4;4;3;3;0;0;8;6;-1;-1;-2;0;10;12;14;18;22;1;1;1;0;5;5;5;5;5;;5;5;1;5;0;0;0;1;0;0;0;1;0;0;0;1;0;0;0;0;0;0;0;1;5;5;5;5;4;4;4;2;2;1;1;5;5;5;5;3;2;4;3;3;4;4;4;2;4;3;3;3;4;.d;.d;1;1;3;3;3;4;3;2;2;2;2;4;1;1;2;2;2;2;4;1;1;4;4;1;4;1;1;4;4;4;2;2;2;2;2;2;2;2;2;2;2;2;2;0;0;0;0;0;0;0;0;0;0;0;0;0;0;0;0;0;0;0;0;0;0;0;0;0;0;0;0;0;0;0;0;0;0;0;0;0;0;0;4;4;4;2;2;3;2;60;2;2;2;2;2;1;4;7;5;.a;.a;.a;;;;0.33…	3269	3	4	16	6	4	4	3	3	0	0	8	6	-1	-1	-2	0	10	12	14	18	22	1	1	1	0	5	5	5	5	5		5	5	1	5	0	0	0	1	0	0	0	1	0	0	0	1	0
;;3;4;16;5;3;2;2;3;-1;1;5;5;1;-1;0;2;15;4;12;15;4;1;2;1;0;4;1;4;4;4;4;4;1;1;4;0;0;0;1;0;0;0;1;0;0;0;1;0;0;0;1;0;0;0;1;5;5;5;5;4;5;5;1;2;1;1;1;3;4;1;1;4;5;5;5;5;5;5;2;4;2;2;1;4;4;4;1;1;1;3;2;4;2;2;2;2;;;;;;2;1;2;1;2;4;4;3;2;4;2;1;4;4;4;2;1;1;2;3;1;2;3;1;;1;3;3;0;0;0;0;0;0;0;0;0;0;0;0;0;0;1;0;0;0;0;0;0;1;0;0;0;0;0;0;0;0;0;0;0;0;0;1;1;0;0;3;1;4;5;5;4;;59;2;1;1;1;1;1;2;5;7;.a;.a;.a;;;;0.339802;11192.…	3270	3	4	16	5	3	2	2	3	-1	1	5	5	1	-1	0	2	15	4	12	15	4	1	2	1	0	4	1	4	4	4	4	4	1	1	4	0	0	0	1	0	0	0	1	0	0	0	1	0
;;3;4;16;5;4;5;4;4;1;0;9;8;-1;0;-1;-1;15;6;55;12;55;1;2;3;0;4;1;4;4;3;4;4;4;2;4;0;0;0;1;1;0;0;1;0;0;0;1;0;0;0;1;0;0;0;1;4;5;5;5;4;3;3;2;2;2;2;3;3;3;3;3;2;3;3;4;4;1;5;2;4;3;1;1;4;2;1;1;1;1;3;3;3;3;2;2;2;4;2;1;3;3;2;1;1;4;4;1;4;4;1;4;4;1;4;4;4;2;1;3;1;2;2;1;2;2;3;2;;2;0;0;0;0;0;0;1;0;0;0;0;0;0;0;0;0;0;0;0;0;0;0;0;0;0;0;0;1;0;0;0;0;0;0;0;0;0;0;0;3;3;3;2;1;2;1;87;2;2;2;1;2;;1;6;;.a;.a;.a;;;;0.339802;…	3271	3	4	16	5	4	5	4	4	1	0	9	8	-1	0	-1	-1	15	6	55	12	55	1	2	3	0	4	1	4	4	3	4	4	4	2	4	0	0	0	1	1	0	0	1	0	0	0	1	0
;;3;4;16;5;3;3;3;3;0;0;6;6;0;0;0;0;21;9;10;15;10;2;2;2;0;5;1;5;5;5;5;5;5;1;5;0;0;0;1;0;1;0;0;0;0;0;1;0;0;1;0;0;0;0;1;2;2;4;1;3;4;3;2;1;2;2;3;5;;4;4;3;3;5;5;5;5;3;2;4;3;2;3;4;.d;.d;1;2;1;3;4;3;3;2;2;2;2;1;2;1;3;1;2;1;4;1;4;4;4;1;3;1;4;4;4;4;3;3;1;1;1;2;1;1;2;2;1;2;1;0;0;1;0;0;1;0;0;0;0;0;0;0;0;0;0;0;0;0;0;0;0;0;0;0;0;0;0;0;0;0;0;0;0;0;0;0;0;0;2;2;2;1;5;1;2;;2;2;2;2;2;1;2;5;3;.a;.a;.a;;;;0.339802;1…	3272	3	4	16	5	3	3	3	3	0	0	6	6	0	0	0	0	21	9	10	15	10	2	2	2	0	5	1	5	5	5	5	5	5	1	5	0	0	0	1	0	1	0	0	0	0	0	1	0
;;3;4;16;5;3;4;3;4;1;1;7;7;0;0;0;0;4;25;10;20;22;3;2;1;0;5;1;5;5;5;3;4;1;1;5;0;0;0;1;0;0;1;0;0;0;0;1;0;0;0;1;0;0;1;0;3;5;4;5;4;3;1;1;2;1;1;1;1;2;3;1;1;3;1;2;5;4;1;2;4;1;3;2;1;4;.d;1;2;1;4;.d;1;1;1;1;2;4;4;1;1;3;2;1;2;4;1;1;4;1;1;4;1;4;4;1;1;2;3;3;1;2;3;1;1;3;3;3;3;2;0;0;0;1;0;0;0;1;0;0;0;0;0;0;0;1;0;0;0;0;0;0;0;0;1;0;0;1;0;0;0;1;0;1;0;0;0;0;0;4;3;1;4;2;1;2;75;2;2;2;2;2;1;2;5;5;.a;.a;.a;;;I want a…	3273	3	4	16	5	3	4	3	4	1	1	7	7	0	0	0	0	4	25	10	20	22	3	2	1	0	5	1	5	5	5	3	4	1	1	5	0	0	0	1	0	0	1	0	0	0	0	1	0
;;3;4;16;10;2;3;3;2;1;-1;5;5;-1;1;0;-2;9;9;32;9;46;3;2;2;0;1;1;1;1;4;1;1;4;1;1;1;0;0;0;1;0;0;0;0;1;0;0;1;0;0;0;0;1;0;0;3;5;5;3;4;3;4;1;2;2;2;1;1;1;1;1;1;4;4;4;4;4;4;2;4;2;1;1;.d;1;1;3;1;1;.d;1;1;3;2;2;2;;2;3;2;3;2;1;1;4;4;1;4;4;4;4;4;1;4;4;1;1;1;3;3;3;3;3;3;3;3;3;3;3;0;0;0;0;0;0;1;0;0;1;0;0;1;0;0;1;0;0;1;0;0;1;0;0;1;0;0;1;0;0;1;0;0;0;1;0;0;1;0;4;4;4;;1;.c;1;82;4;2;2;1;2;1;5;2;6;.a;.a;.a;;3;Comput…	3274	3	4	16	10	2	3	3	2	1	-1	5	5	-1	1	0	-2	9	9	32	9	46	3	2	2	0	1	1	1	1	4	1	1	4	1	1	1	0	0	0	1	0	0	0	0	1	0	0	1
;;3;4;16;6;4;4;4;4;0;0;8;8;0;0;0;0;15;15;20;15;30;3;3;3;0;5;3;5;5;5;3;1;5;1;5;0;0;0;1;0;1;0;0;0;0;0;1;0;1;0;0;0;0;0;1;3;5;5;5;4;;4;2;2;2;2;3;3;5;5;2;3;4;1;5;4;4;4;2;4;3;3;1;4;.d;3;1;1;1;3;1;3;3;2;2;2;2;4;1;1;1;2;2;2;4;4;4;4;4;4;4;4;4;4;4;4;2;3;2;2;3;2;2;1;2;2;2;2;2;0;0;0;1;0;0;0;0;0;0;0;0;1;0;0;0;0;0;0;0;0;0;0;0;0;0;0;0;0;0;0;0;0;0;0;0;0;0;0;4;3;3;5;1;3;2;67;2;2;2;2;2;1;2;1;4;.a;.a;.a;;9;House Ke…	3275	3	4	16	6	4	4	4	4	0	0	8	8	0	0	0	0	15	15	20	15	30	3	3	3	0	5	3	5	5	5	3	1	5	1	5	0	0	0	1	0	1	0	0	0	0	0	1	0
;;3;4;16;8;3;6;3;5;3;2;9;8;-1;0;-1;-1;6;6;12;5;15;1;1;1;0;1;1;4;3;5;4;1;5;1;5;0;0;1;0;0;1;0;0;0;0;1;0;.d;0;0;0;1;0;0;0;5;4;5;4;4;3;4;2;2;2;;5;5;5;5;3;1;4;3;3;4;2;3;2;4;2;1;1;4;1;3;1;1;1;2;1;3;3;2;2;2;2;4;2;2;3;1;1;1;4;4;1;4;4;1;4;4;1;1;4;1;2;3;3;3;2;2;1;1;1;1;1;1;1;0;0;0;0;0;1;0;0;0;0;0;0;0;0;0;0;0;0;0;0;0;0;0;0;0;0;0;0;0;0;0;0;0;0;0;0;0;0;0;1;1;1;1;1;1;2;85;2;2;2;1;1;;;;;.a;.a;.a;;;;0.339802;111…	3276	3	4	16	8	3	6	3	5	3	2	9	8	-1	0	-1	-1	6	6	12	5	15	1	1	1	0	1	1	4	3	5	4	1	5	1	5	0	0	1	0	0	1	0	0	0	0	1	0	.d
;;3;4;16;6;4;4;3;3;0;0;8;6;-1;-1;-2;0;24;18;54;9;15;3;3;;0;3;1;5;5;5;5;1;1;1;5;1;0;0;0;1;0;0;0;0;0;0;1;0;0;0;1;0;0;0;1;4;4;4;5;5;5;5;2;2;2;2;2;3;3;3;3;1;5;5;5;5;3;4;2;4;1;1;1;3;3;3;1;1;1;3;1;3;2;2;2;2;2;4;1;4;3;2;2;2;3;3;3;2;2;2;2;2;2;2;2;2;2;3;3;1;1;2;1;1;1;1;1;2;2;0;0;0;0;1;0;0;1;0;0;0;0;0;0;0;0;0;0;0;0;0;0;0;0;0;0;0;0;0;0;0;0;0;0;0;0;0;0;0;3;4;3;5;5;3;2;89;2;2;2;2;2;1;1;6;4;.a;.a;.a;;;Student;…	3277	3	4	16	6	4	4	3	3	0	0	8	6	-1	-1	-2	0	24	18	54	9	15	3	3		0	3	1	5	5	5	5	1	1	1	5	1	0	0	0	1	0	0	0	0	0	0	1	0
;;3;4;16;8;3;6;4;4;3;0;9;8;-2;1;-1;-3;24;19;83;21;75;1;1;1;0;1;1;1;1;4;3;1;1;1;2;1;1;0;0;1;1;1;0;1;1;1;0;0;1;0;0;1;1;0;0;2;5;5;4;4;2;3;2;1;1;1;1;1;3;2;3;1;3;4;3;4;3;3;2;2;1;1;1;3;2;1;1;1;1;2;1;1;2;2;2;2;4;1;2;1;3;2;1;2;1;1;1;4;4;4;4;4;4;4;4;4;2;2;2;2;2;3;3;3;3;3;2;3;2;0;0;0;0;0;0;0;0;0;0;0;0;0;0;0;0;0;1;0;0;1;0;0;1;1;0;0;1;0;0;0;0;0;0;0;1;0;0;0;1;2;2;1;1;3;1;84;4;2;2;2;2;1;1;7;9;.a;.a;.a;;7;Techn…	3278	3	4	16	8	3	6	4	4	3	0	9	8	-2	1	-1	-3	24	19	83	21	75	1	1	1	0	1	1	1	1	4	3	1	1	1	2	1	1	0	0	1	1	1	0	1	1	1	0	0
;;4;1;1;9;3;6;3;6;3;3;9;9;0;0;0;0;15;15;50;15;50;1;1;1;;3;1;1;1;2;3;4;1;1;2;1;0;0;0;1;1;0;0;1;1;1;0;0;1;0;0;1;1;0;0;3;4;5;2;3;3;4;2;2;2;2;4;4;4;4;3;3;3;2;5;3;3;4;2;1;1;1;1;2;3;1;1;1;1;1;1;1;3;2;2;2;1;2;2;3;3;1;2;1;3;3;2;2;3;2;3;2;1;3;3;3;2;2;3;3;2;2;2;3;3;2;2;2;2;0;0;0;0;0;0;1;0;0;0;1;0;0;0;0;0;0;0;0;0;0;1;0;1;0;0;0;0;0;0;0;0;0;0;0;0;0;0;0;2;2;3;2;2;2;2;64;4;2;2;2;2;1;2;1;6;.a;.a;.a;;3;;0.8699791…	4102	4	1	1	9	3	6	3	6	3	3	9	9	0	0	0	0	15	15	50	15	50	1	1	1		3	1	1	1	2	3	4	1	1	2	1	0	0	0	1	1	0	0	1	1	1	0	0
;;4;1;1;6;3;3;4;2;0;-2;6;6;-1;1;0;-2;18;15;90;10;100;1;1;1;;1;5;5;5;3;1;5;1;1;5;0;1;0;0;0;0;0;1;0;0;0;1;0;0;1;0;0;0;0;1;3;4;4;4;4;5;4;1;1;2;2;3;5;5;2;4;4;3;2;2;4;1;5;2;3;1;3;3;3;;;1;1;3;3;3;;3;2;2;2;1;;2;3;2;1;2;1;4;4;4;4;4;4;4;4;4;4;4;4;3;3;3;1;3;3;3;2;2;2;3;3;3;0;0;1;1;0;0;0;0;0;0;0;0;0;0;0;0;0;0;0;0;0;0;0;0;0;0;0;0;0;0;0;0;0;0;0;0;0;0;0;3;1;2;5;5;4;2;23;4;2;2;2;2;1;4;8;4;.a;.a;.a;senior citize…	4103	4	1	1	6	3	3	4	2	0	-2	6	6	-1	1	0	-2	18	15	90	10	100	1	1	1		1	5	5	5	3	1	5	1	1	5	0	1	0	0	0	0	0	1	0	0	0	1	0
;;4;1;1;10;3;5;3;5;2;2;8;8;0;0;0;0;15;15;40;15;30;3;3;3;;1;2;1;1;2;2;4;1;1;3;1;1;0;0;1;1;0;0;1;1;1;0;1;1;1;0;1;1;0;0;2;5;5;2;4;5;3;1;2;2;1;4;1;4;4;3;3;3;3;3;4;4;3;1;1;1;1;1;3;3;1;1;1;1;3;2;1;3;2;2;2;1;1;1;4;3;1;2;1;4;4;4;4;4;4;4;4;3;4;4;3;3;3;3;2;3;2;2;3;2;2;2;2;2;1;0;0;1;1;1;1;1;0;0;0;0;1;1;0;0;0;0;0;0;0;0;1;0;0;0;0;0;0;0;0;0;0;0;0;0;0;0;0;4;;4;1;1;4;1;37;5;2;2;1;2;1;3;3;4;.a;.a;.a;;3;;0.8699791…	4104	4	1	1	10	3	5	3	5	2	2	8	8	0	0	0	0	15	15	40	15	30	3	3	3		1	2	1	1	2	2	4	1	1	3	1	1	0	0	1	1	0	0	1	1	1	0	1
;;4;1;1;0;0;10;0;10;10;10;10;10;0;0;0;0;30;0;110;0;110;1;1;1;;4;4;4;4;3;3;5;1;1;5;0;0;0;1;0;0;0;1;0;0;0;1;1;0;0;0;0;0;0;1;3;5;5;4;4;4;4;2;2;2;1;5;1;5;5;5;5;4;5;4;4;4;4;2;3;1;1;;3;3;1;1;1;1;3;3;2;3;1;2;2;1;1;1;2;2;1;2;1;2;4;4;2;4;4;2;4;4;2;3;3;2;1;2;2;1;2;2;3;1;1;2;2;2;.d;0;0;0;0;0;0;.d;.d;0;0;0;0;0;0;0;0;0;0;0;0;0;1;0;0;0;0;0;0;0;0;0;0;0;0;0;0;0;0;4;1;4;2;1;4;2;46;3;2;2;2;2;1;4;7;4;.a;.a;.a;;3;;0…	4105	4	1	1	0	0	10	0	10	10	10	10	10	0	0	0	0	30	0	110	0	110	1	1	1		4	4	4	4	3	3	5	1	1	5	0	0	0	1	0	0	0	1	0	0	0	1	1
;;4;1;1;7;4;3;0;0;-1;0;7;0;-3;-4;-7;1;16;18;77;6;18;2;2;1;;1;5;2;2;5;2;4;5;1;5;1;0;0;0;0;0;0;1;1;0;0;0;0;1;0;0;0;0;0;1;5;5;5;4;2;1;4;2;2;2;2;5;4;5;5;4;3;5;5;5;5;3;3;2;1;2;2;1;;;3;1;1;1;1;1;3;2;2;2;2;1;1;1;2;1;2;2;1;2;2;1;2;2;3;3;2;1;3;2;1;2;1;1;1;;1;1;1;1;1;1;1;1;0;0;0;0;0;0;0;0;0;0;0;0;0;0;0;0;0;0;0;0;0;0;0;0;0;0;0;0;0;0;0;0;0;0;0;0;0;0;0;3;3;3;3;3;2;1;40;2;2;2;2;2;1;1;4;1;.a;.a;.a;;8;;0.8699791…	4106	4	1	1	7	4	3	0	0	-1	0	7	0	-3	-4	-7	1	16	18	77	6	18	2	2	1		1	5	2	2	5	2	4	5	1	5	1	0	0	0	0	0	0	1	1	0	0	0	0
;;4;1;1;5;0;0;0;0;0;0;0;0;0;0;0;0;20;25;3;25;20;2;2;2;;1;1;1;1;3;3;4;1;1;3;1;0;0;0;0;1;0;0;0;0;1;0;1;0;0;0;0;1;0;0;2;4;4;2;1;2;3;2;2;1;1;3;2;3;4;3;2;3;3;3;3;3;2;2;1;1;1;;2;3;1;1;1;1;2;2;1;3;2;2;2;2;2;2;4;3;1;2;1;4;2;3;4;2;3;4;2;2;4;3;3;2;1;3;2;3;3;2;2;3;3;2;2;2;0;.d;0;0;0;.d;1;0;0;0;.d;0;0;1;0;0;0;1;0;0;.d;0;0;.d;1;0;0;1;0;0;0;0;.d;0;0;.d;0;0;.d;1;1;2;2;1;3;1;67;4;2;2;2;2;;1;2;2;.a;.a;.a;;;;0.869…	4107	4	1	1	5	0	0	0	0	0	0	0	0	0	0	0	0	20	25	3	25	20	2	2	2		1	1	1	1	3	3	4	1	1	3	1	0	0	0	0	1	0	0	0	0	1	0	1
;;4;1;1;10;6;4;4;6;-2;2;10;10;2;-2;0;4;21;9;33;9;55;1;1;3;;2;1;1;1;2;3;1;1;1;4;1;1;0;0;0;1;0;0;1;1;1;0;0;1;1;0;0;0;0;1;3;5;5;4;4;3;4;1;1;2;2;2;1;1;3;3;1;3;2;1;4;4;4;2;2;1;1;1;2;2;1;1;1;1;2;2;1;2;2;2;2;1;4;2;4;3;2;2;1;2;3;4;3;2;4;4;3;2;4;4;4;1;1;2;2;2;2;2;1;1;1;2;2;1;0;0;0;0;0;0;0;0;0;0;0;0;0;0;0;0;0;0;0;0;0;0;0;0;0;0;0;0;0;0;0;0;0;0;0;0;0;0;0;1;1;2;3;1;2;1;80;2;2;2;2;2;1;1;6;;.a;.a;.a;;;;0.869979…	4108	4	1	1	10	6	4	4	6	-2	2	10	10	2	-2	0	4	21	9	33	9	55	1	1	3		2	1	1	1	2	3	1	1	1	4	1	1	0	0	0	1	0	0	1	1	1	0	0
;;4;1;2;8;2;7;2;0;5;-2;9;2;-7;0;-7;-7;20;10;50;25;80;3;2;2;;1;5;1;1;5;1;5;1;1;5;1;1;0;0;0;0;0;1;1;1;1;0;1;1;1;0;0;0;0;1;3;5;5;1;4;4;4;1;1;2;2;4;4;4;4;3;4;2;3;4;4;3;3;2;2;1;1;3;3;3;4;1;1;1;3;3;3;3;2;2;2;1;1;1;2;2;2;2;2;2;4;3;1;4;2;3;3;2;3;3;3;3;3;2;1;2;2;2;2;2;2;2;2;2;1;0;0;1;0;0;0;0;0;0;0;0;0;0;0;0;0;0;0;0;0;0;0;0;0;0;0;0;0;0;0;0;0;0;0;0;0;0;0;2;3;3;2;1;4;2;66;3;2;2;2;2;1;2;2;3;.a;.a;.a;;5;;0.869…	4109	4	1	2	8	2	7	2	0	5	-2	9	2	-7	0	-7	-7	20	10	50	25	80	3	2	2		1	5	1	1	5	1	5	1	1	5	1	1	0	0	0	0	0	1	1	1	1	0	1
;;4;1;2;5;2;6;0;10;4;10;8;10;4;-2;2;6;15;15;80;20;50;3;3;3;;1;5;1;1;5;1;;1;5;5;0;1;0;0;0;0;0;1;0;1;0;0;0;1;0;0;0;0;0;1;4;5;5;3;3;5;4;2;1;2;1;3;3;3;3;3;3;1;3;5;3;1;2;2;2;1;1;3;3;3;.d;1;1;1;2;2;3;3;2;2;2;1;1;2;3;2;1;2;1;2;2;3;3;2;3;3;2;4;3;2;4;2;3;2;1;2;2;2;2;2;2;1;2;2;.d;0;0;0;1;0;0;.d;0;0;0;0;0;0;0;0;0;0;0;0;0;0;0;0;0;0;0;0;0;0;0;0;0;0;0;0;0;0;0;1;1;1;1;1;;2;56;4;2;2;1;2;6;1;8;5;.a;.a;.a;temporar…	4110	4	1	2	5	2	6	0	10	4	10	8	10	4	-2	2	6	15	15	80	20	50	3	3	3		1	5	1	1	5	1		1	5	5	0	1	0	0	0	0	0	1	0	1	0	0	0
;;4;1;2;8;2;6;1;8;4;7;8;9;2;-1;1;3;20;;;;;;;;;1;4;4;4;4;2;4;1;1;4;0;0;0;1;0;0;0;1;0;0;0;1;0;0;0;1;0;0;0;1;5;5;5;4;4;4;4;2;2;2;1;4;1;5;2;5;5;4;4;4;4;4;4;2;1;1;1;1;3;3;3;1;1;1;2;1;3;2;2;2;2;3;3;1;4;1;2;1;1;4;4;4;4;4;4;4;4;4;4;4;4;2;2;;1;1;1;3;3;3;3;3;;;.d;0;0;.d;0;0;0;0;0;0;0;0;0;0;0;0;0;0;0;0;0;0;0;0;1;0;0;0;0;0;1;0;0;1;0;0;1;0;0;4;4;4;1;1;2;2;59;4;2;2;2;2;1;3;3;3;.a;.a;.a;;3;;0.8699791;39676.13;;…	4111	4	1	2	8	2	6	1	8	4	7	8	9	2	-1	1	3	20									1	4	4	4	4	2	4	1	1	4	0	0	0	1	0	0	0	1	0	0	0	1	0
;;4;1;2;6;2;8;2;8;6;6;10;10;0;0;0;0;20;10;75;6;90;2;3;3;;2;2;1;1;2;2;5;2;1;4;1;0;0;0;1;1;0;0;1;1;1;0;1;1;1;0;0;0;0;1;4;4;5;3;3;2;4;1;2;1;2;2;3;3;3;2;2;4;2;2;3;3;4;2;1;1;1;1;3;2;3;1;1;1;2;1;3;1;1;2;2;2;2;2;4;2;1;2;2;2;3;4;2;2;4;3;2;4;2;2;3;2;1;3;2;2;2;3;1;2;1;2;3;2;0;.d;0;.d;0;0;0;1;0;0;.d;0;0;.d;0;0;0;.d;0;1;0;0;0;.d;0;.d;0;.d;0;0;0;.d;0;0;0;1;0;.d;0;1;1;1;2;1;3;2;79;2;2;2;2;2;1;1;6;3;.a;.a;.a;;1…	4112	4	1	2	6	2	8	2	8	6	6	10	10	0	0	0	0	20	10	75	6	90	2	3	3		2	2	1	1	2	2	5	2	1	4	1	0	0	0	1	1	0	0	1	1	1	0	1
;;4;1;2;5;5;5;5;5;0;0;10;10;0;0;0;0;15;15;55;15;55;2;2;2;;1;2;3;5;2;1;;1;2;5;1;0;0;0;1;0;0;0;0;0;0;0;1;0;0;0;0;0;0;0;3;5;5;4;4;4;5;1;2;2;2;4;2;5;5;4;2;3;3;3;3;2;2;2;1;1;1;1;3;2;3;1;1;1;3;1;3;2;2;2;2;1;2;1;3;1;2;1;2;3;3;3;3;3;3;3;3;3;3;3;3;2;3;2;2;3;2;3;2;2;2;2;2;2;0;0;0;1;0;0;0;0;0;0;0;0;0;0;0;0;0;0;1;0;0;0;0;0;0;0;0;0;0;0;0;0;0;0;0;0;0;0;0;3;4;4;2;2;3;2;62;4;2;2;2;2;1;2;4;5;.a;.a;.a;;3;;0.869979…	4113	4	1	2	5	5	5	5	5	0	0	10	10	0	0	0	0	15	15	55	15	55	2	2	2		1	2	3	5	2	1		1	2	5	1	0	0	0	1	0	0	0	0	0	0	0	1
;;4;1;2;5;3;3;3;3;0;0;6;6;0;0;0;0;24;24;80;24;80;2;2;2;;1;1;1;2;5;2;5;1;2;3;1;1;0;0;1;1;0;0;1;0;0;0;1;1;0;0;0;0;0;1;3;4;4;4;4;4;4;1;1;1;2;4;2;4;3;5;4;5;5;5;5;5;5;2;2;1;1;1;2;3;3;1;1;1;3;3;3;3;2;2;2;1;2;2;2;2;1;2;1;4;4;3;4;4;4;3;3;3;4;4;3;2;3;3;2;2;2;1;1;2;2;2;2;3;.d;0;0;1;0;0;1;0;0;.d;0;0;.d;0;0;.d;0;0;.d;0;0;.d;0;0;.d;0;0;.d;0;0;.d;0;0;.d;0;0;1;0;0;3;3;3;2;5;3;2;52;2;2;2;2;2;2;2;4;7;.a;.a;.a;;12…	4114	4	1	2	5	3	3	3	3	0	0	6	6	0	0	0	0	24	24	80	24	80	2	2	2		1	1	1	2	5	2	5	1	2	3	1	1	0	0	1	1	0	0	1	0	0	0	1
;;4;1;2;6;2;4;6;2;2;-4;6;8;-2;4;2;-6;22;15;75;15;60;1;1;1;;1;2;5;5;3;2;4;1;1;5;1;0;0;0;0;1;0;0;0;0;0;1;1;0;0;0;0;0;0;1;4;5;5;1;3;4;4;1;1;2;2;4;1;5;5;4;5;1;1;1;1;3;4;2;1;3;1;1;4;3;3;1;1;1;3;2;1;3;2;2;2;1;;1;4;3;2;1;2;3;3;4;3;4;4;4;4;3;4;3;4;2;3;2;1;2;2;2;2;2;2;2;2;2;0;0;0;1;0;0;0;0;0;0;0;0;0;0;0;0;0;0;0;0;0;0;0;0;0;0;0;0;0;0;0;0;0;0;0;0;0;0;0;3;3;4;2;3;4;2;77;1;2;2;2;2;1;3;2;1;.a;.a;.a;;;;0.869979…	4115	4	1	2	6	2	4	6	2	2	-4	6	8	-2	4	2	-6	22	15	75	15	60	1	1	1		1	2	5	5	3	2	4	1	1	5	1	0	0	0	0	1	0	0	0	0	0	1	1
;;4;1;2;6;3;4;6;0;1;-6;7;6;-4;3;-1;-7;15;10;25;20;11;3;3;1;;5;2;1;1;5;2;3;1;1;3;0;0;0;1;1;0;0;0;1;1;0;0;1;0;0;0;0;1;0;0;4;4;5;1;4;2;1;2;2;2;1;3;1;3;3;3;2;1;3;3;3;4;4;2;1;1;1;1;3;2;1;1;1;1;3;2;1;2;2;2;2;1;1;1;2;1;2;1;2;2;4;1;1;4;1;2;4;1;2;4;2;1;3;3;1;3;1;1;2;2;1;1;1;1;0;0;0;1;1;1;1;0;0;0;0;0;1;1;0;0;0;0;0;0;0;0;0;0;0;0;0;0;0;0;0;0;0;0;0;0;0;0;0;4;3;4;2;2;3;1;72;2;2;2;2;2;1;3;6;1;.a;.a;.a;;13;stude…	4116	4	1	2	6	3	4	6	0	1	-6	7	6	-4	3	-1	-7	15	10	25	20	11	3	3	1		5	2	1	1	5	2	3	1	1	3	0	0	0	1	1	0	0	0	1	1	0	0	1
;;4;1;2;10;4;4;0;0;0;0;8;0;-4;-4;-8;0;15;10;30;10;22;1;1;1;;5;1;3;4;3;1;1;5;4;5;0;0;0;1;0;1;0;0;0;0;0;1;0;1;0;0;0;0;0;1;2;4;4;3;3;2;4;1;1;1;2;3;2;4;2;3;3;1;2;2;4;3;3;2;3;1;1;1;3;3;3;1;1;1;3;3;3;3;2;2;2;1;1;3;3;2;1;2;1;2;4;3;2;4;3;2;4;2;4;4;4;3;3;3;1;2;2;2;2;2;2;2;2;2;1;1;1;1;1;1;1;1;0;0;0;0;0;0;0;0;0;0;0;0;0;0;0;0;0;0;0;0;0;0;0;0;0;0;0;0;0;0;0;1;3;4;2;2;4;2;45;5;2;2;2;2;1;2;4;4;.a;.a;.a;;3;;0.869…	4117	4	1	2	10	4	4	0	0	0	0	8	0	-4	-4	-8	0	15	10	30	10	22	1	1	1		5	1	3	4	3	1	1	5	4	5	0	0	0	1	0	1	0	0	0	0	0	1	0
;;4;1;2;5;3;4;2;4;1;2;7;6;0;-1;-1;1;15;15;60;8;50;2;2;2;;1;1;1;4;5;1;5;1;3;4;0;1;0;0;0;1;0;0;0;0;0;1;0;1;0;0;0;0;0;1;4;5;5;3;4;2;3;2;2;1;2;3;4;4;4;3;3;3;3;3;4;4;4;2;1;1;1;1;3;3;2;1;1;1;2;2;2;3;2;2;2;1;1;2;2;3;1;2;1;4;4;3;4;4;3;4;4;3;4;4;4;3;3;2;2;3;2;2;1;2;3;2;3;2;1;0;0;1;0;0;.d;.d;0;0;0;0;1;1;0;0;0;.d;.d;.d;0;.d;0;0;.d;0;0;1;1;0;0;.d;0;1;1;0;0;.d;0;3;3;4;2;1;3;1;55;4;2;2;2;1;2;1;1;4;.a;.a;.a;;3;…	4118	4	1	2	5	3	4	2	4	1	2	7	6	0	-1	-1	1	15	15	60	8	50	2	2	2		1	1	1	4	5	1	5	1	3	4	0	1	0	0	0	1	0	0	0	0	0	1	0
;;4;1;2;7;2;6;2;6;4;4;8;8;0;0;0;0;15;13;66;12;77;2;2;3;;1;1;1;2;1;;4;1;1;3;1;1;0;0;1;1;0;0;1;1;0;0;1;1;1;0;1;1;0;0;3;5;5;4;4;2;2;2;2;1;1;2;3;3;2;3;2;4;2;4;4;3;5;2;2;2;1;2;;2;;1;1;1;3;2;2;3;2;2;2;2;2;1;3;2;2;1;2;1;2;3;1;1;3;1;2;3;1;3;4;2;2;3;1;1;2;3;2;1;3;2;3;3;0;0;0;0;0;0;0;1;0;0;0;0;0;0;.d;0;0;0;0;0;0;0;0;0;0;0;0;0;0;1;0;0;0;0;0;1;0;0;1;1;1;1;2;2;3;2;78;3;2;2;2;2;1;2;6;6;.a;.a;.a;;13;student;0.8…	4119	4	1	2	7	2	6	2	6	4	4	8	8	0	0	0	0	15	13	66	12	77	2	2	3		1	1	1	2	1		4	1	1	3	1	1	0	0	1	1	0	0	1	1	0	0	1
;;4;1;2;7;4;5;8;1;1;-7;9;9;-4;4;0;-8;12;15;87;19;93;1;1;1;;1;1;1;1;5;;1;2;1;3;1;1;1;0;1;1;0;0;1;1;1;0;1;1;1;0;0;1;0;0;3;4;4;4;4;4;4;1;1;2;1;2;2;3;1;3;2;3;2;3;4;4;4;2;1;1;2;2;2;;;1;1;1;2;2;1;3;1;2;2;1;1;2;1;.c;2;1;1;4;1;3;4;1;4;4;2;3;4;4;4;3;3;3;2;3;3;3;2;2;3;2;3;3;1;1;0;1;1;1;1;1;1;0;0;0;1;1;0;1;1;1;1;0;0;0;0;0;0;0;0;1;0;0;0;0;0;0;1;0;1;0;0;1;1;1;4;2;2;1;84;2;2;2;2;2;1;1;6;2;.a;.a;.a;;13;student;…	4120	4	1	2	7	4	5	8	1	1	-7	9	9	-4	4	0	-8	12	15	87	19	93	1	1	1		1	1	1	1	5		1	2	1	3	1	1	1	0	1	1	0	0	1	1	1	0	1
;;4;1;2;6;3;4;8;0;1;-8;7;8;-4;5;1;-9;15;5;64;10;65;2;2;2;;1;1;1;1;2;3;4;1;1;2;1;1;0;0;1;0;0;0;1;1;0;0;0;0;1;0;0;1;0;0;4;4;4;3;3;4;3;1;1;1;2;2;2;3;1;3;1;4;4;3;4;4;3;2;1;2;1;1;4;3;1;1;1;1;2;1;1;1;2;2;2;2;2;2;3;2;2;2;1;3;3;2;3;3;2;3;2;3;3;3;3;2;1;3;2;2;3;2;2;2;2;2;2;2;0;0;0;0;0;0;1;0;0;0;0;0;0;0;0;0;0;1;0;0;0;0;0;0;0;0;0;0;0;0;0;0;0;0;0;0;0;0;0;1;1;1;1;1;3;2;84;2;2;2;1;2;1;1;2;2;.a;.a;.a;;5;;0.86997…	4121	4	1	2	6	3	4	8	0	1	-8	7	8	-4	5	1	-9	15	5	64	10	65	2	2	2		1	1	1	1	2	3	4	1	1	2	1	1	0	0	1	0	0	0	1	1	0	0	0
;;4;1;2;8;3;5;3;5;2;2;8;8;0;0;0;0;22;22;90;22;90;3;3;3;;2;2;1;1;3;3;4;2;2;5;1;0;0;0;0;1;0;0;1;0;0;0;0;1;0;0;0;0;0;1;4;4;5;4;4;5;4;2;2;1;2;4;3;4;3;4;3;2;3;3;4;4;3;2;3;1;1;1;3;2;3;1;1;1;3;3;3;2;2;2;2;1;1;1;4;3;1;2;1;4;4;3;4;4;3;3;4;3;4;3;3;2;2;3;1;3;2;2;2;2;2;2;2;2;0;0;0;0;0;0;1;0;0;0;0;0;1;0;0;0;0;0;0;0;0;0;0;0;0;0;0;0;0;0;0;0;0;0;0;0;0;0;0;4;4;4;2;2;3;1;57;4;2;2;2;2;2;1;6;2;.a;.a;.a;;13;student;0…	4122	4	1	2	8	3	5	3	5	2	2	8	8	0	0	0	0	22	22	90	22	90	3	3	3		2	2	1	1	3	3	4	2	2	5	1	0	0	0	0	1	0	0	1	0	0	0	0
;;4;1;2;10;5;5;5;5;0;0;10;10;0;0;0;0;15;15;55;15;55;2;2;2;;1;3;2;2;5;2;4;1;1;3;1;1;0;0;1;0;0;0;1;1;0;0;1;1;0;0;1;1;0;0;4;4;5;4;4;3;4;1;2;2;1;3;1;2;3;3;2;3;3;3;4;4;4;2;1;1;1;1;3;2;2;1;1;1;2;2;2;3;1;2;2;2;1;2;1;2;2;2;1;3;3;3;3;4;4;3;4;4;3;3;3;2;2;2;2;3;2;2;2;2;1;1;2;2;.d;0;0;.d;0;0;.d;0;0;.d;0;0;1;0;0;0;.d;0;0;.d;0;.d;0;0;.d;0;0;.d;0;0;.d;0;0;0;.d;0;.d;0;0;3;2;4;2;1;3;1;52;2;2;2;2;2;1;2;2;4;.a;.a;.…	4123	4	1	2	10	5	5	5	5	0	0	10	10	0	0	0	0	15	15	55	15	55	2	2	2		1	3	2	2	5	2	4	1	1	3	1	1	0	0	1	0	0	0	1	1	0	0	1
;;4;1;3;8;5;3;5;3;-2;-2;8;8;0;0;0;0;24;20;80;22;60;2;1;1;;3;1;1;1;2;2;3;1;1;3;1;0;0;0;0;1;0;0;0;1;0;0;0;1;0;0;0;1;0;0;3;4;5;4;4;4;4;2;2;1;2;2;3;3;2;2;2;3;3;3;3;3;5;2;1;1;1;1;2;2;2;1;1;1;2;2;2;3;1;2;2;2;1;2;4;3;2;1;2;3;3;3;3;3;3;3;3;3;3;3;3;1;1;3;3;1;2;2;3;2;3;1;2;2;0;0;0;0;0;0;1;1;0;1;1;0;0;0;0;0;0;0;0;0;0;1;1;0;0;0;0;1;0;0;0;0;0;0;0;0;0;0;0;3;2;3;2;2;4;1;75;5;2;2;2;2;1;1;1;5;.a;.a;.a;;3;;0.86997…	4124	4	1	3	8	5	3	5	3	-2	-2	8	8	0	0	0	0	24	20	80	22	60	2	1	1		3	1	1	1	2	2	3	1	1	3	1	0	0	0	0	1	0	0	0	1	0	0	0
;;4;1;3;10;0;10;0;10;10;10;10;10;0;0;0;0;10;0;110;0;110;3;3;3;;1;2;1;1;4;4;3;1;1;3;1;0;0;0;1;1;0;0;1;1;0;0;0;0;0;1;0;0;0;1;2;3;5;3;4;3;3;1;2;2;2;3;3;4;2;3;1;4;3;4;4;3;5;2;3;1;1;1;3;2;1;1;1;1;2;1;1;3;2;2;2;1;2;2;2;2;2;2;2;4;4;4;4;4;4;4;3;1;4;4;3;2;3;3;3;2;2;2;2;3;3;2;3;3;.d;0;0;0;0;1;0;1;0;0;1;0;0;.d;0;0;0;.d;0;.d;0;0;.d;0;0;1;0;0;1;0;0;.d;0;0;0;1;0;0;1;4;3;3;1;2;3;1;86;2;2;2;2;2;1;1;6;3;.a;.a;.a;…	4125	4	1	3	10	0	10	0	10	10	10	10	10	0	0	0	0	10	0	110	0	110	3	3	3		1	2	1	1	4	4	3	1	1	3	1	0	0	0	1	1	0	0	1	1	0	0	0
;;4;1;3;7;6;4;6;4;-2;-2;10;10;0;0;0;0;18;10;80;15;60;3;2;2;;2;2;1;1;4;4;4;1;4;4;1;0;0;0;0;1;0;0;0;0;1;0;0;0;0;1;0;0;0;1;5;5;5;3;1;4;4;2;2;2;2;3;4;4;4;4;1;3;1;3;4;3;3;1;1;1;1;1;2;3;1;1;1;1;3;1;1;3;1;2;2;1;1;1;3;2;.c;1;2;3;4;2;4;3;3;2;1;1;1;2;3;2;1;3;2;1;2;1;3;1;1;1;1;1;0;0;0;0;0;0;1;0;0;0;0;0;0;0;0;0;0;0;0;0;0;1;0;0;0;0;0;0;0;0;0;0;0;0;0;0;0;0;0;1;3;4;4;1;3;1;85;2;2;2;2;2;1;1;2;5;.a;.a;.a;;3;;0.86…	4126	4	1	3	7	6	4	6	4	-2	-2	10	10	0	0	0	0	18	10	80	15	60	3	2	2		2	2	1	1	4	4	4	1	4	4	1	0	0	0	0	1	0	0	0	0	1	0	0
;;4;1;3;10;6;4;5;5;-2;0;10;10;1;-1;0;2;15;15;55;10;60;1;1;1;;1;4;1;1;3;2;4;1;1;3;1;1;0;0;.d;.d;0;0;1;1;1;0;1;1;1;0;1;1;0;0;1;4;4;4;4;4;4;1;1;2;1;2;2;4;3;3;2;2;1;1;2;3;2;2;1;1;1;1;2;2;2;1;1;1;3;3;3;;1;1;2;2;3;3;3;3;1;2;1;2;3;3;2;4;4;1;2;4;2;4;4;3;3;3;2;1;3;2;3;3;3;3;2;3;1;1;1;1;1;1;1;0;0;0;0;0;0;.d;.d;0;1;1;0;0;0;0;1;1;1;1;1;0;0;0;1;0;1;0;0;0;1;1;1;1;3;3;4;3;4;2;66;3;2;2;1;1;;;6;;.a;.a;.a;;;;0.869…	4127	4	1	3	10	6	4	5	5	-2	0	10	10	1	-1	0	2	15	15	55	10	60	1	1	1		1	4	1	1	3	2	4	1	1	3	1	1	0	0	.d	.d	0	0	1	1	1	0	1
;;4;1;3;10;6;4;6;4;-2;-2;10;10;0;0;0;0;25;20;80;18;100;2;2;2;;5;1;2;2;2;3;4;1;1;5;0;0;0;1;1;1;0;0;1;1;0;0;1;1;0;0;0;0;0;1;2;4;4;4;4;3;2;2;2;2;2;3;3;3;4;3;2;4;3;3;4;4;4;2;1;1;1;1;3;3;1;1;1;1;1;1;1;3;1;2;2;2;3;2;3;3;2;1;2;3;3;3;2;3;3;3;2;2;3;3;3;2;2;3;1;3;3;3;1;2;1;2;3;2;0;0;0;0;0;0;1;0;0;0;0;0;1;1;0;1;1;1;1;1;1;0;0;0;0;0;0;0;0;0;0;0;0;0;1;1;0;0;0;3;1;2;2;1;3;1;86;2;2;2;2;2;1;1;6;6;.a;.a;.a;;9;;0.8…	4128	4	1	3	10	6	4	6	4	-2	-2	10	10	0	0	0	0	25	20	80	18	100	2	2	2		5	1	2	2	2	3	4	1	1	5	0	0	0	1	1	1	0	0	1	1	0	0	1
;;4;1;3;8;4;4;3;5;0;2;8;8;1;-1;0;2;6;10;110;20;100;2;2;2;;1;1;1;1;3;3;2;3;1;3;1;0;0;0;0;1;0;0;0;1;0;0;0;1;0;0;0;1;0;0;3;5;5;4;4;4;4;1;2;2;2;4;3;4;3;3;3;4;3;4;4;4;4;2;3;1;1;1;3;3;3;2;1;1;.d;3;3;3;2;2;2;1;2;2;2;2;1;2;1;4;4;3;4;4;3;4;4;3;4;4;3;2;3;3;1;3;2;2;1;2;2;3;2;2;0;0;0;0;1;0;0;1;0;0;0;0;0;1;0;0;0;0;0;0;0;0;0;0;0;0;0;0;0;0;1;0;0;0;0;0;0;0;0;3;3;4;2;2;3;2;69;2;2;2;2;2;1;2;5;3;.a;.a;.a;;;;0.86997…	4129	4	1	3	8	4	4	3	5	0	2	8	8	1	-1	0	2	6	10	110	20	100	2	2	2		1	1	1	1	3	3	2	3	1	3	1	0	0	0	0	1	0	0	0	1	0	0	0
;;4;1;3;8;3;4;3;4;1;1;7;7;0;0;0;0;20;20;70;15;80;2;2;2;;1;2;1;1;4;1;4;1;1;3;1;1;0;0;1;0;0;0;0;1;0;0;1;1;0;0;0;1;0;0;4;4;5;4;4;4;4;2;2;2;1;3;2;4;3;3;3;3;2;2;2;3;2;2;2;1;1;3;3;3;4;1;1;1;3;2;3;3;2;2;2;1;1;1;3;1;2;1;1;2;3;3;3;3;3;2;2;3;2;3;3;2;2;3;1;1;2;2;2;2;2;2;2;2;0;0;0;0;0;0;0;1;0;0;0;0;0;0;0;0;0;0;0;0;0;0;0;0;0;0;0;0;0;0;0;0;0;0;0;0;0;0;0;3;3;4;2;5;3;1;50;2;2;2;2;2;2;2;6;5;.a;.a;.a;;3;;0.8699791…	4130	4	1	3	8	3	4	3	4	1	1	7	7	0	0	0	0	20	20	70	15	80	2	2	2		1	2	1	1	4	1	4	1	1	3	1	1	0	0	1	0	0	0	0	1	0	0	1
;;4;1;3;10;0;10;0;10;10;10;10;10;0;0;0;0;30;0;110;0;110;1;1;1;;2;5;5;5;5;1;1;5;1;5;1;1;0;0;0;0;0;1;0;0;0;1;1;1;0;0;0;0;0;1;4;5;5;4;4;4;4;1;1;2;1;3;1;3;4;4;1;3;1;1;4;1;3;2;2;1;1;1;3;3;3;1;1;1;2;2;1;3;2;2;2;1;2;2;3;2;2;1;2;1;1;1;1;1;1;3;2;2;4;3;3;2;3;3;2;1;3;2;1;2;2;2;2;2;0;0;0;1;1;1;0;0;0;0;0;0;0;0;0;0;0;1;0;0;0;0;0;0;0;0;0;0;0;0;0;0;0;0;0;0;0;0;0;2;2;4;4;1;4;1;71;4;2;2;2;2;1;2;2;4;.a;.a;.a;;5;;0.…	4131	4	1	3	10	0	10	0	10	10	10	10	10	0	0	0	0	30	0	110	0	110	1	1	1		2	5	5	5	5	1	1	5	1	5	1	1	0	0	0	0	0	1	0	0	0	1	1
;;4;1;3;6;3;6;2;6;3;4;9;8;0;-1;-1;1;22;12;80;5;80;2;2;1;;5;1;1;1;2;3;3;1;1;3;0;0;0;1;1;0;0;0;0;1;0;0;0;1;0;0;0;1;0;0;5;5;5;2;4;3;3;2;2;1;1;4;4;4;4;3;3;5;5;4;4;5;5;2;2;1;1;1;2;2;3;1;1;1;2;1;1;3;2;2;2;1;1;1;2;1;2;2;2;2;4;4;3;3;3;3;3;3;3;3;3;2;1;3;2;3;2;2;2;2;2;2;2;2;0;0;0;0;0;0;1;0;0;0;0;0;1;0;0;0;0;0;0;0;0;0;0;0;0;0;0;0;0;0;0;0;0;0;0;0;0;0;0;3;3;4;5;2;4;2;83;4;2;2;2;2;1;1;1;8;.a;.a;.a;;3;;0.869979…	4132	4	1	3	6	3	6	2	6	3	4	9	8	0	-1	-1	1	22	12	80	5	80	2	2	1		5	1	1	1	2	3	3	1	1	3	0	0	0	1	1	0	0	0	0	1	0	0	0
;;4;1;3;10;0;6;0;8;6;8;6;8;2;0;2;2;18;0;70;0;70;3;3;3;;1;1;1;1;4;3;4;1;1;3;1;1;0;0;1;1;0;0;1;1;1;0;1;1;0;0;1;1;0;0;3;4;5;4;4;3;4;1;1;1;2;2;2;3;2;2;1;3;1;1;4;4;4;2;1;1;1;2;2;2;4;1;1;1;2;2;2;3;1;2;2;2;1;2;4;3;2;1;2;4;2;3;4;2;3;4;2;3;4;4;4;2;1;3;2;3;2;2;1;2;1;1;3;1;0;.d;0;.d;0;0;1;1;1;.d;.d;0;1;1;1;0;0;.d;.d;.d;.d;0;.d;0;.d;.d;0;.d;.d;.d;0;.d;0;0;1;1;.d;.d;0;1;1;2;1;1;3;1;85;2;2;2;2;2;1;1;6;6;.a;.a;…	4133	4	1	3	10	0	6	0	8	6	8	6	8	2	0	2	2	18	0	70	0	70	3	3	3		1	1	1	1	4	3	4	1	1	3	1	1	0	0	1	1	0	0	1	1	1	0	1
;;4;1;3;6;2;4;4;4;2;0;6;8;0;2;2;-2;12;8;44;16;55;2;3;3;;1;1;2;2;2;3;1;2;1;2;1;0;0;0;1;0;0;0;0;1;0;0;0;1;0;0;1;0;0;0;5;5;5;1;4;2;3;2;1;2;2;4;3;4;4;3;3;3;2;3;4;2;4;2;1;1;1;1;3;2;1;1;1;1;3;4;3;3;2;2;2;1;1;2;2;2;2;2;1;3;3;3;3;4;3;3;2;1;2;2;3;2;3;3;2;2;2;2;1;2;1;3;1;3;.d;0;0;0;0;1;0;1;0;0;.d;0;0;.d;0;0;0;.d;0;0;.d;0;.d;0;0;.d;0;0;0;.d;0;1;0;0;0;.d;0;1;0;3;1;4;2;3;4;2;83;2;2;2;2;2;1;2;6;4;.a;.a;.a;;9;;…	4134	4	1	3	6	2	4	4	4	2	0	6	8	0	2	2	-2	12	8	44	16	55	2	3	3		1	1	2	2	2	3	1	2	1	2	1	0	0	0	1	0	0	0	0	1	0	0	0
;;4;1;3;6;4;6;4;6;2;2;10;10;0;0;0;0;18;16;66;16;70;3;3;3;;5;1;5;5;3;3;1;5;1;5;0;0;0;1;1;0;0;0;0;0;0;1;0;0;0;1;0;0;0;1;5;5;5;3;4;2;3;2;2;2;.c;4;4;2;4;3;5;5;5;4;3;3;3;2;3;2;3;3;;;;1;1;1;2;2;2;3;2;2;2;1;1;1;4;3;1;2;1;4;3;2;4;3;3;4;3;2;4;2;2;2;3;2;2;1;1;1;1;2;2;2;2;2;0;0;0;1;0;0;0;0;0;0;0;0;0;0;0;0;0;0;0;0;0;0;0;0;0;0;0;0;0;0;0;0;0;0;0;0;0;0;0;3;2;2;5;1;3;2;82;2;2;2;2;2;2;1;1;2;.a;.a;.a;;2;;0.8699791…	4135	4	1	3	6	4	6	4	6	2	2	10	10	0	0	0	0	18	16	66	16	70	3	3	3		5	1	5	5	3	3	1	5	1	5	0	0	0	1	1	0	0	0	0	0	0	1	0
;;4;1;4;10;0;10;0;10;10;10;10;10;0;0;0;0;30;0;110;0;110;1;1;1;;1;1;1;1;3;3;4;1;2;4;1;0;0;0;0;1;0;0;0;1;0;0;0;1;0;0;0;0;0;1;4;5;5;4;4;1;4;2;2;1;2;3;3;4;3;3;1;3;2;1;4;4;3;2;3;1;1;1;2;2;3;1;1;1;2;2;3;1;2;2;2;2;1;1;3;2;1;2;1;4;2;2;4;2;2;4;3;2;2;3;3;2;2;3;1;2;2;2;1;1;3;1;2;1;0;0;0;0;0;0;0;0;1;0;0;0;0;0;0;0;0;0;0;0;0;0;0;0;0;0;0;0;0;1;0;0;0;0;0;0;0;0;0;1;2;1;1;1;3;1;82;2;2;2;2;2;5;1;6;6;.a;.a;.a;;9;;0.…	4136	4	1	4	10	0	10	0	10	10	10	10	10	0	0	0	0	30	0	110	0	110	1	1	1		1	1	1	1	3	3	4	1	2	4	1	0	0	0	0	1	0	0	0	1	0	0	0
;;4;1;4;0;0;0;0;0;0;0;0;0;0;0;0;0;15;10;70;10;60;3;2;1;;1;5;1;1;5;2;1;1;1;3;1;1;0;0;0;0;0;1;1;1;0;0;1;1;0;0;1;1;0;0;3;4;5;4;2;2;3;2;2;1;1;2;3;3;3;2;1;3;2;3;4;1;1;2;1;1;1;1;3;3;1;1;1;1;2;2;2;2;2;1;2;2;2;2;3;2;1;1;1;4;4;3;3;4;2;4;4;2;3;3;4;1;3;3;2;2;1;2;2;1;3;1;2;2;0;0;0;1;0;0;1;0;0;0;0;0;0;0;0;0;0;0;0;0;0;0;0;0;0;0;0;0;0;0;0;0;0;0;0;0;0;0;0;4;4;4;3;3;3;1;87;2;2;2;2;2;1;1;6;7;.a;.a;.a;;7;;0.8699791…	4137	4	1	4	0	0	0	0	0	0	0	0	0	0	0	0	0	15	10	70	10	60	3	2	1		1	5	1	1	5	2	1	1	1	3	1	1	0	0	0	0	0	1	1	1	0	0	1
;;4;1;4;6;2;6;4;4;4;0;8;8;-2;2;0;-4;18;6;40;12;30;1;1;1;;1;1;1;1;2;1;5;1;2;3;1;0;0;0;1;1;0;0;1;1;0;0;1;1;0;0;0;1;0;0;1;4;4;2;4;2;3;1;1;1;1;3;2;4;3;2;3;4;3;3;4;3;3;2;1;1;1;1;3;3;2;1;1;1;2;1;2;3;2;2;2;1;2;3;4;3;1;2;1;3;4;3;3;4;2;4;3;3;3;3;3;3;3;3;1;3;2;2;3;2;2;3;2;3;1;1;0;1;0;0;0;1;0;0;0;0;1;0;0;0;0;0;0;0;0;0;1;0;0;0;0;0;0;0;1;0;0;0;0;0;1;1;0;1;2;3;3;2;2;2;51;4;2;2;2;2;1;2;2;8;.a;.a;.a;;3;;0.869979…	4138	4	1	4	6	2	6	4	4	4	0	8	8	-2	2	0	-4	18	6	40	12	30	1	1	1		1	1	1	1	2	1	5	1	2	3	1	0	0	0	1	1	0	0	1	1	0	0	1
;;4;1;4;10;0;10;0;10;10;10;10;10;0;0;0;0;17;10;50;0;90;2;2;2;;3;2;1;1;2;4;3;2;3;5;1;0;0;0;1;0;0;0;1;0;0;0;.d;0;0;0;0;0;0;1;3;3;4;4;4;3;4;1;2;2;1;3;1;5;3;2;1;3;2;2;3;3;3;2;3;1;1;2;3;3;4;1;1;1;2;3;2;3;1;2;2;2;2;1;3;3;1;2;1;2;2;4;2;2;4;3;3;4;3;2;3;1;1;3;1;1;1;1;1;1;1;1;1;1;0;0;0;0;0;0;1;0;0;0;0;0;0;0;0;0;0;0;0;0;0;0;0;0;0;0;0;0;0;0;0;0;0;0;0;0;0;0;0;1;1;2;3;2;3;1;85;3;2;2;1;1;5;1;2;1;.a;.a;.a;;8;;0.…	4139	4	1	4	10	0	10	0	10	10	10	10	10	0	0	0	0	17	10	50	0	90	2	2	2		3	2	1	1	2	4	3	2	3	5	1	0	0	0	1	0	0	0	1	0	0	0	.d
;;4;1;4;10;0;10;0;10;10;10;10;10;0;0;0;0;30;0;110;0;110;1;1;1;;2;1;1;2;2;3;5;5;1;3;0;0;1;0;1;1;1;0;1;1;1;0;0;1;1;0;0;0;0;1;3;4;3;1;4;3;1;1;1;1;1;2;2;3;3;2;2;2;3;3;4;3;4;2;1;1;1;1;2;3;4;1;1;1;3;2;4;3;1;1;2;2;3;3;3;3;2;1;1;2;4;2;2;3;3;4;4;4;4;3;4;2;3;3;2;2;2;2;2;2;2;1;1;3;0;0;0;1;0;0;1;0;0;0;0;0;0;0;0;0;0;0;0;0;0;0;0;0;0;0;0;0;0;0;0;0;0;0;0;0;1;0;0;2;1;3;1;1;1;1;86;2;2;1;1;2;1;1;6;3;.a;.a;.a;;7;;0.…	4140	4	1	4	10	0	10	0	10	10	10	10	10	0	0	0	0	30	0	110	0	110	1	1	1		2	1	1	2	2	3	5	5	1	3	0	0	1	0	1	1	1	0	1	1	1	0	0
;;4;1;4;10;2;8;0;10;6;10;10;10;2;-2;0;4;15;20;70;10;70;2;1;1;;1;2;1;3;3;4;1;1;1;3;1;1;1;0;1;1;0;0;1;0;0;0;0;0;0;1;0;0;0;1;4;4;4;2;2;1;3;2;1;2;1;1;2;4;2;2;1;1;2;3;4;2;3;2;2;1;3;1;2;.d;1;1;1;1;2;1;2;3;1;2;2;1;1;2;3;2;2;1;1;1;2;2;1;3;2;1;3;3;2;3;2;1;3;3;2;3;3;1;1;1;2;1;1;2;0;0;0;0;0;1;1;1;0;0;0;0;1;0;0;0;1;1;0;0;0;0;0;0;0;0;0;0;0;0;0;0;0;0;0;0;0;0;0;1;1;2;1;2;4;1;83;2;2;2;1;2;1;1;6;10;.a;.a;.a;;8;;0…	4141	4	1	4	10	2	8	0	10	6	10	10	10	2	-2	0	4	15	20	70	10	70	2	1	1		1	2	1	3	3	4	1	1	1	3	1	1	1	0	1	1	0	0	1	0	0	0	0
;;4;1;4;8;5;5;10;0;0;-10;10;10;-5;5;0;-10;15;15;50;20;40;2;2;1;;2;5;1;1;5;3;1;3;1;3;1;1;0;0;0;0;0;1;1;1;0;0;0;1;0;0;1;1;0;0;3;5;5;4;4;3;4;1;2;1;1;3;3;5;4;3;2;3;1;5;3;3;4;2;4;1;1;1;3;3;1;1;1;1;2;2;1;2;2;2;2;2;2;2;3;3;1;2;1;4;4;4;4;4;4;4;4;3;4;4;4;2;1;3;1;1;2;2;2;2;2;2;3;2;0;0;0;0;0;0;0;1;0;0;0;0;0;0;0;0;0;0;0;0;0;0;0;0;0;0;0;0;0;0;0;0;0;0;0;1;0;0;0;1;2;3;2;1;3;1;55;2;2;2;2;2;5;3;2;3;.a;.a;.a;;;;0.…	4142	4	1	4	8	5	5	10	0	0	-10	10	10	-5	5	0	-10	15	15	50	20	40	2	2	1		2	5	1	1	5	3	1	3	1	3	1	1	0	0	0	0	0	1	1	1	0	0	0
;;4;1;4;10;10;0;0;0;-10;0;10;0;0;-10;-10;10;20;30;0;20;0;3;1;1;;5;1;3;3;5;5;3;1;1;5;0;0;0;1;1;0;0;0;1;0;0;0;0;0;0;0;0;0;0;1;4;5;5;4;4;3;4;2;2;1;1;4;2;4;3;3;2;5;3;4;4;1;5;2;4;2;1;1;4;3;3;1;1;1;2;1;1;3;2;2;2;1;1;1;4;2;2;1;2;1;2;1;1;1;1;1;1;1;2;2;1;2;2;2;3;2;2;2;2;2;2;2;2;2;0;.d;0;0;0;.d;0;0;.d;0;1;0;0;0;.d;0;.d;0;0;.d;0;0;0;.d;0;.d;0;0;0;.d;.d;0;0;0;0;.d;0;.d;0;1;2;2;2;5;3;1;80;2;1;2;2;2;;1;2;3;.a;…	4143	4	1	4	10	10	0	0	0	-10	0	10	0	0	-10	-10	10	20	30	0	20	0	3	1	1		5	1	3	3	5	5	3	1	1	5	0	0	0	1	1	0	0	0	1	0	0	0	0
;;4;1;4;6;1;8;1;8;7;7;9;9;0;0;0;0;15;10;55;6;70;2;3;3;;1;4;4;4;4;1;1;1;1;4;1;0;0;0;0;0;0;1;0;0;0;1;1;0;0;0;0;0;0;1;2;2;2;1;1;1;1;2;1;1;2;5;2;2;4;;2;3;4;3;4;2;3;2;4;1;1;1;1;1;1;1;1;1;1;2;2;3;2;2;2;1;1;1;1;3;2;1;2;3;4;4;3;3;3;3;3;3;3;2;2;1;3;3;1;1;1;1;1;2;2;2;3;3;0;0;.d;0;0;0;0;1;0;0;.d;0;0;.d;0;0;.d;0;0;.d;0;0;0;0;0;0;.d;0;0;.d;0;0;.d;0;0;1;0;0;1;4;3;4;2;1;3;1;67;2;2;2;2;2;1;1;7;8;.a;.a;.a;;;;0.86…	4144	4	1	4	6	1	8	1	8	7	7	9	9	0	0	0	0	15	10	55	6	70	2	3	3		1	4	4	4	4	1	1	1	1	4	1	0	0	0	0	0	0	1	0	0	0	1	1
;;4;1;4;0;0;0;0;0;0;0;0;0;0;0;0;0;15;9;33;9;33;1;1;1;;1;1;1;1;2;2;5;1;1;3;1;1;0;0;1;0;0;0;1;1;0;0;1;1;0;0;1;1;0;0;3;5;5;3;2;3;4;2;2;1;2;3;3;4;4;4;3;3;1;3;4;4;4;2;1;1;1;1;3;1;1;1;1;1;2;1;1;3;2;2;2;1;1;1;2;2;1;2;1;4;3;3;4;3;3;4;3;3;4;3;3;2;1;3;3;3;2;2;3;2;3;2;2;2;0;.d;0;0;0;.d;1;0;0;0;1;0;0;1;0;0;.d;0;0;.d;0;0;1;0;.d;0;0;1;0;0;0;.d;0;0;.d;0;0;.d;0;1;1;3;2;2;4;1;66;4;2;2;2;2;1;2;1;7;.a;.a;.a;;3;;0.8…	4145	4	1	4	0	0	0	0	0	0	0	0	0	0	0	0	0	15	9	33	9	33	1	1	1		1	1	1	1	2	2	5	1	1	3	1	1	0	0	1	0	0	0	1	1	0	0	1
;;4;1;4;10;2;5;0;10;3;10;7;10;5;-2;3;7;30;30;100;30;110;3;3;3;;1;5;5;5;5;3;4;1;2;5;1;0;0;0;0;0;0;1;0;0;0;1;0;0;0;1;0;0;0;1;5;5;5;4;4;5;4;2;2;2;2;4;3;4;4;3;3;2;2;3;3;5;5;2;4;1;1;1;4;4;4;1;1;1;3;3;1;3;2;2;2;1;1;1;4;1;2;1;2;2;1;1;4;4;4;1;1;1;4;1;1;2;1;3;1;1;1;1;1;1;1;1;1;1;.d;0;0;.d;0;0;1;0;0;.d;0;0;.d;0;0;.d;0;0;.d;0;0;.d;0;0;.d;0;0;.d;0;0;.d;0;0;.d;0;0;.d;0;0;3;3;3;4;1;2;1;79;3;2;2;2;2;1;1;7;3;.a;…	4146	4	1	4	10	2	5	0	10	3	10	7	10	5	-2	3	7	30	30	100	30	110	3	3	3		1	5	5	5	5	3	4	1	2	5	1	0	0	0	0	0	0	1	0	0	0	1	0
;;4;1;4;10;0;10;0;0;10;0;10;0;-10;0;-10;-10;20;20;40;0;110;3;3;2;;1;1;1;2;5;2;1;2;1;5;1;0;0;0;0;1;0;0;0;0;1;0;0;1;0;0;0;0;0;1;1;5;5;3;3;2;4;2;2;2;1;3;3;1;2;3;1;5;5;5;4;4;4;2;2;1;1;1;2;2;1;3;3;1;.d;.d;1;3;2;2;2;2;3;2;4;2;2;1;2;2;2;4;3;2;4;3;3;4;3;2;3;2;2;3;2;1;2;2;1;2;2;2;2;2;0;.d;0;.d;0;0;0;0;1;0;.d;0;0;.d;0;0;.d;0;0;.d;0;0;0;.d;0;.d;0;0;.d;0;0;.d;0;0;0;.d;0;.d;0;2;2;1;3;3;3;1;85;2;2;2;2;2;1;1;3;…	4147	4	1	4	10	0	10	0	0	10	0	10	0	-10	0	-10	-10	20	20	40	0	110	3	3	2		1	1	1	2	5	2	1	2	1	5	1	0	0	0	0	1	0	0	0	0	1	0	0
;;4;1;4;5;5;2;2;3;-3;1;7;5;1;-3;-2;4;15;15;55;15;55;1;1;1;;1;2;3;3;4;3;1;2;1;4;1;0;0;0;1;0;0;0;0;0;1;0;1;0;0;0;0;0;0;1;4;5;5;4;4;4;4;2;2;2;2;3;2;4;3;3;1;3;3;3;4;4;5;2;1;1;1;1;3;1;1;1;1;1;3;2;1;3;1;2;2;1;4;2;4;2;2;2;2;3;4;4;3;2;4;4;2;4;4;2;2;2;1;3;2;1;3;2;1;3;3;2;2;2;0;0;0;0;0;0;1;0;0;0;0;0;0;0;0;1;0;0;0;0;0;0;0;0;0;0;0;1;0;0;0;0;0;0;0;0;0;0;0;1;3;4;3;3;2;1;85;2;1;2;2;2;1;1;7;1;.a;.a;.a;;8;;0.8699…	4148	4	1	4	5	5	2	2	3	-3	1	7	5	1	-3	-2	4	15	15	55	15	55	1	1	1		1	2	3	3	4	3	1	2	1	4	1	0	0	0	1	0	0	0	0	0	1	0	1
;;4;1;5;4;3;4;2;4;1;2;7;6;0;-1;-1;1;14;11;10;10;3;2;2;2;;1;4;1;1;3;1;3;1;1;4;1;0;0;0;0;0;0;1;0;1;0;0;0;1;0;0;0;0;0;1;4;4;5;4;4;3;4;1;1;2;1;;;;;;;;;;;;;2;1;2;2;1;4;4;1;3;3;3;.d;.d;.d;3;1;2;2;1;2;1;1;2;1;1;2;2;3;3;2;4;3;2;3;3;2;3;3;2;2;2;2;2;2;2;2;2;2;2;2;2;0;.d;0;.d;0;0;0;.d;0;0;.d;0;0;.d;0;0;0;.d;0;0;.d;0;.d;0;.d;0;0;.d;0;0;0;.d;0;0;.d;0;0;.d;0;2;3;3;3;3;2;1;66;2;2;2;2;2;1;1;2;3;.a;.a;.a;;7;;0.86…	4149	4	1	5	4	3	4	2	4	1	2	7	6	0	-1	-1	1	14	11	10	10	3	2	2	2		1	4	1	1	3	1	3	1	1	4	1	0	0	0	0	0	0	1	0	1	0	0	0
;;4;1;5;7;6;1;5;3;-5;-2;7;8;2;-1;1;3;15;20;60;10;50;2;3;2;;5;2;5;5;5;1;4;1;1;4;1;0;0;0;1;0;0;0;0;0;0;1;0;1;0;0;0;0;0;1;4;5;5;4;4;4;4;2;2;1;2;3;2;4;3;3;3;4;4;4;4;3;4;2;2;1;1;1;3;1;1;1;1;1;1;1;1;3;2;2;2;1;1;1;4;2;1;2;1;2;3;3;2;3;2;2;2;1;3;3;3;2;2;2;2;2;2;2;2;2;2;2;2;2;0;0;0;0;0;0;0;0;0;0;0;0;0;0;0;0;0;0;0;0;0;0;0;0;0;0;0;0;0;0;0;0;0;0;0;0;0;0;0;;;;2;1;3;1;61;2;2;2;2;2;1;3;1;2;.a;.a;.a;;7;;0.8699791…	4150	4	1	5	7	6	1	5	3	-5	-2	7	8	2	-1	1	3	15	20	60	10	50	2	3	2		5	2	5	5	5	1	4	1	1	4	1	0	0	0	1	0	0	0	0	0	0	1	0
;;4;1;5;10;0;10;0;10;10;10;10;10;0;0;0;0;30;0;90;0;90;1;1;1;;1;1;1;1;2;1;4;1;1;3;1;0;0;0;1;0;0;0;0;1;0;0;0;1;0;0;0;1;0;0;4;5;5;2;2;2;4;2;2;1;1;3;4;4;3;3;3;4;3;3;4;3;5;2;1;1;1;3;3;3;.d;1;1;1;2;2;2;3;1;2;2;2;1;2;4;2;1;2;1;3;3;4;3;3;4;3;3;3;3;3;3;2;2;3;2;1;2;2;2;3;2;2;2;2;0;0;0;0;0;0;1;0;0;0;0;0;0;0;0;0;0;0;0;0;0;0;0;0;1;0;0;0;0;0;0;0;0;0;0;0;0;0;0;1;1;2;1;1;4;2;78;2;2;2;2;2;1;3;2;3;.a;.a;.a;;7;;0.8…	4151	4	1	5	10	0	10	0	10	10	10	10	10	0	0	0	0	30	0	90	0	90	1	1	1		1	1	1	1	2	1	4	1	1	3	1	0	0	0	1	0	0	0	0	1	0	0	0
;;4;1;5;10;0;10;0;8;10;8;10;8;-2;0;-2;-2;20;0;75;0;60;3;3;3;;5;1;1;1;2;3;5;1;1;3;0;0;0;1;1;1;0;0;1;1;0;0;1;1;0;0;1;0;0;0;4;4;5;2;3;3;4;1;2;2;2;3;4;4;3;3;2;3;3;5;4;5;5;2;1;1;2;2;2;4;4;1;1;1;2;1;1;3;1;2;2;3;1;2;3;3;1;2;1;2;4;2;1;4;4;2;1;1;3;3;2;2;3;3;2;1;2;2;2;2;1;2;2;2;0;0;0;1;0;0;1;0;0;0;0;0;0;0;0;0;0;0;0;0;0;0;0;0;0;0;0;0;0;0;0;0;0;0;0;0;0;0;0;1;1;3;2;2;4;2;84;2;1;;;2;4;1;6;1;.a;.a;.a;;5;;0.8699…	4152	4	1	5	10	0	10	0	8	10	8	10	8	-2	0	-2	-2	20	0	75	0	60	3	3	3		5	1	1	1	2	3	5	1	1	3	0	0	0	1	1	1	0	0	1	1	0	0	1
;;4;1;5;10;3;4;4;4;1;0;7;8;0;1;1;-1;15;10;50;10;40;3;2;2;;5;3;1;1;5;3;3;5;3;5;0;0;0;1;1;0;0;0;0;1;0;0;0;0;1;0;0;0;0;1;3;5;4;2;3;5;4;2;2;1;1;3;3;3;3;3;1;3;3;3;4;3;3;2;2;1;1;1;3;2;1;1;1;1;2;2;3;3;1;2;2;2;3;2;2;2;2;2;2;3;3;3;2;3;4;2;2;2;3;3;3;2;1;3;2;1;2;2;1;3;3;3;2;2;0;.d;0;0;0;.d;0;0;1;0;.d;0;0;0;.d;0;.d;0;0;.d;0;0;0;.d;0;0;1;0;0;1;0;1;0;0;0;.d;0;0;.d;2;2;2;2;1;3;2;86;2;2;2;1;2;1;1;6;1;.a;.a;.a;;8…	4153	4	1	5	10	3	4	4	4	1	0	7	8	0	1	1	-1	15	10	50	10	40	3	2	2		5	3	1	1	5	3	3	5	3	5	0	0	0	1	1	0	0	0	0	1	0	0	0
;;4;1;5;10;0;10;0;10;10;10;10;10;0;0;0;0;30;30;90;20;80;3;3;3;;1;1;1;1;2;1;4;1;1;5;1;0;0;0;1;1;0;0;1;1;1;0;1;1;0;0;0;0;0;1;3;4;4;3;4;3;3;2;1;1;2;2;1;3;3;3;1;5;3;2;4;3;3;2;1;1;1;1;3;2;1;1;1;1;2;1;1;2;1;2;2;2;2;2;3;2;2;2;2;2;2;3;2;2;4;2;3;4;2;2;3;2;2;3;2;2;2;2;2;2;2;2;3;2;0;0;0;0;0;0;0;0;0;0;0;0;0;.d;0;0;0;.d;0;0;0;0;0;0;0;0;0;.d;0;0;0;0;0;0;0;1;0;0;.d;2;;3;2;1;2;1;69;4;2;2;2;2;1;1;2;4;.a;.a;.a;;5;…	4154	4	1	5	10	0	10	0	10	10	10	10	10	0	0	0	0	30	30	90	20	80	3	3	3		1	1	1	1	2	1	4	1	1	5	1	0	0	0	1	1	0	0	1	1	1	0	1
;;4;1;5;10;3;3;3;4;0;1;6;7;1;0;1;1;14;11;37;13;63;1;1;1;;3;1;1;1;2;3;3;2;3;3;1;0;0;0;1;1;0;0;1;1;1;0;0;1;1;0;0;1;0;0;3;5;5;3;2;2;4;1;2;2;1;2;4;4;3;2;1;3;2;3;4;4;3;2;2;1;1;2;2;3;;1;1;1;2;2;3;1;1;2;2;3;2;2;3;3;1;2;1;2;3;4;2;3;4;1;2;3;4;4;4;2;2;3;2;2;2;2;2;2;2;3;2;2;0;0;0;0;0;0;1;0;0;0;0;0;0;0;0;0;0;0;0;0;0;0;0;0;0;0;0;0;0;0;0;0;1;0;0;0;0;0;0;1;1;2;5;1;3;2;86;2;2;2;2;2;1;1;6;5;.a;.a;.a;;5;;0.8699791…	4155	4	1	5	10	3	3	3	4	0	1	6	7	1	0	1	1	14	11	37	13	63	1	1	1		3	1	1	1	2	3	3	2	3	3	1	0	0	0	1	1	0	0	1	1	1	0	0
;;4;1;5;7;2;6;1;8;4;7;8;9;2;-1;1;3;10;5;100;4;90;1;1;1;;1;2;3;4;4;1;4;1;2;3;1;0;0;0;1;1;0;0;0;0;0;1;1;1;0;0;1;1;0;0;1;5;5;4;3;4;4;2;1;2;1;3;4;4;2;2;2;5;5;4;4;4;4;1;;1;1;1;2;2;3;1;1;1;2;2;2;3;2;2;2;1;3;3;3;3;2;1;2;2;3;2;3;3;3;2;2;2;2;3;3;2;2;2;2;1;2;2;1;2;2;2;2;2;0;0;.d;0;0;.d;0;0;.d;0;.d;0;0;0;.d;0;0;.d;0;0;.d;0;.d;0;0;0;.d;0;0;.d;0;.d;0;0;.d;0;0;.d;0;1;1;1;2;1;1;2;74;2;2;2;2;1;1;1;7;1;.a;.a;.a;;…	4156	4	1	5	7	2	6	1	8	4	7	8	9	2	-1	1	3	10	5	100	4	90	1	1	1		1	2	3	4	4	1	4	1	2	3	1	0	0	0	1	1	0	0	0	0	0	1	1
;;4;1;5;6;3;6;4;4;3;0;9;8;-2;1;-1;-3;18;4;40;12;70;2;2;2;;1;2;2;3;4;3;1;3;1;3;1;0;0;0;1;0;0;0;0;1;0;0;0;1;0;0;0;0;0;1;3;4;5;3;3;2;2;1;2;1;2;3;2;4;3;3;2;2;3;3;4;4;3;2;1;1;3;1;3;4;2;1;1;1;2;1;1;3;2;2;2;1;1;2;3;3;2;1;2;2;3;2;2;2;2;3;3;2;3;3;3;2;1;2;2;2;3;3;1;3;2;1;2;1;.d;0;0;0;0;0;.d;0;0;0;0;0;0;.d;0;0;1;0;1;0;0;0;0;0;1;0;0;0;.d;0;0;0;0;0;0;0;0;0;0;1;3;4;2;2;3;1;72;3;2;2;.c;2;1;1;1;4;.a;.a;.a;;2;;0.…	4157	4	1	5	6	3	6	4	4	3	0	9	8	-2	1	-1	-3	18	4	40	12	70	2	2	2		1	2	2	3	4	3	1	3	1	3	1	0	0	0	1	0	0	0	0	1	0	0	0
;;4;1;5;10;0;10;0;10;10;10;10;10;0;0;0;0;20;10;20;10;20;2;2;2;;2;5;2;2;3;2;1;5;1;5;1;1;0;0;0;0;0;1;1;1;0;0;1;1;0;0;0;0;0;1;4;5;5;4;4;4;4;1;1;2;1;3;3;4;3;2;1;2;2;2;4;4;3;2;2;1;1;1;2;1;1;1;1;1;2;1;1;3;1;2;2;1;3;3;3;3;1;2;1;3;2;2;3;2;2;3;2;2;3;2;2;3;3;3;2;1;3;2;1;3;3;2;2;1;1;0;0;0;0;1;1;0;0;0;0;0;0;0;0;0;0;1;0;0;0;0;0;0;1;0;0;1;0;0;0;0;0;0;0;0;0;0;0;1;1;3;5;2;3;2;71;2;2;2;2;2;1;3;2;1;.a;.a;.a;;7;;0.…	4158	4	1	5	10	0	10	0	10	10	10	10	10	0	0	0	0	20	10	20	10	20	2	2	2		2	5	2	2	3	2	1	5	1	5	1	1	0	0	0	0	0	1	1	1	0	0	1
;;4;1;5;7;3;5;0;10;2;10;8;10;5;-3;2;8;20;12;75;14;80;1;1;1;;2;2;2;;3;3;4;3;2;3;1;0;0;0;1;0;0;0;0;1;0;0;0;1;0;0;0;1;0;0;4;5;5;4;4;5;4;1;2;2;1;3;3;3;3;3;3;3;2;5;4;4;4;2;2;1;1;1;3;3;2;1;1;1;2;3;2;3;2;2;2;1;3;2;1;2;1;2;1;3;4;3;2;4;3;3;3;2;4;4;4;2;2;2;2;2;2;2;2;2;2;2;2;2;0;0;0;0;0;0;0;0;0;0;0;0;0;0;0;0;0;0;0;0;0;0;0;0;0;0;0;0;0;0;0;0;0;0;0;0;0;0;0;1;1;2;2;2;3;2;65;4;2;2;2;2;1;1;2;3;.a;.a;.a;;3;;0.8699…	4159	4	1	5	7	3	5	0	10	2	10	8	10	5	-3	2	8	20	12	75	14	80	1	1	1		2	2	2		3	3	4	3	2	3	1	0	0	0	1	0	0	0	0	1	0	0	0
;;4;1;5;5;0;10;0;10;10;10;10;10;0;0;0;0;15;15;55;15;55;2;1;1;;2;4;4;4;4;3;1;5;1;5;1;0;0;0;0;0;0;1;0;0;0;1;1;0;0;0;0;0;0;1;4;5;;3;4;3;3;2;2;1;2;1;2;4;4;3;3;3;3;2;4;4;3;2;1;1;1;1;3;3;3;1;1;1;3;2;3;3;2;2;2;1;4;1;4;3;2;2;2;2;2;2;2;2;2;3;3;3;2;4;3;2;2;3;2;;2;2;1;2;2;1;2;2;0;.d;0;0;.d;0;0;0;1;0;.d;0;0;1;0;0;0;.d;0;.d;0;0;.d;0;0;.d;0;0;0;.d;0;0;.d;0;0;.d;0;0;.d;3;2;3;2;1;3;1;73;2;2;2;2;2;1;1;3;5;.a;.a;.…	4160	4	1	5	5	0	10	0	10	10	10	10	10	0	0	0	0	15	15	55	15	55	2	1	1		2	4	4	4	4	3	1	5	1	5	1	0	0	0	0	0	0	1	0	0	0	1	1
;;4;1;6;6;6;2;3;5;-4;2;8;8;3;-3;0;6;15;15;9;9;12;2;2;3;;1;1;1;1;2;3;1;1;3;3;1;1;0;0;1;1;1;0;1;1;1;0;1;1;1;0;1;1;0;0;2;4;4;4;3;3;4;1;1;2;1;2;1;3;2;3;1;4;2;2;4;4;3;2;2;1;1;1;2;1;1;1;1;1;1;1;1;1;1;2;2;1;2;2;4;3;1;2;1;4;2;3;4;2;3;4;3;3;3;3;3;3;1;3;3;2;2;2;3;3;1;2;2;2;1;1;1;0;0;0;1;1;0;0;1;0;0;0;0;0;0;0;0;0;0;1;1;1;1;0;0;0;0;0;0;0;0;0;0;0;0;0;0;1;2;3;2;1;4;1;48;4;2;2;2;2;1;2;1;6;.a;.a;.a;;3;;0.8699791…	4161	4	1	6	6	6	2	3	5	-4	2	8	8	3	-3	0	6	15	15	9	9	12	2	2	3		1	1	1	1	2	3	1	1	3	3	1	1	0	0	1	1	1	0	1	1	1	0	1
;;4;1;6;9;4;6;2;8;2;6;10;10;2;-2;0;4;15;10;100;10;100;1;1;1;;3;1;1;1;2;3;4;2;3;3;1;1;0;0;1;1;1;0;1;1;1;0;0;1;1;0;0;1;0;0;3;4;4;3;4;3;5;2;1;2;1;2;2;2;3;2;1;3;2;3;4;3;4;1;2;1;1;3;2;2;.d;1;1;1;2;1;4;3;1;2;2;2;2;3;3;3;1;2;2;2;2;3;1;1;3;2;2;3;2;2;3;2;2;2;1;1;3;3;2;3;1;2;2;3;.d;.d;0;.d;.d;.d;.d;.d;0;.d;0;0;.d;.d;0;0;0;1;0;1;1;0;.d;0;1;1;0;.d;0;0;0;.d;0;0;0;.d;1;1;1;1;1;2;1;2;3;1;84;3;1;1;2;1;1;1;6;7;.a…	4162	4	1	6	9	4	6	2	8	2	6	10	10	2	-2	0	4	15	10	100	10	100	1	1	1		3	1	1	1	2	3	4	2	3	3	1	1	0	0	1	1	1	0	1	1	1	0	0
;;4;1;6;10;0;10;0;10;10;10;10;10;0;0;0;0;30;15;110;15;110;1;1;1;;1;3;1;;4;2;4;1;1;4;1;1;0;0;1;1;0;0;1;1;0;0;1;1;0;0;0;0;0;1;3;5;5;4;4;3;3;2;1;1;2;;;;;;;;;;;;;2;1;1;1;1;2;1;1;1;1;1;2;1;1;3;1;2;2;1;4;2;4;3;2;1;2;2;4;3;2;4;2;2;3;1;3;3;3;2;3;3;1;2;2;1;2;2;2;1;1;2;0;.d;0;0;0;1;0;0;1;0;0;0;0;0;0;0;0;0;0;.d;0;0;0;0;0;0;0;0;0;0;0;0;0;0;0;0;0;0;0;1;3;4;2;1;3;1;59;3;1;2;2;1;1;1;1;3;.a;.a;.a;;3;;0.8699791;3…	4163	4	1	6	10	0	10	0	10	10	10	10	10	0	0	0	0	30	15	110	15	110	1	1	1		1	3	1		4	2	4	1	1	4	1	1	0	0	1	1	0	0	1	1	0	0	1
;;4;1;6;5;3;4;1;2;1;1;7;3;-2;-2;-4;0;22;20;90;5;50;1;1;1;;3;1;1;1;3;3;5;5;1;5;1;0;0;0;0;1;0;0;0;0;1;0;0;1;0;0;0;0;0;1;3;5;5;5;3;2;1;1;1;1;2;3;2;4;3;4;3;1;1;1;4;4;4;2;2;1;1;3;2;2;.d;1;1;1;2;2;2;2;1;2;2;1;4;2;4;3;2;1;2;4;4;3;4;4;4;4;4;4;4;4;4;2;3;3;2;1;2;2;2;2;3;2;2;3;0;0;0;0;0;0;0;0;0;0;0;0;0;0;0;0;0;0;0;0;0;0;0;0;0;0;0;0;0;0;0;0;0;0;0;0;0;0;0;;;;3;2;4;1;80;4;2;2;2;1;1;1;6;2;.a;.a;.a;;12;;0.869979…	4164	4	1	6	5	3	4	1	2	1	1	7	3	-2	-2	-4	0	22	20	90	5	50	1	1	1		3	1	1	1	3	3	5	5	1	5	1	0	0	0	0	1	0	0	0	0	1	0	0
;;4;1;6;10;1;9;1;9;8;8;10;10;0;0;0;0;30;6;99;3;99;1;1;1;;1;1;1;1;3;2;4;1;1;3;1;1;1;0;1;1;1;0;1;1;1;0;1;1;1;0;1;1;0;0;2;5;5;3;4;4;4;.c;2;1;1;3;1;2;3;3;2;4;3;4;4;3;4;2;1;1;1;1;2;2;2;1;1;1;2;1;1;3;1;2;2;2;4;2;4;3;2;1;2;2;4;3;2;3;4;2;3;2;3;3;3;2;2;3;2;1;2;2;3;3;3;3;2;3;0;0;0;0;0;0;1;1;1;0;0;0;0;0;0;0;0;0;0;0;0;1;1;1;1;1;0;1;0;0;1;1;0;0;0;0;1;1;1;2;1;3;1;1;4;2;78;3;2;2;2;2;1;3;6;2;.a;.a;.a;;3;;0.86997…	4165	4	1	6	10	1	9	1	9	8	8	10	10	0	0	0	0	30	6	99	3	99	1	1	1		1	1	1	1	3	2	4	1	1	3	1	1	1	0	1	1	1	0	1	1	1	0	1
;;4;1;6;10;4;3;0;7;-1;7;7;7;4;-4;0;8;20;10;80;;;1;1;;;1;1;2;2;3;3;4;1;1;4;1;0;0;0;1;0;0;0;0;1;0;0;0;1;0;0;0;0;0;1;3;3;4;4;4;3;3;2;2;2;2;4;3;4;3;3;1;4;2;3;4;4;4;2;2;1;1;3;3;4;4;1;1;1;2;1;3;3;2;2;2;1;4;2;1;3;1;2;1;4;3;3;1;1;1;3;1;1;4;3;3;2;1;1;2;1;2;2;1;2;2;2;2;2;0;0;0;0;0;0;0;0;0;0;0;0;0;0;0;0;0;0;0;0;0;0;0;0;0;0;0;0;0;0;0;0;0;0;0;0;0;0;0;3;2;3;5;5;4;2;85;2;2;2;2;2;1;1;6;6;.a;.a;.a;;9;;0.8699791;3…	4166	4	1	6	10	4	3	0	7	-1	7	7	7	4	-4	0	8	20	10	80			1	1			1	1	2	2	3	3	4	1	1	4	1	0	0	0	1	0	0	0	0	1	0	0	0
;;4;1;6;10;5;5;5;5;0;0;10;10;0;0;0;0;30;15;55;15;55;1;1;1;;3;2;1;1;2;3;1;1;1;3;1;1;0;0;1;1;0;0;1;1;1;0;1;1;0;0;1;1;0;0;3;5;5;1;3;1;3;2;2;1;1;3;3;4;3;4;3;3;3;3;3;3;3;2;1;1;1;1;3;3;3;1;1;1;1;1;3;2;2;2;2;2;2;2;3;3;1;2;1;4;4;3;2;2;2;3;2;1;3;3;3;2;2;3;1;3;2;2;3;2;1;2;2;2;0;0;0;0;0;0;1;1;0;0;0;0;1;1;0;0;0;0;.d;.d;0;0;0;0;0;0;0;0;0;0;0;0;0;0;0;0;0;0;0;2;2;3;1;1;4;1;67;5;2;2;2;2;1;2;1;7;.a;.a;.a;;3;;0.86…	4167	4	1	6	10	5	5	5	5	0	0	10	10	0	0	0	0	30	15	55	15	55	1	1	1		3	2	1	1	2	3	1	1	1	3	1	1	0	0	1	1	0	0	1	1	1	0	1
;;4;1;6;4;2;8;2;2;6;0;10;4;-6;0;-6;-6;15;10;70;20;80;2;2;2;;1;1;2;2;3;3;4;1;1;4;1;0;0;0;1;0;0;0;1;0;0;0;0;1;0;0;0;0;0;1;3;3;4;3;4;3;3;2;2;1;2;4;3;4;4;4;3;4;5;4;4;4;5;2;2;1;1;1;3;3;1;1;1;1;2;2;1;3;2;2;2;1;2;1;2;2;1;2;1;3;4;4;2;4;4;3;3;3;4;4;3;1;1;1;1;1;1;2;1;1;2;1;1;1;0;0;0;0;0;0;0;0;0;0;0;0;0;0;0;0;0;0;0;0;0;0;0;0;0;0;0;0;0;0;0;0;0;0;0;0;0;0;0;2;2;3;5;2;4;2;85;2;2;2;2;2;1;1;6;1;.a;.a;.a;;8;;0.869…	4168	4	1	6	4	2	8	2	2	6	0	10	4	-6	0	-6	-6	15	10	70	20	80	2	2	2		1	1	2	2	3	3	4	1	1	4	1	0	0	0	1	0	0	0	1	0	0	0	0
;;4;1;6;10;0;10;0;10;10;10;10;10;0;0;0;0;15;20;25;20;50;3;3;3;;1;5;1;1;1;2;1;5;1;2;1;1;1;0;0;0;0;1;1;1;1;0;1;1;1;0;1;1;0;0;3;4;4;4;3;3;4;1;1;1;1;3;3;3;4;3;2;3;3;3;3;3;3;;;;;;;;;;;;;;;1;1;2;1;2;2;2;4;2;1;2;1;3;3;3;3;3;3;3;3;3;3;3;3;3;3;3;2;2;2;3;3;3;3;3;2;3;1;1;0;1;1;0;1;0;0;0;0;0;0;0;0;0;0;0;1;1;0;1;1;1;1;1;1;1;1;1;1;1;1;0;0;0;1;0;0;2;2;2;2;2;3;2;47;6;2;2;2;2;1;2;1;7;.a;.a;.a;;3;;0.8699791;39676.…	4169	4	1	6	10	0	10	0	10	10	10	10	10	0	0	0	0	15	20	25	20	50	3	3	3		1	5	1	1	1	2	1	5	1	2	1	1	1	0	0	0	0	1	1	1	1	0	1
;;4;1;6;10;0;10;0;10;10;10;10;10;0;0;0;0;15;10;50;10;50;1;1;1;;2;1;1;1;2;3;2;1;2;5;1;0;0;0;1;1;0;0;1;1;0;0;1;1;1;0;0;0;0;1;3;4;5;3;3;2;4;1;2;2;2;3;3;3;3;3;3;3;2;2;4;3;3;2;1;1;1;1;2;2;1;1;1;1;2;1;1;3;2;2;2;1;2;2;3;2;1;2;1;3;3;4;2;3;4;3;3;3;3;3;3;2;2;3;2;1;2;2;1;1;1;2;2;2;0;0;0;0;0;0;1;1;1;0;0;0;0;0;0;0;0;0;0;0;0;0;0;0;0;0;0;0;0;0;0;0;0;0;0;0;0;0;0;2;2;3;2;2;3;1;84;2;2;2;2;2;1;1;6;7;.a;.a;.a;;5;;0.…	4170	4	1	6	10	0	10	0	10	10	10	10	10	0	0	0	0	15	10	50	10	50	1	1	1		2	1	1	1	2	3	2	1	2	5	1	0	0	0	1	1	0	0	1	1	0	0	1
;;4;1;6;5;2;6;3;3;4;0;8;6;-3;1;-2;-4;15;10;50;10;50;2;2;2;;1;2;2;2;5;1;1;5;3;5;1;1;0;0;1;1;0;0;1;1;0;0;1;1;0;0;0;0;0;0;4;5;5;3;3;3;4;1;1;1;1;4;4;3;2;3;2;3;4;4;4;4;3;2;1;1;1;1;3;3;2;1;1;1;3;2;2;3;2;2;2;1;2;1;4;3;1;2;1;3;4;4;3;4;4;3;4;4;3;4;4;2;3;2;1;3;2;2;2;2;2;2;2;2;.d;.d;0;1;1;1;.d;.d;.d;.d;.d;0;1;1;1;0;.d;.d;.d;.d;.d;.d;.d;.d;.d;.d;0;.d;.d;.d;.d;.d;.d;0;.d;.d;.d;.d;.d;4;3;3;2;2;4;2;51;3;2;2;2;2…	4171	4	1	6	5	2	6	3	3	4	0	8	6	-3	1	-2	-4	15	10	50	10	50	2	2	2		1	2	2	2	5	1	1	5	3	5	1	1	0	0	1	1	0	0	1	1	0	0	1
;;4;1;6;10;0;10;0;10;10;10;10;10;0;0;0;0;0;0;0;0;110;1;1;3;;1;5;1;;5;1;5;2;1;5;1;1;1;0;0;0;0;1;1;1;1;0;1;1;1;0;0;0;0;1;2;4;5;4;4;4;4;1;1;1;1;5;1;4;3;3;2;3;3;3;3;2;4;2;1;1;1;1;3;3;2;1;1;1;3;1;1;2;1;2;2;1;4;2;4;2;2;1;2;4;3;2;4;3;2;4;3;1;4;3;2;2;3;3;1;2;2;2;2;2;2;3;2;2;.d;.d;.d;1;1;1;1;1;1;.d;.d;0;.d;.d;.d;.d;.d;.d;.d;.d;.d;.d;.d;0;.d;.d;0;.d;.d;0;1;1;1;.d;.d;.d;.d;.d;.d;3;3;4;4;1;3;2;49;2;2;2;1;2;1…	4172	4	1	6	10	0	10	0	10	10	10	10	10	0	0	0	0	0	0	0	0	110	1	1	3		1	5	1		5	1	5	2	1	5	1	1	1	0	0	0	0	1	1	1	1	0	1
;;4;1;6;10;0;10;0;10;10;10;10;10;0;0;0;0;15;0;80;3;80;1;1;1;;1;1;1;1;1;2;1;2;3;3;1;1;0;0;1;1;0;0;1;1;1;0;1;1;0;0;0;1;0;0;2;4;4;4;4;3;4;2;2;1;1;3;3;3;3;3;3;3;2;3;4;5;3;2;1;1;1;3;2;2;.d;1;1;1;2;2;2;3;1;2;2;1;1;3;2;2;1;2;1;4;4;3;4;4;3;4;3;2;4;4;4;2;1;3;1;2;2;2;3;2;3;2;2;2;0;0;0;0;0;0;1;0;0;0;0;0;0;0;0;0;0;0;0;0;0;0;1;0;0;0;0;1;0;0;0;0;0;0;0;0;0;0;0;2;2;2;1;1;4;1;43;6;1;2;1;2;1;3;1;7;.a;.a;.a;;3;;0.8…	4173	4	1	6	10	0	10	0	10	10	10	10	10	0	0	0	0	15	0	80	3	80	1	1	1		1	1	1	1	1	2	1	2	3	3	1	1	0	0	1	1	0	0	1	1	1	0	1
;;4;1;6;6;2;1;1;1;-1;0;3;2;0;-1;-1;1;18;15;60;18;50;1;1;1;;2;1;5;5;3;3;1;1;1;5;1;1;0;0;1;1;0;0;0;0;0;1;0;0;0;1;0;0;0;1;2;4;5;2;3;2;3;2;1;1;1;3;3;5;3;3;2;3;2;3;4;3;3;2;2;1;1;1;3;2;3;1;1;1;3;2;2;3;2;2;2;1;2;2;3;3;1;2;1;3;3;2;3;3;3;3;2;1;3;3;2;2;2;3;1;2;2;2;1;1;1;1;1;1;0;0;0;0;0;0;1;0;1;0;0;0;0;0;0;0;0;0;0;0;0;0;0;0;0;0;0;0;0;0;0;0;0;0;0;0;0;0;0;3;2;2;2;2;2;1;63;2;2;2;2;2;;2;8;5;.a;.a;.a;disabled;5;…	4174	4	1	6	6	2	1	1	1	-1	0	3	2	0	-1	-1	1	18	15	60	18	50	1	1	1		2	1	5	5	3	3	1	1	1	5	1	1	0	0	1	1	0	0	0	0	0	1	0
;;4;2;7;10;5;3;5;5;-2;0;8;10;2;0;2;2;3;15;50;10;50;2;2;2;;4;3;4;4;4;3;4;4;2;4;0;0;0;1;0;0;0;1;0;0;0;1;0;0;0;1;0;0;0;1;5;5;5;4;4;4;3;2;2;1;2;3;2;4;3;4;3;5;5;5;5;3;4;2;4;1;1;1;3;3;3;1;1;1;3;3;3;3;2;2;2;1;4;2;4;1;2;2;1;4;4;4;4;4;4;4;4;4;4;4;4;2;3;2;1;1;1;1;1;1;3;1;1;1;.d;0;0;1;0;0;0;0;0;.d;0;0;.d;0;0;.d;0;0;.d;0;0;.d;0;0;.d;0;0;1;0;0;.d;0;0;.d;0;0;.d;0;0;4;4;1;5;5;3;1;50;1;2;2;2;2;;1;;1;.a;.a;.a;;;;…	4175	4	2	7	10	5	3	5	5	-2	0	8	10	2	0	2	2	3	15	50	10	50	2	2	2		4	3	4	4	4	3	4	4	2	4	0	0	0	1	0	0	0	1	0	0	0	1	0
;;4;2;7;8;0;10;0;10;10;10;10;10;0;0;0;0;24;30;110;25;80;2;2;3;;1;1;1;1;3;2;4;1;1;3;0;1;0;0;0;1;0;0;0;0;1;0;0;0;1;0;1;0;0;0;3;3;3;3;3;1;2;2;1;1;1;2;1;3;2;4;3;1;2;2;4;2;2;2;2;1;1;1;2;2;2;1;1;1;3;1;1;2;1;2;2;3;3;2;4;3;1;1;1;2;4;4;3;4;4;2;4;4;4;4;4;2;1;3;1;2;2;2;1;2;3;2;2;2;0;0;0;0;0;0;1;0;0;0;0;0;0;0;0;0;0;0;0;0;0;0;0;0;0;0;0;1;0;0;0;0;0;0;0;0;0;0;0;1;3;2;5;1;3;1;75;4;2;1;2;2;4;1;1;4;.a;.a;.a;;12;;0…	4176	4	2	7	8	0	10	0	10	10	10	10	10	0	0	0	0	24	30	110	25	80	2	2	3		1	1	1	1	3	2	4	1	1	3	0	1	0	0	0	1	0	0	0	0	1	0	0
;;4;2;7;5;3;3;3;3;0;0;6;6;0;0;0;0;12;;;;;2;;;;3;4;;4;4;2;3;3;1;3;0;1;0;0;0;0;0;0;0;0;.d;0;0;1;0;0;0;0;1;0;2;5;;;2;3;;2;1;1;2;4;3;2;1;3;3;3;2;3;3;3;4;2;3;1;1;2;4;2;.d;1;1;1;2;2;2;3;2;2;2;;1;1;1;1;2;2;1;4;2;;4;;;1;;;4;;;3;3;;2;;2;;3;2;3;1;2;3;1;0;0;1;0;0;0;1;0;.d;0;0;0;1;0;0;0;0;0;1;0;0;1;0;0;0;0;0;0;1;0;.d;0;0;.d;0;0;0;1;3;2;3;2;2;3;1;55;2;2;2;1;2;;4;2;1;.a;.a;.a;;;;0.8699791;39676.13;;;177	4177	4	2	7	5	3	3	3	3	0	0	6	6	0	0	0	0	12					2				3	4		4	4	2	3	3	1	3	0	1	0	0	0	0	0	0	0	0	.d	0	0
;;4;2;7;5;4;2;3;2;-2;-1;6;5;0;-1;-1;1;6;6;5;6;5;2;2;2;;1;1;2;5;5;1;5;1;1;5;1;0;0;0;1;0;0;0;0;0;0;1;1;1;0;0;0;0;0;1;2;5;5;4;4;4;3;1;1;1;2;3;1;3;2;2;3;4;3;3;4;3;3;2;4;3;1;1;.d;2;1;1;1;2;1;2;.d;2;2;2;2;1;3;2;3;2;2;1;1;4;3;2;4;3;2;4;3;2;4;3;2;2;3;2;1;1;2;3;2;2;3;2;2;2;.d;0;0;1;0;0;0;0;0;0;0;0;0;0;0;0;.d;0;1;0;1;0;0;0;0;0;0;1;0;0;0;0;0;0;.d;0;0;0;0;2;3;3;2;2;3;2;59;2;2;2;2;2;1;1;3;1;.a;.a;.a;;8;;0.869…	4178	4	2	7	5	4	2	3	2	-2	-1	6	5	0	-1	-1	1	6	6	5	6	5	2	2	2		1	1	2	5	5	1	5	1	1	5	1	0	0	0	1	0	0	0	0	0	0	1	1
;;4;2;7;6;3;4;3;5;1;2;7;8;1;0;1;1;15;20;50;15;16;3;3;3;;1;5;3;3;5;2;1;1;1;3;1;0;0;0;0;0;0;1;1;0;0;0;1;0;0;0;0;0;0;1;5;5;5;4;4;4;4;1;2;2;1;3;2;5;3;3;3;3;3;3;3;3;3;2;4;1;1;1;2;2;3;1;1;1;3;3;3;3;2;2;2;;4;3;4;3;1;2;2;3;3;3;2;2;2;3;2;2;3;3;3;2;2;2;1;1;2;2;2;2;2;2;2;2;.d;0;0;.d;0;0;.d;0;0;.d;0;0;.d;0;0;.d;0;0;.d;0;0;.d;0;0;.d;0;0;.d;0;0;.d;0;0;.d;0;0;.d;0;0;1;2;4;2;2;3;2;59;2;2;2;2;2;1;3;2;3;.a;.a;.a;;…	4179	4	2	7	6	3	4	3	5	1	2	7	8	1	0	1	1	15	20	50	15	16	3	3	3		1	5	3	3	5	2	1	1	1	3	1	0	0	0	0	0	0	1	1	0	0	0	1
;;4;2;7;10;0;0;1;1;0;0;0;2;1;1;2;0;15;10;55;15;55;2;2;2;;5;2;1;2;1;3;5;5;5;3;0;0;0;1;0;1;0;0;0;1;0;0;0;1;0;0;0;1;0;0;4;4;4;4;2;2;2;2;2;2;1;3;3;1;3;3;3;3;4;3;3;2;4;2;1;1;1;1;3;2;1;1;1;1;2;2;1;3;2;2;1;2;4;2;3;2;2;1;2;2;2;2;2;2;2;2;2;2;2;2;2;1;1;2;1;3;2;2;2;1;3;2;2;2;0;0;0;0;0;0;0;0;0;0;0;0;1;1;1;0;0;0;0;0;.d;.d;.d;.d;0;0;0;1;1;1;0;0;0;.d;.d;.d;0;0;0;2;2;4;1;1;2;1;85;2;2;2;2;2;1;1;6;1;.a;.a;.a;;13;s…	4180	4	2	7	10	0	0	1	1	0	0	0	2	1	1	2	0	15	10	55	15	55	2	2	2		5	2	1	2	1	3	5	5	5	3	0	0	0	1	0	1	0	0	0	1	0	0	0
;;4;2;7;10;0;10;0;10;10;10;10;10;0;0;0;0;30;0;110;0;110;3;3;3;;1;5;2;2;5;2;1;1;2;5;0;1;0;0;0;0;0;0;0;1;0;0;0;1;0;0;0;0;0;1;3;5;5;4;4;3;4;1;1;2;2;3;2;4;3;3;3;4;2;2;4;4;4;2;4;1;1;1;2;2;2;1;1;1;1;1;1;3;2;2;2;1;2;2;4;2;1;2;1;4;4;4;4;4;4;4;4;3;4;4;3;2;3;3;2;3;2;3;2;2;2;2;2;2;0;0;0;0;1;0;0;1;0;0;0;0;0;1;0;0;0;0;1;0;0;0;0;0;0;0;0;0;0;0;0;0;0;0;0;0;0;0;0;3;2;3;1;1;3;1;61;2;2;1;2;2;1;3;1;4;.a;.a;.a;;4;;0.…	4181	4	2	7	10	0	10	0	10	10	10	10	10	0	0	0	0	30	0	110	0	110	3	3	3		1	5	2	2	5	2	1	1	2	5	0	1	0	0	0	0	0	0	0	1	0	0	0
;;4;2;7;10;0;10;0;10;10;10;10;10;0;0;0;0;15;15;55;15;55;1;1;1;;5;2;2;2;5;2;1;5;4;5;0;0;0;0;1;1;0;0;1;1;1;0;1;1;0;0;0;0;0;1;4;4;4;;3;3;4;2;2;2;1;2;5;5;;3;5;4;3;3;3;3;3;2;4;1;1;1;3;2;3;1;1;1;3;3;3;3;2;2;2;2;4;1;4;2;1;2;1;2;2;2;2;2;2;2;2;2;3;3;3;2;2;2;1;2;2;1;2;1;1;2;1;1;0;0;0;0;0;0;0;0;0;0;0;0;0;0;0;0;0;0;0;0;0;0;0;0;0;0;0;0;0;0;0;0;0;0;0;0;0;0;0;2;2;1;2;1;2;2;55;5;2;2;2;2;1;1;7;3;.a;.a;.a;;5;;0.86…	4182	4	2	7	10	0	10	0	10	10	10	10	10	0	0	0	0	15	15	55	15	55	1	1	1		5	2	2	2	5	2	1	5	4	5	0	0	0	0	1	1	0	0	1	1	1	0	1
;;4;2;8;10;4;5;4;5;1;1;9;9;0;0;0;0;30;15;55;15;55;1;1;1;;1;1;1;1;3;;3;1;1;3;1;0;0;0;1;0;0;0;0;1;0;0;0;0;1;0;0;0;0;1;4;5;5;2;4;1;3;2;2;2;1;2;4;4;4;3;3;2;2;5;4;1;4;2;2;1;1;3;2;3;4;1;1;1;2;1;1;3;1;2;2;1;1;2;2;3;2;2;1;1;1;1;1;1;1;1;1;1;2;4;4;1;1;1;1;1;1;1;1;1;1;1;1;1;0;0;0;0;0;0;0;0;0;0;0;0;0;0;0;0;0;0;0;0;0;0;0;0;0;0;0;0;0;0;0;0;0;0;0;0;0;0;0;2;2;4;5;1;3;1;84;2;2;2;2;2;1;5;6;3;.a;.a;.a;;13;student;0…	4183	4	2	8	10	4	5	4	5	1	1	9	9	0	0	0	0	30	15	55	15	55	1	1	1		1	1	1	1	3		3	1	1	3	1	0	0	0	1	0	0	0	0	1	0	0	0
;;4;2;8;10;1;9;0;9;8;9;10;9;0;-1;-1;1;27;4;96;2;96;2;2;2;;2;1;1;1;2;3;4;3;1;4;1;1;0;0;1;1;0;0;1;1;1;0;0;1;1;0;0;0;0;1;3;4;4;3;3;5;3;1;2;1;1;3;3;3;2;3;1;5;3;5;4;4;5;2;;1;1;1;2;1;2;1;1;1;2;2;2;3;1;2;2;3;2;3;2;3;1;1;1;3;2;2;3;2;2;3;2;1;4;2;3;2;2;3;1;1;2;2;2;2;3;2;2;2;0;0;0;0;0;0;0;0;1;0;0;0;0;0;0;0;0;0;0;0;0;0;0;0;0;0;0;0;0;1;0;0;0;0;0;0;0;0;0;2;1;1;2;1;3;2;84;2;2;1;1;2;4;1;6;6;.a;.a;.a;;5;;0.869979…	4184	4	2	8	10	1	9	0	9	8	9	10	9	0	-1	-1	1	27	4	96	2	96	2	2	2		2	1	1	1	2	3	4	3	1	4	1	1	0	0	1	1	0	0	1	1	1	0	0
;;4;2;8;10;4;3;1;8;-1;7;7;9;5;-3;2;8;0;2;5;2;3;2;2;2;;1;5;1;1;4;1;2;5;3;3;1;0;0;0;0;0;0;1;1;1;0;0;0;1;0;0;0;1;0;0;4;5;5;4;4;4;4;1;1;2;1;2;2;3;3;3;3;4;;1;4;4;4;2;4;1;1;1;2;2;3;1;1;1;4;4;4;3;1;2;2;1;2;2;4;3;2;2;1;4;2;3;4;2;3;4;2;3;4;2;3;2;3;2;2;2;2;2;1;1;1;2;2;2;0;0;0;1;0;0;0;0;0;0;0;0;0;0;0;0;0;0;0;0;0;0;0;0;0;0;0;0;0;0;0;0;0;0;0;0;0;0;0;1;1;1;3;5;4;2;64;4;2;1;2;2;3;1;1;6;.a;.a;.a;;5;;0.8699791;39…	4185	4	2	8	10	4	3	1	8	-1	7	7	9	5	-3	2	8	0	2	5	2	3	2	2	2		1	5	1	1	4	1	2	5	3	3	1	0	0	0	0	0	0	1	1	1	0	0	0
;;4;2;8;10;0;10;0;10;10;10;10;10;0;0;0;0;30;0;110;0;110;1;1;1;;1;2;4;5;2;1;3;1;1;5;1;0;0;0;0;1;1;0;0;0;0;1;1;1;1;0;0;0;0;1;3;4;4;2;2;2;2;1;1;1;1;3;2;3;2;3;3;2;4;2;3;3;1;2;1;1;1;1;3;2;3;1;1;1;3;3;3;3;2;2;2;2;3;2;3;3;1;2;2;3;3;3;4;4;4;4;4;4;4;4;4;3;3;3;2;3;;3;2;3;2;3;3;2;1;0;0;1;1;1;1;1;0;0;0;0;1;1;1;0;0;1;1;0;0;0;0;0;1;0;0;0;0;0;1;0;0;1;0;0;0;0;0;3;1;4;1;2;4;2;41;4;2;2;2;2;1;2;4;6;.a;.a;.a;;;homem…	4186	4	2	8	10	0	10	0	10	10	10	10	10	0	0	0	0	30	0	110	0	110	1	1	1		1	2	4	5	2	1	3	1	1	5	1	0	0	0	0	1	1	0	0	0	0	1	1
;;4;2;8;10;2;8;2;8;6;6;10;10;0;0;0;0;30;10;100;10;100;3;2;2;;1;1;1;2;3;1;4;1;1;3;1;0;0;0;0;0;1;0;0;0;1;0;0;0;1;0;1;0;0;0;3;4;4;3;2;2;3;1;1;1;1;3;2;2;1;3;2;2;3;3;4;3;4;2;1;1;1;1;1;3;3;1;1;1;1;1;1;3;1;2;2;2;2;2;3;3;2;1;1;2;3;3;3;3;3;2;2;2;4;4;4;1;1;3;1;3;2;3;3;3;3;3;2;2;0;0;0;0;0;0;1;0;0;0;0;0;1;0;0;0;0;0;1;0;0;1;0;0;1;0;0;1;0;0;1;0;0;0;0;0;0;0;0;1;3;3;2;1;3;2;86;2;2;2;2;2;1;5;6;8;.a;.a;.a;;13;stud…	4187	4	2	8	10	2	8	2	8	6	6	10	10	0	0	0	0	30	10	100	10	100	3	2	2		1	1	1	2	3	1	4	1	1	3	1	0	0	0	0	0	1	0	0	0	1	0	0
;;4;2;9;8;3;5;3;5;2;2;8;8;0;0;0;0;24;15;80;12;90;3;3;3;;1;5;1;1;3;2;5;1;1;4;1;1;1;0;0;0;0;1;1;1;1;0;1;1;1;0;0;0;0;1;3;4;4;2;3;2;2;1;2;2;1;3;2;3;3;3;1;3;3;3;3;3;3;2;4;1;1;1;3;2;1;1;1;1;3;3;3;3;2;2;2;2;3;1;3;2;1;2;1;4;4;3;4;4;3;4;4;3;4;4;4;3;3;3;2;3;2;2;3;2;2;2;2;2;1;0;0;1;0;0;0;0;1;0;0;0;0;1;0;0;0;0;0;0;0;0;1;0;0;0;0;0;0;0;0;0;0;0;0;0;0;0;0;3;2;3;2;2;3;1;56;6;2;2;1;2;1;1;2;8;.a;.a;.a;;5;;0.8699791…	4188	4	2	9	8	3	5	3	5	2	2	8	8	0	0	0	0	24	15	80	12	90	3	3	3		1	5	1	1	3	2	5	1	1	4	1	1	1	0	0	0	0	1	1	1	1	0	1
;;4;2;9;5;5;2;2;5;-3;3;7;7;3;-3;0;6;6;6;20;10;20;3;3;2;;1;1;1;1;4;1;1;1;1;1;1;0;0;0;1;1;0;0;1;1;0;0;1;1;0;0;1;1;0;0;2;3;3;4;4;4;4;1;1;2;1;1;1;2;2;2;1;3;4;3;4;4;1;2;4;1;1;1;2;2;2;1;1;1;2;2;3;3;2;2;2;2;4;2;4;2;1;2;2;4;4;4;4;4;4;4;4;4;4;4;4;3;3;3;2;2;2;2;2;3;2;3;3;3;1;0;0;1;0;0;0;0;0;0;0;0;0;0;0;0;0;.d;0;0;0;0;0;0;1;0;0;0;0;0;0;1;0;0;0;0;1;0;0;3;2;3;2;2;3;2;68;2;1;2;2;2;2;1;1;4;.a;.a;.a;;5;;0.869979…	4189	4	2	9	5	5	2	2	5	-3	3	7	7	3	-3	0	6	6	6	20	10	20	3	3	2		1	1	1	1	4	1	1	1	1	1	1	0	0	0	1	1	0	0	1	1	0	0	1
;;4;2;9;5;3;2;1;4;-1;3;5;5;2;-2;0;4;10;10;50;10;90;1;1;3;;2;3;1;1;4;3;3;2;1;3;1;1;0;0;0;0;0;1;1;1;1;0;1;1;0;0;1;0;0;0;4;5;5;4;3;4;4;1;1;1;1;2;1;3;3;2;2;2;1;1;3;1;1;2;2;1;1;1;2;2;2;1;1;1;2;2;2;2;2;2;2;1;4;2;4;2;1;2;1;2;2;2;1;2;3;3;2;2;3;3;3;2;2;3;2;3;2;2;1;2;3;3;3;3;.d;.d;0;.d;.d;.d;1;1;1;0;.d;0;1;1;1;0;.d;.d;0;.d;.d;.d;.d;0;.d;.d;0;1;1;1;1;1;1;1;1;1;1;1;0;1;3;4;2;1;3;2;58;3;1;2;1;2;5;;2;3;.a;.a;.…	4190	4	2	9	5	3	2	1	4	-1	3	5	5	2	-2	0	4	10	10	50	10	90	1	1	3		2	3	1	1	4	3	3	2	1	3	1	1	0	0	0	0	0	1	1	1	1	0	1
;;4;2;9;6;4;4;2;6;0;4;8;8;2;-2;0;4;20;15;35;15;45;2;3;3;;5;3;2;5;5;3;3;2;1;4;0;0;0;1;1;0;0;0;0;0;0;1;1;0;0;0;0;0;0;1;5;5;5;4;4;4;1;2;2;2;2;4;3;4;3;3;3;4;3;4;3;3;3;2;4;1;1;1;3;4;2;1;1;1;2;1;3;3;2;2;2;1;2;1;4;2;2;2;1;4;4;4;4;4;4;4;4;4;4;4;4;2;3;2;1;1;1;1;1;1;1;1;1;1;0;0;0;1;0;0;0;0;0;0;0;0;0;0;0;0;0;0;0;0;0;0;0;0;0;0;0;0;0;0;0;0;0;0;0;0;0;0;0;3;4;4;1;1;3;1;58;2;2;2;2;2;2;1;1;1;.a;.a;.a;;9;;0.869979…	4191	4	2	9	6	4	4	2	6	0	4	8	8	2	-2	0	4	20	15	35	15	45	2	3	3		5	3	2	5	5	3	3	2	1	4	0	0	0	1	1	0	0	0	0	0	0	1	1
;;4;2;9;6;3;2;3;4;-1;1;5;7;2;0;2;2;18;24;60;15;80;2;2;2;;3;5;1;2;5;3;3;5;2;5;1;0;0;0;0;0;0;1;0;1;0;0;0;1;0;0;0;0;0;1;4;5;5;2;2;3;2;2;2;1;1;3;4;4;3;3;1;2;2;3;4;2;5;2;4;1;1;1;2;2;3;1;1;1;3;2;3;1;1;2;2;2;4;2;4;2;2;2;1;3;2;4;3;3;4;3;2;2;3;2;3;2;2;2;2;1;2;2;1;3;2;2;2;2;0;.d;0;.d;0;0;.d;0;0;0;.d;0;0;0;.d;0;0;.d;0;0;.d;0;.d;0;1;0;0;0;.d;0;0;0;.d;0;0;.d;0;0;.d;1;1;3;1;1;3;2;87;2;2;2;2;2;2;1;6;2;.a;.a;.a;…	4192	4	2	9	6	3	2	3	4	-1	1	5	7	2	0	2	2	18	24	60	15	80	2	2	2		3	5	1	2	5	3	3	5	2	5	1	0	0	0	0	0	0	1	0	1	0	0	0
;;4;2;9;5;2;8;0;10;6;10;10;10;2;-2;0;4;18;24;80;9;70;2;2;2;;1;2;5;5;5;1;1;1;1;3;1;1;0;0;1;1;0;0;0;0;0;1;0;1;0;0;0;0;0;1;2;3;4;4;4;3;4;1;1;1;1;3;2;3;2;2;1;3;3;2;4;3;4;2;1;1;1;1;2;2;3;1;1;1;1;1;1;3;2;2;2;1;3;2;3;2;2;1;2;4;4;3;4;3;2;4;4;2;4;4;3;2;2;2;1;2;2;2;1;2;2;2;2;2;0;0;0;0;0;0;0;0;0;0;0;0;0;0;0;0;0;0;0;0;0;0;0;0;0;0;0;0;0;0;0;0;0;0;0;0;0;0;0;3;3;3;2;2;3;1;56;2;2;2;2;2;1;1;7;3;.a;.a;.a;disabled;…	4193	4	2	9	5	2	8	0	10	6	10	10	10	2	-2	0	4	18	24	80	9	70	2	2	2		1	2	5	5	5	1	1	1	1	3	1	1	0	0	1	1	0	0	0	0	0	1	0
;;4;2;9;9;3;6;3;3;3;0;9;6;-3;0;-3;-3;26;20;88;30;75;3;3;3;;1;1;2;2;3;1;1;1;1;3;1;0;0;0;0;1;0;0;0;0;1;0;0;1;0;0;0;0;0;1;3;3;5;3;4;3;4;1;2;1;2;2;1;3;3;3;3;3;2;3;4;4;4;2;1;2;1;2;.d;2;4;1;1;1;1;2;2;3;2;2;2;3;3;3;4;3;2;1;1;4;4;3;4;3;2;4;3;1;4;3;2;2;2;;1;1;1;1;1;2;2;1;2;2;0;0;0;0;0;0;0;0;0;0;0;0;0;0;0;0;0;0;0;0;0;0;0;0;0;0;0;0;0;0;0;0;0;0;0;0;0;0;0;3;4;4;2;1;4;1;68;3;2;2;2;2;2;1;1;3;.a;.a;.a;;8;;0.8699…	4194	4	2	9	9	3	6	3	3	3	0	9	6	-3	0	-3	-3	26	20	88	30	75	3	3	3		1	1	2	2	3	1	1	1	1	3	1	0	0	0	0	1	0	0	0	0	1	0	0
;;4;2;9;6;4;6;2;8;2;6;10;10;2;-2;0;4;18;18;80;8;100;3;2;3;;2;5;1;1;5;3;5;1;1;5;1;0;0;0;0;0;0;1;1;1;1;0;0;1;0;0;0;0;0;1;5;5;5;4;4;3;3;2;1;1;2;2;2;2;2;3;3;3;5;5;4;4;3;2;4;1;1;1;3;3;4;1;1;1;3;3;4;3;2;2;2;2;3;2;3;3;2;2;1;3;3;2;3;4;4;3;3;2;3;3;2;2;3;1;1;3;2;2;;2;2;2;2;2;0;0;0;1;0;0;0;0;0;0;0;0;0;1;0;0;0;0;0;0;0;0;0;0;0;0;0;0;0;0;0;0;0;0;0;0;0;0;0;3;2;3;3;2;2;1;56;2;2;2;2;2;1;1;7;1;.a;.a;.a;;9;;0.86997…	4195	4	2	9	6	4	6	2	8	2	6	10	10	2	-2	0	4	18	18	80	8	100	3	2	3		2	5	1	1	5	3	5	1	1	5	1	0	0	0	0	0	0	1	1	1	1	0	0
;;4;2;9;5;3;5;3;5;2;2;8;8;0;0;0;0;15;10;60;15;75;1;1;1;;3;1;3;3;5;1;5;1;3;3;1;1;1;0;1;1;1;0;1;1;1;0;1;1;1;0;1;1;0;0;4;4;5;3;4;3;4;1;1;1;1;1;1;4;3;3;3;4;3;2;4;2;3;1;4;1;1;1;2;2;3;1;1;1;3;3;3;1;2;2;2;2;4;2;3;2;1;1;1;2;4;2;2;4;4;2;4;2;3;4;3;3;3;3;2;3;2;2;2;2;2;2;2;2;0;1;0;0;0;1;0;1;0;0;0;0;0;1;0;0;0;0;0;0;0;0;0;0;0;0;0;0;0;0;0;0;0;0;0;0;0;0;0;3;4;2;1;1;1;2;57;4;2;2;2;2;2;1;3;1;.a;.a;.a;;3;;0.8699791…	4196	4	2	9	5	3	5	3	5	2	2	8	8	0	0	0	0	15	10	60	15	75	1	1	1		3	1	3	3	5	1	5	1	3	3	1	1	1	0	1	1	1	0	1	1	1	0	1
;;4;2;9;10;3;7;5;5;4;0;10;10;-2;2;0;-4;30;15;55;15;55;1;1;1;;1;1;1;1;1;1;;4;2;4;1;1;0;0;1;1;0;0;1;1;1;0;1;1;0;0;0;0;0;1;3;5;5;4;4;2;4;1;2;2;2;3;1;4;4;3;3;3;3;3;4;4;4;2;2;1;1;1;3;2;2;1;1;1;3;2;1;3;2;2;2;1;3;1;2;2;1;2;2;4;4;2;4;4;3;3;2;1;3;2;2;3;1;1;3;3;1;3;3;1;1;1;1;3;1;0;0;0;0;0;0;0;0;1;0;0;0;1;0;0;0;0;1;0;0;0;0;0;0;0;0;0;0;0;0;0;0;0;0;0;1;0;0;2;2;3;2;1;3;1;66;3;2;2;2;2;1;5;2;4;.a;.a;.a;;7;;0.869…	4197	4	2	9	10	3	7	5	5	4	0	10	10	-2	2	0	-4	30	15	55	15	55	1	1	1		1	1	1	1	1	1		4	2	4	1	1	0	0	1	1	0	0	1	1	1	0	1
;;4;2;9;4;5;2;6;2;-3;-4;7;8;0;1;1;-1;18;18;30;18;40;2;2;2;;3;1;1;1;2;3;4;2;2;4;0;1;0;0;0;1;0;0;0;1;0;0;0;1;0;0;0;0;.d;0;3;5;5;3;3;3;4;1;2;1;2;4;3;3;2;3;1;3;2;1;4;4;4;2;1;1;1;1;3;3;3;1;1;1;3;2;1;3;2;2;2;2;2;2;3;2;1;2;2;3;3;3;3;3;3;3;2;1;3;1;2;2;2;3;2;1;2;2;1;3;2;2;2;2;0;0;0;0;0;0;1;0;0;0;0;0;0;0;0;0;0;0;0;0;0;0;0;0;0;1;0;0;0;0;0;0;0;0;0;0;0;0;0;1;1;1;2;1;4;1;86;2;2;2;2;2;1;1;6;6;.a;.a;.a;;13;stude…	4198	4	2	9	4	5	2	6	2	-3	-4	7	8	0	1	1	-1	18	18	30	18	40	2	2	2		3	1	1	1	2	3	4	2	2	4	0	1	0	0	0	1	0	0	0	1	0	0	0
;;4;2;9;10;3;3;2;2;0;0;6;4;-1;-1;-2;0;20;20;50;10;10;1;1;1;;1;1;1;1;1;1;3;1;1;3;1;1;0;0;1;1;0;0;1;1;0;0;1;1;0;0;0;0;0;1;4;5;5;4;4;3;4;1;1;1;2;3;2;3;2;3;2;3;2;3;3;4;4;2;1;1;1;1;3;3;3;1;1;1;2;2;2;3;2;2;2;1;4;2;4;3;2;1;2;3;3;3;3;3;3;3;3;3;4;4;4;3;3;3;2;2;2;3;2;2;3;2;2;3;1;1;0;1;0;0;1;0;0;0;0;0;0;0;0;.d;.d;0;1;0;0;0;0;0;0;0;0;1;0;0;0;0;0;0;0;0;1;1;1;1;2;3;2;1;3;1;62;3;2;2;2;2;1;5;4;4;.a;.a;.a;;5;;0.8…	4199	4	2	9	10	3	3	2	2	0	0	6	4	-1	-1	-2	0	20	20	50	10	10	1	1	1		1	1	1	1	1	1	3	1	1	3	1	1	0	0	1	1	0	0	1	1	0	0	1
;;4;2;9;10;0;10;0;10;10;10;10;10;0;0;0;0;30;0;110;0;110;1;1;1;;3;1;1;1;3;1;2;1;1;3;1;0;0;0;1;1;0;0;1;1;0;0;1;1;0;0;1;1;0;0;3;5;5;3;3;2;2;2;2;2;2;3;3;4;3;4;1;3;3;3;3;3;3;2;1;1;1;1;2;3;3;1;1;1;1;1;1;3;2;2;2;2;3;1;3;2;2;1;2;3;2;3;3;2;3;3;2;2;3;2;2;2;1;2;2;1;2;2;2;2;1;1;1;2;0;0;0;0;0;0;0;0;0;0;0;0;0;0;0;0;0;0;0;0;0;0;0;0;0;0;0;0;0;0;0;0;0;0;0;0;0;0;0;2;3;3;2;2;3;1;77;2;2;2;2;2;1;5;7;1;.a;.a;.a;;;;0.8…	4200	4	2	9	10	0	10	0	10	10	10	10	10	0	0	0	0	30	0	110	0	110	1	1	1		3	1	1	1	3	1	2	1	1	3	1	0	0	0	1	1	0	0	1	1	0	0	1
;;4;2;9;10;5;5;2;6;0;4;10;8;1;-3;-2;4;15;15;55;15;55;1;1;1;;1;1;1;1;3;3;4;1;4;4;1;1;0;0;1;1;0;0;1;1;1;0;1;1;0;0;.d;.d;0;0;5;5;5;3;4;3;3;2;1;2;1;3;4;4;4;4;3;4;3;4;4;3;3;2;4;1;1;1;2;3;3;1;1;1;2;1;1;3;2;2;2;1;4;1;4;3;1;2;1;3;3;3;2;2;2;3;3;3;3;3;3;2;1;2;3;1;2;2;1;1;1;1;2;2;0;0;0;0;0;0;0;0;0;1;0;0;0;0;0;0;0;0;0;0;0;0;0;0;0;0;0;0;0;0;0;0;0;0;0;0;0;0;0;1;1;1;1;1;3;1;71;2;2;2;2;2;1;1;2;2;.a;.a;.a;;9;;0.8…	4201	4	2	9	10	5	5	2	6	0	4	10	8	1	-3	-2	4	15	15	55	15	55	1	1	1		1	1	1	1	3	3	4	1	4	4	1	1	0	0	1	1	0	0	1	1	1	0	1
;;4;2;9;5;3;3;3;4;0;1;6;7;1;0;1;1;12;12;30;12;30;2;2;2;;1;1;2;1;2;1;;1;1;3;1;1;0;0;1;1;0;0;1;1;0;0;1;1;0;0;1;1;0;0;3;4;4;3;4;2;4;1;1;1;2;3;2;2;2;3;3;3;2;3;4;3;3;2;2;1;1;3;2;3;.d;1;1;1;1;1;1;3;2;2;2;3;1;2;1;2;1;2;1;4;4;3;4;4;3;4;4;3;3;3;3;2;3;2;2;3;2;2;1;2;3;2;2;2;.d;.d;0;1;1;1;.d;0;0;0;0;0;1;1;0;0;0;0;.d;.d;.d;0;0;0;0;0;0;1;0;0;0;0;0;0;0;0;0;0;0;4;3;4;2;2;3;1;55;4;2;2;2;1;1;3;1;5;.a;.a;.a;;1;;0.8…	4202	4	2	9	5	3	3	3	4	0	1	6	7	1	0	1	1	12	12	30	12	30	2	2	2		1	1	2	1	2	1		1	1	3	1	1	0	0	1	1	0	0	1	1	0	0	1
;;4;2;9;6;4;4;4;4;0;0;8;8;0;0;0;0;12;20;70;15;60;2;2;2;;2;1;1;1;3;1;5;1;1;3;1;0;0;0;0;1;0;0;0;1;0;0;0;0;1;0;1;0;0;0;3;4;5;2;2;2;3;1;2;1;1;1;1;4;3;3;1;4;3;4;4;3;3;2;2;1;1;1;2;1;1;1;1;1;1;1;1;1;1;2;2;2;3;2;3;3;2;1;1;4;4;4;4;4;3;3;3;2;3;2;3;3;3;3;2;1;2;3;3;3;3;2;2;2;1;0;0;1;0;0;1;0;0;0;0;0;0;0;0;0;0;0;0;0;1;1;0;0;1;0;0;1;0;0;0;0;0;0;0;0;0;0;0;2;1;3;2;1;1;1;77;4;2;2;2;2;1;3;1;8;.a;.a;.a;;3;;0.8699791…	4203	4	2	9	6	4	4	4	4	0	0	8	8	0	0	0	0	12	20	70	15	60	2	2	2		2	1	1	1	3	1	5	1	1	3	1	0	0	0	0	1	0	0	0	1	0	0	0
;;4;2;10;0;0;0;0;0;0;0;0;0;0;0;0;0;10;10;25;10;25;1;1;1;;5;1;1;1;2;2;2;5;1;5;0;0;0;1;1;1;0;0;1;1;0;0;1;1;0;0;0;0;0;1;3;5;4;2;2;1;1;2;2;1;1;3;4;4;3;3;3;3;4;3;4;3;3;2;2;1;1;3;3;3;.d;1;1;1;1;1;1;3;2;2;2;1;1;2;1;2;2;1;2;2;4;1;2;4;1;2;4;1;2;4;1;2;2;3;1;2;1;1;2;2;3;1;1;2;0;0;0;0;0;0;1;1;0;0;0;0;0;0;0;0;0;0;0;0;0;0;0;0;0;0;0;1;1;0;0;0;0;0;0;0;0;0;0;4;4;4;2;2;3;1;67;4;2;2;2;2;1;1;3;7;.a;.a;.a;;3;actor/mo…	4204	4	2	10	0	0	0	0	0	0	0	0	0	0	0	0	0	10	10	25	10	25	1	1	1		5	1	1	1	2	2	2	5	1	5	0	0	0	1	1	1	0	0	1	1	0	0	1
;;4;2;10;7;0;10;0;10;10;10;10;10;0;0;0;0;20;10;100;10;100;1;1;1;;1;1;;1;2;;3;3;1;3;1;1;0;0;1;0;0;0;1;1;0;0;1;1;1;0;0;0;0;0;3;4;4;4;3;3;4;1;1;1;1;3;2;3;3;3;2;3;1;2;3;3;4;2;2;1;1;1;2;3;3;1;1;1;2;2;2;3;2;2;1;2;3;2;3;2;1;2;1;3;3;3;3;3;3;3;3;3;3;3;3;2;2;2;1;2;2;3;2;2;1;2;2;2;0;0;0;0;0;0;0;0;0;0;0;0;0;0;0;0;0;0;1;1;1;0;0;0;0;0;0;0;0;0;0;0;0;0;0;0;0;0;0;1;2;3;4;3;3;2;62;4;2;2;1;2;1;1;1;5;.a;.a;.a;;3;;0.…	4205	4	2	10	7	0	10	0	10	10	10	10	10	0	0	0	0	20	10	100	10	100	1	1	1		1	1		1	2		3	3	1	3	1	1	0	0	1	0	0	0	1	1	0	0	1
;;4;2;10;10;0;10;0;10;10;10;10;10;0;0;0;0;30;0;110;0;110;1;1;1;;3;1;1;2;2;1;5;1;1;3;0;1;0;0;1;1;0;0;1;1;0;0;1;1;0;0;1;1;0;0;3;4;5;3;3;2;3;1;1;1;2;2;4;4;3;3;2;2;5;5;4;3;5;2;1;1;1;1;2;2;1;1;1;1;2;2;3;3;1;2;2;1;3;3;3;3;2;1;2;3;2;2;3;2;4;2;1;1;3;2;3;2;2;3;1;3;2;3;1;2;3;2;3;2;0;0;0;0;0;0;1;0;0;0;0;0;1;0;0;0;0;0;1;0;0;0;0;0;0;0;0;1;0;0;0;0;0;1;0;0;0;0;0;1;1;2;2;2;2;2;85;2;2;1;1;2;1;1;1;3;.a;.a;.a;;5;;0…	4206	4	2	10	10	0	10	0	10	10	10	10	10	0	0	0	0	30	0	110	0	110	1	1	1		3	1	1	2	2	1	5	1	1	3	0	1	0	0	1	1	0	0	1	1	0	0	1
;;4;2;10;10;0;10;0;10;10;10;10;10;0;0;0;0;6;3;60;3;60;1;1;1;;1;1;1;1;2;2;4;1;1;5;1;1;0;0;1;1;0;0;1;1;0;0;1;1;0;0;0;0;0;1;3;4;4;3;2;5;3;2;2;1;1;3;4;4;3;3;3;4;4;5;4;3;5;2;2;1;1;1;3;3;1;1;1;1;3;3;3;3;2;2;2;1;2;1;4;1;1;2;1;1;2;3;1;2;3;1;2;3;2;2;3;2;3;1;2;1;2;2;1;2;1;1;2;2;0;0;0;1;0;0;0;0;0;0;0;0;0;0;0;0;0;0;0;0;0;0;0;0;0;0;0;0;0;0;0;0;0;0;0;0;0;0;0;2;1;2;2;2;3;1;85;2;2;2;2;2;1;2;3;5;.a;.a;.a;;3;;0.86…	4207	4	2	10	10	0	10	0	10	10	10	10	10	0	0	0	0	6	3	60	3	60	1	1	1		1	1	1	1	2	2	4	1	1	5	1	1	0	0	1	1	0	0	1	1	0	0	1
;;4;2;10;8;3;5;2;6;2;4;8;8;1;-1;0;2;20;10;80;10;80;2;2;2;;1;1;1;1;1;1;1;1;1;1;0;0;0;0;1;0;0;0;0;1;0;0;0;0;1;0;0;1;0;0;3;3;4;4;4;3;4;1;2;1;1;3;2;4;3;3;2;3;2;3;4;4;3;2;1;1;1;1;2;2;3;1;1;1;2;1;3;2;2;1;1;3;2;2;2;2;2;2;1;4;4;2;4;4;2;4;4;3;4;4;3;;;;1;2;2;1;2;2;3;2;2;2;1;0;0;0;0;0;0;0;0;0;0;0;0;0;0;0;0;0;0;0;0;0;0;0;0;0;0;0;0;0;0;0;0;0;0;0;0;0;0;3;4;4;2;2;3;1;45;2;2;2;2;2;1;3;8;5;.a;.a;.a;SSDI;3;;0.8699…	4208	4	2	10	8	3	5	2	6	2	4	8	8	1	-1	0	2	20	10	80	10	80	2	2	2		1	1	1	1	1	1	1	1	1	1	0	0	0	0	1	0	0	0	0	1	0	0	0
;;4;2;10;7;6;4;0;10;-2;10;10;10;6;-6;0;12;15;15;55;0;110;2;3;1;;2;2;1;1;4;4;4;4;4;4;1;0;0;0;1;0;0;0;0;1;0;0;0;.d;0;0;0;0;0;1;5;5;5;4;4;4;4;1;1;2;1;3;3;4;2;3;1;1;1;1;2;4;4;2;4;1;1;1;3;3;3;1;1;1;3;3;4;3;2;2;2;1;1;1;3;1;2;1;2;2;1;4;2;1;4;2;1;3;2;1;3;3;1;3;3;3;1;3;1;2;1;1;3;3;1;0;0;0;0;0;1;0;0;1;0;0;1;0;0;0;0;0;1;0;0;0;0;0;0;0;0;0;0;0;0;0;0;1;0;0;1;0;0;1;1;1;3;3;3;1;66;2;2;2;2;2;1;5;2;1;.a;.a;.a;;9;;…	4209	4	2	10	7	6	4	0	10	-2	10	10	10	6	-6	0	12	15	15	55	0	110	2	3	1		2	2	1	1	4	4	4	4	4	4	1	0	0	0	1	0	0	0	0	1	0	0	0
;;4;2;10;10;0;10;4;6;10;2;10;10;-4;4;0;-8;27;27;99;3;88;3;3;2;;1;5;1;1;1;1;2;5;2;5;1;1;0;0;0;0;0;1;1;1;0;0;1;1;0;0;0;0;0;1;3;4;4;4;4;4;3;2;2;1;1;2;4;5;5;3;1;3;3;3;3;3;3;2;1;1;1;1;3;3;1;1;1;1;3;2;2;3;2;2;1;1;3;2;3;2;1;2;1;4;3;2;4;4;2;4;4;2;4;4;4;2;3;3;2;2;1;3;3;2;3;1;2;2;0;0;0;1;0;0;1;0;0;0;0;0;0;0;0;0;0;0;0;1;0;0;1;0;0;0;0;0;1;0;0;0;0;0;0;0;0;0;0;3;3;3;3;2;2;1;37;6;2;2;2;2;1;3;4;5;.a;.a;.a;;3;;0.…	4210	4	2	10	10	0	10	4	6	10	2	10	10	-4	4	0	-8	27	27	99	3	88	3	3	2		1	5	1	1	1	1	2	5	2	5	1	1	0	0	0	0	0	1	1	1	0	0	1
;;4;2;10;7;3;7;0;7;4;7;10;7;0;-3;-3;3;20;10;70;10;45;1;1;1;;1;1;1;1;2;2;1;5;1;2;1;0;0;0;1;1;0;0;1;1;0;0;1;1;0;0;1;1;0;0;4;5;5;4;4;2;4;1;1;1;1;3;1;3;3;3;3;4;2;2;4;4;4;2;1;1;1;1;3;2;3;1;1;1;2;3;2;1;2;2;2;3;2;3;3;2;1;1;1;4;2;4;4;2;4;3;3;3;4;4;4;2;2;2;2;3;2;2;1;1;2;2;2;2;0;0;0;0;0;0;0;0;0;0;0;0;0;1;0;0;0;0;0;0;0;0;0;0;0;0;0;0;0;0;0;0;0;0;0;0;0;0;0;2;2;3;5;2;3;2;46;4;1;1;1;2;1;2;7;1;.a;.a;.a;;5;;0.869…	4211	4	2	10	7	3	7	0	7	4	7	10	7	0	-3	-3	3	20	10	70	10	45	1	1	1		1	1	1	1	2	2	1	5	1	2	1	0	0	0	1	1	0	0	1	1	0	0	1
;;4;2;10;10;0;10;0;10;10;10;10;10;0;0;0;0;15;15;55;15;55;1;1;1;;5;1;1;1;3;3;5;2;2;3;1;0;0;1;1;0;0;0;0;1;0;0;0;1;0;0;1;0;0;0;3;4;4;4;4;3;3;1;2;1;1;3;3;4;3;3;2;3;3;1;3;3;3;2;4;1;1;1;2;3;3;1;1;1;3;3;3;1;1;2;2;2;2;2;4;2;1;2;1;3;3;2;2;3;2;3;3;2;3;3;3;2;1;3;1;1;2;2;3;1;3;2;2;2;0;0;0;0;0;0;1;0;0;0;0;0;0;0;0;0;0;0;0;0;0;0;1;0;0;0;0;0;0;0;0;0;0;0;0;0;0;0;0;2;1;2;2;1;3;2;80;4;2;1;1;2;1;1;6;3;.a;.a;.a;;13;s…	4212	4	2	10	10	0	10	0	10	10	10	10	10	0	0	0	0	15	15	55	15	55	1	1	1		5	1	1	1	3	3	5	2	2	3	1	0	0	1	1	0	0	0	0	1	0	0	0
;;4;2;11;10;5;5;3;7;0;4;10;10;2;-2;0;4;20;15;100;;;3;3;;;1;5;1;1;1;2;4;1;1;3;1;1;0;0;0;0;0;1;1;1;1;0;1;1;1;0;0;0;0;1;3;4;4;4;4;4;4;1;1;1;1;2;1;2;2;2;1;3;2;3;4;4;4;2;2;1;1;1;3;2;3;1;1;1;3;3;3;1;2;2;1;3;2;3;4;3;1;2;1;3;3;3;3;4;4;4;4;4;4;4;4;2;3;3;3;3;3;3;3;3;2;3;3;2;.d;0;0;1;0;0;0;0;1;1;0;0;0;1;0;0;1;0;0;0;0;1;0;0;1;0;0;0;0;0;1;0;0;0;1;1;.d;0;0;2;1;1;1;1;3;2;47;4;2;1;2;2;6;4;2;4;.a;.a;.a;;3;;0.8699…	4213	4	2	11	10	5	5	3	7	0	4	10	10	2	-2	0	4	20	15	100			3	3			1	5	1	1	1	2	4	1	1	3	1	1	0	0	0	0	0	1	1	1	1	0	1
;;4;2;11;7;3;5;1;7;2;6;8;8;2;-2;0;4;15;10;66;9;90;2;3;3;;1;1;1;1;2;2;2;5;1;3;1;1;0;0;1;1;0;0;1;1;1;0;1;1;1;0;1;1;0;0;3;4;4;4;3;4;4;1;1;1;1;2;2;1;3;2;2;3;1;1;3;4;3;2;2;1;1;1;2;3;3;1;1;1;3;3;3;3;2;2;1;2;4;3;3;3;1;1;1;2;2;3;2;2;3;2;2;2;2;2;3;2;2;3;2;2;2;2;1;2;3;1;3;2;0;0;0;0;0;0;1;0;0;0;0;0;0;0;0;0;0;0;0;0;0;0;0;0;0;0;0;1;0;0;0;0;0;0;0;1;0;0;0;1;1;1;3;2;1;2;76;5;2;1;2;2;6;2;3;6;.a;.a;.a;;3;;0.869979…	4214	4	2	11	7	3	5	1	7	2	6	8	8	2	-2	0	4	15	10	66	9	90	2	3	3		1	1	1	1	2	2	2	5	1	3	1	1	0	0	1	1	0	0	1	1	1	0	1
;;4;2;11;10;0;10;0;10;10;10;10;10;0;0;0;0;30;0;110;0;110;1;1;1;;5;1;1;1;2;1;5;1;1;3;0;0;0;1;1;1;0;0;1;1;0;0;1;1;0;0;1;1;0;0;3;4;4;4;4;5;4;1;1;1;1;3;3;3;3;2;2;3;2;3;4;4;3;2;1;1;1;1;3;3;3;1;1;1;3;1;3;3;2;2;2;1;4;2;3;2;1;2;1;3;3;3;3;3;3;3;3;3;3;3;3;2;2;3;2;3;2;2;3;3;3;3;3;3;0;0;0;0;0;0;1;1;1;0;0;0;1;1;0;0;0;0;0;0;0;1;0;0;1;0;0;1;0;0;1;1;1;1;0;0;1;1;1;2;2;2;5;1;3;2;71;5;2;2;2;2;1;2;3;6;.a;.a;.a;;3;;0…	4215	4	2	11	10	0	10	0	10	10	10	10	10	0	0	0	0	30	0	110	0	110	1	1	1		5	1	1	1	2	1	5	1	1	3	0	0	0	1	1	1	0	0	1	1	0	0	1
;;4;2;11;10;0;10;0;10;10;10;10;10;0;0;0;0;20;20;60;10;60;3;3;3;;2;1;1;1;2;3;2;4;2;3;0;0;1;0;0;1;0;0;0;1;0;0;0;1;0;0;1;0;0;0;3;3;3;4;4;4;4;1;1;1;1;3;1;2;2;2;2;3;2;1;4;4;4;2;2;1;1;1;2;2;3;1;1;1;3;3;2;1;2;2;1;3;2;3;3;3;1;2;1;2;3;3;2;3;4;2;2;2;3;3;4;2;1;3;2;2;3;3;3;1;1;2;3;3;0;0;0;0;0;0;1;0;0;0;0;0;0;0;0;0;0;1;0;1;0;0;1;0;0;0;0;0;0;0;0;0;0;0;1;0;0;0;1;1;1;1;2;1;4;2;;6;2;1;1;1;6;2;1;5;.a;.a;.a;;3;;0.8…	4216	4	2	11	10	0	10	0	10	10	10	10	10	0	0	0	0	20	20	60	10	60	3	3	3		2	1	1	1	2	3	2	4	2	3	0	0	1	0	0	1	0	0	0	1	0	0	0
;;4;2;11;10;5;5;5;5;0;0;10;10;0;0;0;0;21;15;55;15;55;1;1;1;;1;1;1;1;2;1;3;1;1;1;1;1;0;0;1;0;0;0;1;1;0;0;1;1;0;0;1;1;0;0;3;4;3;4;3;3;4;1;1;1;1;2;2;3;3;3;1;3;3;3;3;3;4;2;2;1;1;1;2;2;2;1;1;1;3;2;2;3;2;2;1;2;3;3;3;2;1;2;1;4;4;3;4;4;3;4;4;3;4;3;3;2;3;3;2;3;2;3;3;2;2;3;2;2;0;0;0;0;1;0;1;0;0;0;0;0;0;1;0;0;0;0;0;1;0;1;0;0;0;0;0;0;0;0;0;1;0;0;0;0;0;0;0;1;1;2;;;;;;;;;;;1;2;3;8;.a;.a;.a;;2;;0.8699791;39676.…	4217	4	2	11	10	5	5	5	5	0	0	10	10	0	0	0	0	21	15	55	15	55	1	1	1		1	1	1	1	2	1	3	1	1	1	1	1	0	0	1	0	0	0	1	1	0	0	1
;;4;2;11;4;3;4;3;4;1;1;7;7;0;0;0;0;20;25;90;25;45;2;2;2;;5;1;1;1;2;2;4;1;1;4;1;0;0;0;1;1;1;0;1;1;1;0;1;1;0;0;0;0;0;1;3;4;4;4;2;4;4;1;2;2;1;2;1;1;2;3;3;4;1;3;4;4;4;2;2;1;1;1;2;3;3;1;1;1;1;1;1;3;2;2;2;2;3;2;4;3;1;2;2;4;4;3;4;4;4;4;2;3;2;2;4;2;1;2;2;3;2;3;2;1;1;2;3;2;.d;.d;0;.d;.d;.d;.d;.d;.d;.d;0;.d;1;1;1;.d;.d;.d;1;1;1;.d;.d;.d;.d;.d;.d;.d;.d;.d;.d;.d;.d;1;1;1;.d;.d;.d;3;3;3;2;1;3;1;82;2;2;2;2;2;2…	4218	4	2	11	4	3	4	3	4	1	1	7	7	0	0	0	0	20	25	90	25	45	2	2	2		5	1	1	1	2	2	4	1	1	4	1	0	0	0	1	1	1	0	1	1	1	0	1
;;4;2;11;5;6;2;1;7;-4;6;8;8;5;-5;0;10;20;15;50;10;80;2;1;1;;1;5;1;1;5;3;1;5;5;3;1;1;0;0;0;0;0;1;1;1;0;0;1;1;0;0;0;1;0;0;3;5;5;1;4;5;4;2;2;1;1;3;3;4;4;4;3;3;1;3;4;4;4;2;4;1;1;2;3;3;4;1;1;1;2;1;3;3;2;2;2;2;2;3;3;3;2;1;1;3;4;2;4;4;2;3;4;3;4;3;3;1;2;2;2;2;2;1;1;2;3;2;2;2;0;0;0;0;0;0;0;0;0;0;0;0;0;0;0;0;0;0;0;0;0;0;0;0;0;0;0;1;1;0;0;0;0;0;0;0;0;0;0;4;2;3;1;2;2;1;77;4;2;2;2;2;2;1;1;3;.a;.a;.a;;5;;0.869…	4219	4	2	11	5	6	2	1	7	-4	6	8	8	5	-5	0	10	20	15	50	10	80	2	1	1		1	5	1	1	5	3	1	5	5	3	1	1	0	0	0	0	0	1	1	1	0	0	1
;;4;2;12;5;0;10;2;8;10;6;10;10;-2;2;0;-4;15;3;85;6;80;1;1;1;;5;1;1;1;1;3;4;1;1;3;0;0;0;1;1;1;0;0;1;1;0;0;1;1;0;0;1;1;0;0;3;4;4;2;3;3;3;1;2;1;1;3;1;3;3;3;2;3;2;3;4;3;4;2;1;1;1;1;2;2;3;1;1;1;2;2;1;3;2;2;2;2;2;2;3;3;1;2;1;3;4;2;3;4;2;3;3;2;4;4;3;2;3;3;2;3;2;2;2;2;3;1;2;2;0;0;0;1;0;0;1;1;0;0;0;0;0;1;0;0;0;0;0;0;0;0;0;0;0;0;0;1;0;0;0;0;0;0;0;0;0;0;0;3;3;3;1;1;1;1;85;2;2;2;2;2;1;1;6;3;.a;.a;.a;;13;stud…	4220	4	2	12	5	0	10	2	8	10	6	10	10	-2	2	0	-4	15	3	85	6	80	1	1	1		5	1	1	1	1	3	4	1	1	3	0	0	0	1	1	1	0	0	1	1	0	0	1
;;4;2;12;10;4;4;2;6;0;4;8;8;2;-2;0;4;15;6;55;15;75;3;3;3;;1;2;1;1;3;3;3;2;1;3;1;1;0;0;1;1;0;0;1;1;1;0;1;1;0;0;1;0;0;0;3;4;5;2;4;2;4;2;1;2;2;3;1;4;3;3;3;3;2;3;4;4;4;2;1;1;1;1;3;3;3;1;1;1;2;2;2;3;2;2;2;1;4;3;4;2;2;2;1;3;3;3;4;4;4;3;3;2;2;3;4;2;3;2;2;1;2;2;2;2;2;2;2;2;0;0;0;0;1;0;0;0;0;0;0;0;0;0;0;0;0;0;0;0;0;0;0;0;0;0;0;0;0;0;0;0;0;0;0;0;0;0;0;1;1;1;1;1;2;1;65;3;2;2;2;2;2;2;2;5;.a;.a;.a;;7;;0.86997…	4221	4	2	12	10	4	4	2	6	0	4	8	8	2	-2	0	4	15	6	55	15	75	3	3	3		1	2	1	1	3	3	3	2	1	3	1	1	0	0	1	1	0	0	1	1	1	0	1
;;4;2;12;10;0;10;2;8;10;6;10;10;-2;2;0;-4;30;15;110;10;110;2;2;3;;1;1;1;1;1;1;3;1;1;3;1;1;0;0;1;1;0;0;1;1;1;0;1;1;1;0;0;0;0;1;3;3;4;4;4;4;4;2;1;2;1;2;1;4;3;3;2;3;5;5;4;4;4;2;2;1;1;1;3;3;3;1;1;1;3;2;2;3;2;2;2;1;2;2;3;2;1;2;1;3;3;3;4;4;4;3;3;3;3;3;3;2;3;3;1;2;2;2;2;2;3;3;2;2;0;0;0;1;0;0;1;0;0;0;0;0;0;0;0;0;0;0;0;0;0;0;0;0;0;0;0;1;0;0;1;0;0;0;0;0;0;0;0;1;1;1;1;1;4;2;71;2;2;2;2;2;2;1;6;3;.a;.a;.a;;5;…	4222	4	2	12	10	0	10	2	8	10	6	10	10	-2	2	0	-4	30	15	110	10	110	2	2	3		1	1	1	1	1	1	3	1	1	3	1	1	0	0	1	1	0	0	1	1	1	0	1
;;4;2;12;10;2;8;3;7;6;4;10;10;-1;1;0;-2;20;25;70;20;90;3;3;2;;1;1;1;1;4;;4;1;1;3;1;1;0;0;1;1;0;0;1;1;1;0;1;1;0;0;0;0;0;1;4;4;5;3;3;2;4;1;2;1;2;2;3;4;4;3;3;2;3;3;3;4;4;2;2;1;1;1;3;3;3;1;1;1;1;1;1;3;2;2;2;1;3;2;3;2;1;1;2;4;3;2;4;3;2;3;2;2;4;4;2;3;2;3;2;2;2;2;2;2;3;2;2;2;1;0;0;0;0;0;0;0;0;0;0;0;0;0;0;0;0;0;0;0;0;0;0;0;0;0;0;1;0;0;0;0;0;0;0;0;0;0;0;1;1;2;2;2;3;1;64;2;2;2;2;2;2;3;6;2;.a;.a;.a;SSI;8;;0…	4223	4	2	12	10	2	8	3	7	6	4	10	10	-1	1	0	-2	20	25	70	20	90	3	3	2		1	1	1	1	4		4	1	1	3	1	1	0	0	1	1	0	0	1	1	1	0	1
;;4;2;12;5;3;5;4;4;2;0;8;8;-1;1;0;-2;15;10;60;10;40;2;3;2;;3;1;1;1;3;4;2;1;1;5;0;1;0;0;1;0;0;0;1;1;1;0;0;.d;0;0;0;0;0;1;4;4;5;4;2;1;4;2;2;1;1;3;3;4;3;3;2;4;1;3;3;3;4;2;1;1;3;1;3;4;3;1;1;1;2;1;1;2;2;2;2;1;1;1;2;2;2;1;2;4;4;4;4;3;2;4;3;1;4;2;2;2;1;3;2;2;1;2;1;2;2;1;2;2;0;.d;0;.d;.d;.d;1;1;1;.d;0;0;0;.d;0;0;.d;.d;0;.d;0;.d;.d;.d;.d;0;0;.d;.d;.d;0;.d;0;.d;.d;0;0;.d;0;2;3;4;2;2;4;1;88;2;2;2;2;2;1;1;2;…	4224	4	2	12	5	3	5	4	4	2	0	8	8	-1	1	0	-2	15	10	60	10	40	2	3	2		3	1	1	1	3	4	2	1	1	5	0	1	0	0	1	0	0	0	1	1	1	0	0
;;4;2;12;10;0;10;5;5;10;0;10;10;-5;5;0;-10;25;0;95;25;45;1;1;2;;3;1;1;1;1;2;4;1;3;3;0;0;0;1;0;0;1;0;0;0;1;0;0;0;1;0;0;0;1;0;2;4;4;4;3;1;4;1;1;1;1;3;3;2;2;3;1;4;1;1;4;3;5;2;2;1;1;1;2;2;1;1;1;1;2;1;3;3;1;2;2;2;4;2;4;2;2;1;1;2;3;4;2;3;4;3;1;3;2;2;2;2;1;3;2;3;3;;1;2;2;3;3;2;0;0;0;0;0;0;1;0;0;0;0;0;1;1;0;0;0;1;1;0;0;0;0;0;0;0;0;0;0;0;1;1;0;0;1;0;0;0;0;1;1;2;1;1;4;2;86;2;2;2;2;2;1;1;6;7;.a;.a;.a;;13;st…	4225	4	2	12	10	0	10	5	5	10	0	10	10	-5	5	0	-10	25	0	95	25	45	1	1	2		3	1	1	1	1	2	4	1	3	3	0	0	0	1	0	0	1	0	0	0	1	0	0
;;4;2;12;4;2;4;2;5;2;3;6;7;1;0;1;1;18;12;50;16;70;1;1;1;;5;1;1;1;3;3;5;2;3;5;0;0;0;1;1;1;0;0;1;1;1;0;1;1;1;0;0;0;0;1;3;4;4;3;3;2;2;1;1;1;1;3;4;;2;3;2;;2;2;3;5;3;2;1;1;1;1;2;1;3;1;1;1;3;3;3;3;1;2;2;2;1;2;4;2;2;2;2;1;2;2;1;2;2;1;1;1;2;2;2;2;2;3;2;1;2;2;1;2;2;2;2;2;0;0;0;0;0;0;1;0;1;0;0;0;0;0;0;0;0;0;0;0;0;0;0;0;0;0;0;0;0;0;0;0;0;0;0;0;0;0;0;1;2;3;1;5;3;2;85;2;2;2;1;2;1;1;6;10;.a;.a;.a;;8;;0.8699791…	4226	4	2	12	4	2	4	2	5	2	3	6	7	1	0	1	1	18	12	50	16	70	1	1	1		5	1	1	1	3	3	5	2	3	5	0	0	0	1	1	1	0	0	1	1	1	0	1
;;4;2;12;7;2;5;4;4;3;0;7;8;-1;2;1;-3;20;15;50;20;50;2;3;3;;1;1;1;1;2;2;1;5;1;5;1;0;0;0;0;1;0;0;1;1;1;0;1;1;1;0;0;0;0;1;3;4;3;4;4;4;1;1;1;1;.c;2;3;3;3;3;4;2;3;4;4;3;2;2;1;1;1;;2;3;3;1;1;1;2;2;3;3;2;2;2;1;2;2;1;2;1;2;1;4;4;4;4;4;4;4;4;3;4;4;3;2;2;3;2;3;3;2;3;2;2;3;3;2;0;0;0;0;0;0;1;0;0;0;0;0;1;1;0;1;1;1;0;0;0;1;0;0;0;0;0;0;0;0;1;0;0;1;0;0;0;0;0;1;2;3;;2;3;2;44;4;2;2;2;1;1;3;4;6;.a;.a;.a;;3;;0.86997…	4227	4	2	12	7	2	5	4	4	3	0	7	8	-1	2	1	-3	20	15	50	20	50	2	3	3		1	1	1	1	2	2	1	5	1	5	1	0	0	0	0	1	0	0	1	1	1	0	1
;;4;2;12;8;3;6;4;3;3;-1;9;7;-3;1;-2;-4;16;9;33;9;33;2;2;2;;5;1;1;1;2;1;3;1;1;3;0;0;0;1;1;1;0;0;1;1;1;0;1;1;0;0;1;1;0;0;3;4;4;4;3;2;2;2;2;1;1;3;3;4;3;4;3;4;2;3;3;4;4;2;1;1;1;1;3;2;1;1;1;1;2;1;1;3;2;2;2;2;2;3;3;3;1;2;2;2;2;2;2;3;3;1;2;3;1;2;3;1;2;3;1;2;2;2;3;1;3;1;2;2;0;0;0;0;0;0;1;0;0;0;0;0;0;0;0;0;0;0;0;0;0;0;1;0;0;0;0;1;0;0;0;0;0;0;0;0;0;0;0;1;1;1;1;1;3;1;79;4;2;1;1;1;4;2;1;6;.a;.a;.a;;3;;0.8699…	4228	4	2	12	8	3	6	4	3	3	-1	9	7	-3	1	-2	-4	16	9	33	9	33	2	2	2		5	1	1	1	2	1	3	1	1	3	0	0	0	1	1	1	0	0	1	1	1	0	1
;;4;2;12;10;0;10;0;10;10;10;10;10;0;0;0;0;30;30;110;30;110;1;1;1;;1;1;1;1;2;2;1;3;1;3;1;0;0;0;1;0;0;0;1;0;0;0;1;0;0;0;1;0;0;0;5;5;5;4;4;4;4;2;1;1;2;3;3;2;2;4;3;3;3;4;5;5;5;2;4;3;3;1;.d;.d;1;1;1;1;2;2;1;3;2;2;2;1;2;2;2;2;2;2;1;1;4;1;1;4;1;1;1;1;4;4;4;1;1;1;1;1;1;1;1;1;1;1;1;1;0;0;0;0;0;0;0;0;0;0;0;0;0;0;0;0;0;0;0;0;0;0;0;0;0;0;0;0;0;0;0;0;0;0;0;0;0;0;0;3;3;3;2;2;2;1;78;1;2;2;2;2;2;3;3;1;.a;.a;.a;;…	4229	4	2	12	10	0	10	0	10	10	10	10	10	0	0	0	0	30	30	110	30	110	1	1	1		1	1	1	1	2	2	1	3	1	3	1	0	0	0	1	0	0	0	1	0	0	0	1
;;4;2;12;5;4;3;5;2;-1;-3;7;7;-1;1;0;-2;15;15;88;18;33;1;1;1;;1;2;1;1;2;1;4;1;2;5;1;1;0;0;1;1;0;0;1;1;0;0;1;1;0;0;0;0;0;1;3;4;4;4;4;4;4;1;2;1;1;4;2;4;4;3;2;3;3;3;3;3;3;2;2;1;1;1;2;3;3;1;1;1;2;2;3;3;1;2;2;1;1;2;2;1;2;2;1;4;4;3;4;3;2;3;3;3;3;3;3;2;2;3;1;3;2;2;3;2;2;2;2;2;0;0;0;0;0;0;0;0;1;0;0;0;0;1;0;0;0;0;0;0;0;0;0;1;0;0;0;0;0;0;0;0;0;0;0;0;0;0;0;3;1;1;2;1;4;2;39;5;2;1;2;2;1;1;3;6;.a;.a;.a;;3;;0.86…	4230	4	2	12	5	4	3	5	2	-1	-3	7	7	-1	1	0	-2	15	15	88	18	33	1	1	1		1	2	1	1	2	1	4	1	2	5	1	1	0	0	1	1	0	0	1	1	0	0	1
;;4;2;12;6;5;4;4;4;-1;0;9;8;0;-1;-1;1;18;12;33;15;33;1;1;2;;5;1;1;1;1;2;1;.c;1;3;0;0;0;1;1;1;0;0;1;1;1;0;1;1;1;0;1;0;0;0;3;4;3;3;4;3;4;1;2;1;1;3;2;4;4;3;3;3;2;3;3;4;4;2;2;1;1;1;3;3;2;1;1;1;2;2;1;3;2;2;2;4;2;3;4;3;1;2;2;2;2;3;2;3;3;2;2;2;2;2;3;2;3;3;2;2;2;2;3;2;3;2;2;3;0;0;0;1;1;1;1;0;0;0;0;0;0;0;0;0;0;0;0;0;0;1;1;1;0;0;0;1;0;0;0;0;0;0;0;0;1;1;1;1;2;1;2;1;3;2;83;4;1;1;1;1;4;2;6;6;.a;.a;.a;;3;inter…	4231	4	2	12	6	5	4	4	4	-1	0	9	8	0	-1	-1	1	18	12	33	15	33	1	1	2		5	1	1	1	1	2	1	.c	1	3	0	0	0	1	1	1	0	0	1	1	1	0	1
;;4;2;12;10;4;6;2;8;2;6;10;10;2;-2;0;4;10;3;7;2;8;3;2;3;;1;1;1;1;2;2;4;1;1;1;1;1;0;0;1;1;0;0;1;1;0;0;1;1;0;0;1;1;0;0;3;5;5;3;4;4;4;1;1;1;2;2;2;4;2;4;4;3;2;2;4;3;2;2;1;1;1;1;3;3;4;1;1;1;2;3;1;3;2;2;2;1;1;2;3;2;2;1;2;1;3;2;2;3;2;2;2;2;3;4;3;2;2;2;2;3;2;2;1;2;2;2;2;2;0;0;0;0;0;0;0;0;0;0;0;0;1;0;0;0;0;0;0;0;0;0;0;0;0;0;0;0;0;0;0;0;0;0;0;0;0;0;0;3;3;4;2;1;3;2;76;2;2;2;2;2;2;1;1;4;.a;.a;.a;;5;;0.869979…	4232	4	2	12	10	4	6	2	8	2	6	10	10	2	-2	0	4	10	3	7	2	8	3	2	3		1	1	1	1	2	2	4	1	1	1	1	1	0	0	1	1	0	0	1	1	0	0	1
;;4;2;12;10;0;10;0;10;10;10;10;10;0;0;0;0;30;0;110;0;110;2;1;1;;3;1;2;2;1;2;3;1;3;3;1;0;0;0;1;1;1;0;1;1;1;0;1;1;1;0;1;1;0;0;3;5;4;1;1;1;1;1;1;1;1;3;3;3;3;3;3;3;2;2;3;3;3;2;1;1;1;1;2;1;1;1;1;1;3;4;2;3;2;2;2;2;4;2;4;3;1;2;1;3;1;2;3;2;2;3;2;2;4;4;4;2;3;3;2;1;2;2;2;1;3;2;3;2;0;0;0;0;1;0;1;0;0;0;0;0;0;0;0;0;0;0;0;0;0;0;0;0;0;0;0;1;0;0;0;0;0;0;0;1;0;0;0;1;1;3;2;1;4;1;49;2;1;1;1;1;1;3;3;3;.a;.a;.a;;7;;0…	4233	4	2	12	10	0	10	0	10	10	10	10	10	0	0	0	0	30	0	110	0	110	2	1	1		3	1	2	2	1	2	3	1	3	3	1	0	0	0	1	1	1	0	1	1	1	0	1
;;4;2;12;10;0;10;0;10;10;10;10;10;0;0;0;0;12;9;12;9;50;1;1;1;;2;1;1;1;4;2;4;1;3;4;1;1;0;0;1;1;0;0;1;1;1;0;0;1;0;0;0;0;0;1;3;4;4;4;2;4;4;1;2;1;1;3;1;2;4;3;1;3;2;2;3;4;4;2;;1;1;1;2;3;3;1;1;1;2;1;1;3;2;2;2;2;4;2;4;3;1;1;1;2;1;1;2;1;2;1;1;2;1;1;2;2;1;2;2;3;2;2;1;1;3;2;3;2;0;0;0;0;0;0;0;0;0;0;0;0;1;1;0;0;0;0;0;0;0;0;0;0;0;0;0;1;0;0;0;0;0;0;0;1;0;0;0;1;1;3;3;1;3;1;82;4;2;1;1;2;1;5;6;4;.a;.a;.a;;13;stud…	4234	4	2	12	10	0	10	0	10	10	10	10	10	0	0	0	0	12	9	12	9	50	1	1	1		2	1	1	1	4	2	4	1	3	4	1	1	0	0	1	1	0	0	1	1	1	0	0
;;4;1;13;10;3;5;3;5;2;2;8;8;0;0;0;0;15;9;33;6;33;2;2;2;;1;1;1;1;2;1;4;1;1;3;1;1;0;0;1;1;0;0;1;1;0;0;1;1;0;0;1;1;0;0;3;4;5;3;3;3;3;1;2;1;2;3;3;4;3;3;1;5;5;5;5;5;5;2;1;1;1;3;3;3;4;1;1;1;2;1;1;2;2;2;2;2;1;1;2;2;2;1;1;3;3;3;3;3;3;3;3;3;3;3;3;2;2;2;2;1;2;3;1;2;2;1;2;2;0;0;0;0;0;0;0;0;0;0;0;0;0;0;0;0;0;0;0;0;1;0;0;0;0;0;0;0;0;0;0;0;0;0;0;0;0;0;0;3;2;3;5;5;3;2;62;3;2;2;2;2;1;2;5;6;.a;.a;.a;;2;;0.8699791…	4235	4	1	13	10	3	5	3	5	2	2	8	8	0	0	0	0	15	9	33	6	33	2	2	2		1	1	1	1	2	1	4	1	1	3	1	1	0	0	1	1	0	0	1	1	0	0	1
;;4;1;13;5;3;3;3;3;0;0;6;6;0;0;0;0;9;9;33;9;33;1;1;1;;1;3;5;5;3;1;5;1;1;5;1;1;0;0;0;1;0;0;0;0;0;1;1;1;0;0;0;0;0;1;2;5;5;2;2;3;4;2;2;1;2;3;1;4;4;4;2;3;5;3;4;3;3;2;1;2;1;1;.d;3;3;1;1;1;3;2;3;3;2;2;2;1;1;1;2;1;1;2;1;3;3;3;3;3;3;2;2;2;3;2;2;2;2;2;2;2;2;2;2;2;2;2;2;2;0;0;0;0;0;0;0;0;0;0;0;0;0;0;0;0;0;0;0;0;0;0;0;0;0;0;0;0;0;0;0;0;0;0;0;0;0;0;0;3;3;3;2;2;3;2;40;3;2;2;2;2;1;2;4;4;.a;.a;.a;;3;;0.8699791;…	4236	4	1	13	5	3	3	3	3	0	0	6	6	0	0	0	0	9	9	33	9	33	1	1	1		1	3	5	5	3	1	5	1	1	5	1	1	0	0	0	1	0	0	0	0	0	1	1
;;4;1;13;8;2;6;2;6;4;4;8;8;0;0;0;0;20;20;55;;;1;2;;;1;4;4;4;4;1;4;1;3;5;0;1;0;0;0;0;0;1;0;0;0;1;1;1;0;0;0;0;0;1;5;5;5;4;4;4;1;2;2;2;2;4;2;4;4;4;2;1;1;2;3;1;1;2;2;1;1;3;3;3;4;1;1;1;3;2;4;2;2;2;2;1;1;1;3;1;1;2;1;1;1;1;1;2;1;1;2;1;2;2;1;1;1;1;1;1;1;1;1;1;1;1;1;1;0;0;0;0;0;0;0;0;0;0;0;0;0;0;0;0;0;0;0;0;0;0;0;0;0;0;0;0;0;0;0;0;0;0;0;0;0;0;0;3;4;4;4;4;4;1;36;2;1;2;2;1;1;2;4;3;.a;.a;.a;;;;0.8699791;3967…	4237	4	1	13	8	2	6	2	6	4	4	8	8	0	0	0	0	20	20	55			1	2			1	4	4	4	4	1	4	1	3	5	0	1	0	0	0	0	0	1	0	0	0	1	1
;;4;1;13;10;5;5;5;5;0;0;10;10;0;0;0;0;15;;;;;2;;;;1;2;2;2;2;1;4;1;2;;0;1;0;0;0;1;0;0;0;1;0;0;0;1;0;0;0;1;0;0;4;4;2;2;3;3;2;2;2;2;;;1;3;3;3;3;3;3;3;3;3;2;;1;1;1;;2;2;1;1;1;1;2;2;2;3;2;2;2;1;3;1;3;3;2;2;1;;;4;3;3;3;2;2;2;3;3;3;3;3;3;2;3;2;2;1;2;2;3;3;2;0;0;0;0;0;1;0;0;0;0;0;.d;0;0;1;0;0;.d;0;0;0;0;0;.d;0;0;.d;0;0;.d;0;0;1;0;0;1;0;.d;0;2;2;3;2;2;2;1;41;1;2;;2;;;;;;.a;.a;.a;;;;0.8699791;39676.13;;;238	4238	4	1	13	10	5	5	5	5	0	0	10	10	0	0	0	0	15					2				1	2	2	2	2	1	4	1	2		0	1	0	0	0	1	0	0	0	1	0	0	0
;;4;1;13;7;3;4;2;5;1;3;7;7;1;-1;0;2;9;12;80;12;80;1;1;1;;1;1;2;2;3;3;4;1;2;3;1;1;0;0;1;1;0;0;1;1;0;0;1;1;0;0;1;1;0;0;;;;;;;;;;;;;;;;;;;;;;;;2;1;1;1;1;3;2;1;1;1;1;1;1;1;3;1;2;2;2;4;2;4;2;1;2;1;4;4;4;4;3;3;4;3;3;4;4;4;3;3;3;2;3;2;2;3;3;3;3;2;3;1;0;0;1;0;0;1;0;0;0;.d;0;0;0;0;0;0;0;0;0;0;1;0;0;1;0;0;1;0;0;1;0;0;0;0;0;0;1;0;1;1;1;1;1;4;2;47;4;2;2;1;2;2;2;1;6;.a;.a;.a;;3;;0.8699791;39676.13;;;239	4239	4	1	13	7	3	4	2	5	1	3	7	7	1	-1	0	2	9	12	80	12	80	1	1	1		1	1	2	2	3	3	4	1	2	3	1	1	0	0	1	1	0	0	1	1	0	0	1
;;4;1;13;4;2;7;4;3;5;-1;9;7;-4;2;-2;-6;15;20;80;;;2;3;;;1;1;1;1;1;1;5;1;1;3;1;0;0;0;0;1;0;0;1;1;0;0;1;1;0;0;1;1;0;0;4;4;5;5;4;4;2;1;1;2;2;4;2;3;3;4;3;3;3;3;3;2;1;2;1;1;1;1;4;1;2;1;1;1;2;1;3;1;2;2;2;1;1;2;4;3;2;2;1;4;4;2;4;4;2;4;4;2;4;4;3;2;3;3;1;1;2;2;2;3;2;3;2;2;.d;0;0;0;1;0;0;1;0;0;0;0;0;0;0;.d;0;0;.d;0;0;0;0;0;1;0;0;.d;0;0;1;0;0;.d;0;0;.d;0;0;1;3;1;5;1;4;2;47;2;2;2;2;2;2;2;5;6;.a;.a;.a;;5;;0.8…	4240	4	1	13	4	2	7	4	3	5	-1	9	7	-4	2	-2	-6	15	20	80			2	3			1	1	1	1	1	1	5	1	1	3	1	0	0	0	0	1	0	0	1	1	0	0	1
;;4;1;13;6;4;3;2;5;-1;3;7;7;2;-2;0;4;15;10;50;10;50;1;1;1;;2;1;4;4;4;1;3;1;2;3;0;1;0;0;0;1;0;0;0;0;0;1;0;0;0;1;0;1;0;0;3;4;5;3;4;4;4;1;2;1;1;2;1;3;4;3;3;3;3;3;4;3;5;1;1;1;1;;3;3;2;1;1;1;3;2;2;1;1;2;2;1;2;3;4;3;1;2;1;3;3;2;4;4;3;3;3;2;4;4;3;2;3;2;3;2;2;1;2;3;3;2;1;2;.d;0;0;0;0;1;0;0;.d;0;1;0;0;.d;0;0;0;0;0;0;0;0;0;0;0;1;0;0;1;0;.d;0;0;0;0;0;.d;0;0;2;3;3;2;3;3;1;50;2;2;2;1;2;2;2;4;5;.a;.a;.a;;8;;0.…	4241	4	1	13	6	4	3	2	5	-1	3	7	7	2	-2	0	4	15	10	50	10	50	1	1	1		2	1	4	4	4	1	3	1	2	3	0	1	0	0	0	1	0	0	0	0	0	1	0
;;4;1;13;5;3;3;4;4;0;0;6;8;1;1;2;0;15;9;33;9;40;2;2;2;;1;1;1;1;3;1;4;1;1;1;1;1;0;0;1;1;0;0;1;1;0;0;1;1;1;0;1;1;0;0;4;5;5;3;3;2;4;1;1;1;2;3;3;4;3;;3;3;4;4;4;4;5;2;1;1;1;3;3;4;4;1;1;1;1;1;3;2;2;2;2;2;2;1;3;2;2;2;1;4;4;4;4;4;4;4;3;3;4;3;3;2;3;2;1;3;2;2;3;3;2;3;2;2;.d;0;0;1;0;0;0;0;0;0;0;0;1;0;0;0;0;0;0;0;0;1;0;0;1;0;0;0;0;0;1;0;0;0;0;0;0;0;0;3;3;3;1;1;3;2;45;3;2;2;2;2;2;2;1;6;.a;.a;.a;;5;;0.8699791;…	4242	4	1	13	5	3	3	4	4	0	0	6	8	1	1	2	0	15	9	33	9	40	2	2	2		1	1	1	1	3	1	4	1	1	1	1	1	0	0	1	1	0	0	1	1	0	0	1
;;4;1;13;5;5;3;5;3;-2;-2;8;8;0;0;0;0;15;15;10;20;15;3;2;2;;1;2;2;3;3;1;5;1;2;3;1;0;0;0;0;1;0;0;0;1;0;0;0;1;0;0;0;1;0;0;1;5;4;3;4;4;4;2;1;1;2;3;1;2;2;2;2;3;2;2;2;2;2;2;1;1;1;1;2;1;1;1;1;1;2;2;2;3;2;2;2;2;3;2;3;2;2;1;2;3;4;4;4;4;4;3;4;3;3;4;3;2;1;1;1;2;2;2;2;1;2;1;1;2;.d;0;0;.d;0;0;.d;0;0;.d;0;0;0;.d;0;0;.d;0;0;.d;0;.d;0;0;0;.d;0;.d;0;0;0;0;0;.d;0;0;0;.d;0;4;3;4;4;4;3;1;44;3;2;2;2;2;;2;1;6;.a;.a;.a…	4243	4	1	13	5	5	3	5	3	-2	-2	8	8	0	0	0	0	15	15	10	20	15	3	2	2		1	2	2	3	3	1	5	1	2	3	1	0	0	0	0	1	0	0	0	1	0	0	0
;;4;1;13;10;5;5;5;5;0;0;10;10;0;0;0;0;15;15;55;15;55;3;2;2;;1;1;1;1;4;1;4;1;1;1;1;0;0;0;1;1;0;0;1;0;0;0;1;1;0;0;1;1;0;0;4;4;4;3;3;1;2;1;1;1;2;4;3;4;4;3;4;4;3;4;4;4;4;2;1;1;1;1;2;3;3;1;1;1;1;1;1;3;2;2;2;4;2;2;3;2;1;2;1;4;4;2;4;4;3;4;3;2;4;3;3;3;3;3;1;1;1;1;3;3;3;1;1;2;1;0;0;1;0;0;1;0;0;0;0;0;0;0;0;0;0;0;0;0;0;1;0;0;1;0;0;1;0;0;0;0;0;0;0;0;0;0;0;3;1;3;1;1;3;2;69;4;2;2;2;2;2;2;1;5;.a;.a;.a;;3;;0.869…	4244	4	1	13	10	5	5	5	5	0	0	10	10	0	0	0	0	15	15	55	15	55	3	2	2		1	1	1	1	4	1	4	1	1	1	1	0	0	0	1	1	0	0	1	0	0	0	1
;;4;2;14;10;0;10;0;10;10;10;10;10;0;0;0;0;15;15;50;10;50;3;3;3;;1;5;1;1;1;2;5;1;1;5;1;0;0;0;0;0;0;1;1;1;0;0;1;1;0;0;0;0;0;1;4;4;4;4;3;3;4;2;2;2;1;3;1;1;3;2;1;4;2;3;3;4;4;2;4;1;1;1;2;3;3;1;1;1;3;2;4;1;2;2;2;2;2;2;2;1;1;2;1;3;3;4;2;2;4;2;2;4;3;3;3;2;2;3;1;2;3;2;1;1;1;1;2;1;0;0;0;0;0;0;1;0;0;0;0;0;.d;0;0;0;0;0;0;0;0;0;0;0;0;0;0;0;0;0;0;0;0;0;0;.d;0;0;0;1;1;4;2;1;4;1;35;6;2;2;2;2;1;2;4;7;.a;.a;.a;;3;…	4245	4	2	14	10	0	10	0	10	10	10	10	10	0	0	0	0	15	15	50	10	50	3	3	3		1	5	1	1	1	2	5	1	1	5	1	0	0	0	0	0	0	1	1	1	0	0	1
;;4;2;14;10;0;10;0;10;10;10;10;10;0;0;0;0;30;25;75;0;110;1;3;3;;1;1;1;1;1;1;4;2;1;1;1;1;0;0;1;1;0;0;1;1;1;0;1;1;1;0;1;1;0;0;3;5;5;1;;1;4;2;2;2;1;2;2;3;3;4;3;4;1;2;3;3;4;2;1;1;1;1;2;2;3;1;1;1;2;2;3;3;2;2;2;1;3;1;3;2;2;1;2;1;1;2;2;2;3;1;1;2;2;3;4;1;1;3;1;1;1;1;3;1;1;1;1;3;0;0;0;0;0;0;0;0;0;0;0;0;0;0;0;0;0;0;0;0;0;1;0;0;0;0;0;0;0;0;0;0;0;0;0;0;1;0;0;2;2;4;2;2;1;1;63;3;2;2;2;2;1;1;8;3;.a;.a;.a;unempl…	4246	4	2	14	10	0	10	0	10	10	10	10	10	0	0	0	0	30	25	75	0	110	1	3	3		1	1	1	1	1	1	4	2	1	1	1	1	0	0	1	1	0	0	1	1	1	0	1
;;4;2;14;5;3;4;3;4;1;1;7;7;0;0;0;0;15;12;55;12;55;2;2;2;;1;1;1;1;4;3;4;1;2;3;1;0;0;0;1;0;0;0;1;0;0;0;1;0;0;0;1;0;0;0;4;4;4;4;4;5;4;2;2;1;1;3;2;4;3;3;2;3;3;3;4;3;3;2;4;1;1;1;2;1;3;1;1;1;2;3;3;2;2;2;2;1;1;2;4;3;2;1;2;3;3;4;3;3;3;2;3;3;3;3;3;1;3;1;2;2;1;1;2;1;3;2;2;1;0;0;0;1;0;0;0;0;0;0;0;0;0;0;0;0;0;0;0;0;0;0;0;0;0;0;0;1;0;0;0;0;0;0;0;0;0;0;0;3;3;4;2;1;3;1;58;3;2;2;2;2;2;1;2;3;.a;.a;.a;;9;;0.869979…	4247	4	2	14	5	3	4	3	4	1	1	7	7	0	0	0	0	15	12	55	12	55	2	2	2		1	1	1	1	4	3	4	1	2	3	1	0	0	0	1	0	0	0	1	0	0	0	1
;;4;2;14;7;3;5;5;3;2;-2;8;8;-2;2;0;-4;15;3;55;2;33;2;2;3;;1;1;1;1;2;2;4;1;1;2;1;1;1;0;1;1;1;0;1;1;1;0;1;1;1;0;1;1;0;0;2;3;4;2;4;2;2;1;2;1;2;2;2;3;2;2;2;1;5;3;3;1;3;2;2;1;1;1;3;2;3;1;1;1;3;1;3;3;1;2;1;2;4;2;4;2;1;2;1;2;4;4;2;4;4;2;4;4;2;4;3;2;3;3;1;3;2;3;3;3;2;3;3;3;0;0;0;1;0;0;1;0;0;.d;0;0;0;1;0;0;0;0;0;1;0;0;1;0;1;0;0;0;0;0;1;0;0;0;1;0;1;0;0;4;3;4;2;2;4;2;53;5;2;2;2;2;1;2;3;9;.a;.a;.a;;3;;0.8699…	4248	4	2	14	7	3	5	5	3	2	-2	8	8	-2	2	0	-4	15	3	55	2	33	2	2	3		1	1	1	1	2	2	4	1	1	2	1	1	1	0	1	1	1	0	1	1	1	0	1
;;4;2;14;8;2;8;2;6;6;4;10;8;-2;0;-2;-2;24;6;104;6;104;2;3;3;;1;1;1;1;5;1;5;1;1;1;1;1;0;0;1;1;1;0;1;1;1;0;1;1;0;0;1;1;0;0;3;3;3;4;4;5;4;1;2;2;2;3;5;5;3;1;3;3;5;2;;4;5;2;2;1;1;1;2;1;1;1;1;1;1;1;1;1;1;2;2;2;3;3;3;2;2;1;2;2;2;4;3;2;3;3;1;3;2;1;2;2;3;3;1;1;2;2;1;3;3;1;1;2;0;0;0;1;0;0;1;0;0;0;0;0;0;0;0;0;0;0;0;0;0;0;0;0;1;0;0;1;0;0;0;0;0;0;0;0;0;0;0;1;2;1;2;1;3;2;81;4;1;1;1;1;2;1;1;5;.a;.a;.a;;4;;0.869…	4249	4	2	14	8	2	8	2	6	6	4	10	8	-2	0	-2	-2	24	6	104	6	104	2	3	3		1	1	1	1	5	1	5	1	1	1	1	1	0	0	1	1	1	0	1	1	1	0	1
;;4;2;14;7;4;3;4;5;-1;1;7;9;2;0;2;2;15;10;25;17;50;1;1;1;;;1;2;2;3;3;4;1;1;5;1;0;0;0;1;0;0;0;1;0;0;0;1;1;0;0;0;0;0;1;4;5;4;2;2;2;2;2;2;2;2;3;2;4;2;4;1;5;5;5;5;5;5;2;1;1;1;1;2;3;2;1;1;1;2;3;1;3;2;2;2;1;4;1;4;3;2;2;2;2;1;1;3;2;1;3;2;1;3;3;3;1;1;3;1;1;1;1;1;1;3;1;1;2;0;0;0;0;0;0;1;0;0;0;0;0;0;0;0;0;0;0;0;0;0;0;0;0;0;0;0;0;1;1;0;0;0;0;0;0;.d;.d;0;2;2;3;5;2;3;1;71;2;2;2;2;2;1;1;3;1;.a;.a;.a;;3;;0.8699…	4250	4	2	14	7	4	3	4	5	-1	1	7	9	2	0	2	2	15	10	25	17	50	1	1	1			1	2	2	3	3	4	1	1	5	1	0	0	0	1	0	0	0	1	0	0	0	1
;;4;2;14;7;0;7;0;7;7;7;7;7;0;0;0;0;24;22;88;22;88;1;1;1;;2;5;1;1;2;2;5;1;1;5;1;0;0;0;0;0;0;1;1;1;0;0;0;1;0;0;0;0;0;1;4;4;4;4;4;4;4;1;1;2;1;3;1;5;3;3;1;3;2;2;4;4;3;2;4;1;1;1;2;2;3;1;1;1;4;3;3;1;1;2;2;1;3;1;4;2;1;2;1;2;2;4;2;2;4;2;2;4;2;2;4;2;1;3;1;3;2;3;1;1;1;3;3;3;0;0;0;0;0;0;1;1;0;0;0;0;1;1;0;0;0;0;0;1;1;0;0;0;0;0;0;0;0;0;0;1;1;0;1;1;0;1;0;1;1;4;2;2;3;2;36;5;2;2;2;1;1;2;2;5;.a;.a;.a;;3;;0.869979…	4251	4	2	14	7	0	7	0	7	7	7	7	7	0	0	0	0	24	22	88	22	88	1	1	1		2	5	1	1	2	2	5	1	1	5	1	0	0	0	0	0	0	1	1	1	0	0	0
;;4;2;14;10;0;10;0;10;10;10;10;10;0;0;0;0;30;0;110;0;110;1;1;1;;1;1;1;1;2;3;4;1;1;2;1;1;0;0;1;1;0;0;1;1;0;0;1;1;0;0;1;1;0;0;3;4;4;4;4;5;4;2;2;1;1;3;3;4;3;3;2;3;5;5;4;5;5;2;1;1;1;1;3;3;2;1;1;1;3;2;3;3;1;2;2;2;2;2;2;3;1;2;1;2;3;2;2;3;2;1;2;1;2;2;2;3;3;2;1;1;3;2;1;1;1;1;2;3;1;0;0;1;0;0;0;0;0;0;0;0;0;0;0;0;0;0;0;0;0;0;0;0;0;0;0;0;0;0;0;0;0;0;0;0;1;0;0;1;3;3;2;1;3;2;78;4;2;2;2;1;1;5;1;8;.a;.a;.a;;3;;0…	4252	4	2	14	10	0	10	0	10	10	10	10	10	0	0	0	0	30	0	110	0	110	1	1	1		1	1	1	1	2	3	4	1	1	2	1	1	0	0	1	1	0	0	1	1	0	0	1
;;4;2;14;10;2;3;1;4;1;3;5;5;1;-1;0;2;20;10;60;10;50;1;1;1;;5;1;1;1;2;1;5;1;1;3;0;0;0;1;1;1;0;0;1;1;0;0;0;1;0;0;0;0;0;1;3;3;4;4;4;4;3;1;1;1;1;2;1;5;1;;1;3;2;2;4;4;4;2;2;1;1;1;2;2;3;1;1;1;2;2;2;3;2;2;2;1;3;2;3;2;2;1;1;3;3;3;3;2;2;3;2;2;3;3;3;3;3;2;2;2;2;3;2;2;2;2;2;2;1;0;0;0;1;0;0;.d;0;.d;0;0;0;.d;0;0;0;.d;0;0;1;.d;0;0;0;0;.d;0;0;.d;0;0;.d;0;0;.d;0;0;.d;1;1;2;1;1;3;1;71;4;1;1;1;1;3;1;1;8;.a;.a;.a;;…	4253	4	2	14	10	2	3	1	4	1	3	5	5	1	-1	0	2	20	10	60	10	50	1	1	1		5	1	1	1	2	1	5	1	1	3	0	0	0	1	1	1	0	0	1	1	0	0	0
;;4;2;15;10;0;10;0;10;10;10;10;10;0;0;0;0;15;10;30;20;65;1;1;1;;1;1;1;1;2;2;4;1;3;3;1;0;0;0;1;1;0;0;1;1;1;0;1;1;1;0;1;1;0;0;2;5;4;4;4;2;2;1;1;2;1;2;3;4;4;3;2;4;5;5;4;4;4;2;1;1;1;1;2;2;3;1;1;1;1;1;3;3;2;2;2;2;4;3;4;3;1;2;1;2;3;3;2;3;4;3;3;4;3;3;4;2;3;2;1;2;2;2;1;3;1;2;2;2;0;0;0;1;0;0;0;0;0;0;0;0;0;0;0;0;0;0;0;0;0;0;0;0;1;0;0;0;0;0;.d;0;0;0;0;0;0;0;0;3;3;3;3;2;3;2;56;4;2;2;1;2;1;2;3;7;.a;.a;.a;;1;;…	4254	4	2	15	10	0	10	0	10	10	10	10	10	0	0	0	0	15	10	30	20	65	1	1	1		1	1	1	1	2	2	4	1	3	3	1	0	0	0	1	1	0	0	1	1	1	0	1
;;4;2;15;2;0;2;0;10;2;10;2;10;8;0;8;8;0;10;10;0;110;1;1;1;;1;1;1;1;1;1;5;1;2;3;0;1;0;0;0;1;0;0;0;1;0;0;0;1;0;0;0;1;0;0;3;;;2;2;2;2;1;2;2;2;4;4;5;4;4;2;1;5;5;3;3;4;2;1;1;1;1;3;3;3;1;1;1;2;1;2;3;2;2;1;1;3;2;3;2;1;2;1;2;4;2;3;4;2;3;4;2;2;4;3;2;3;2;1;3;2;1;2;2;1;1;1;2;0;0;0;1;0;0;0;0;0;0;0;0;0;0;0;0;.d;0;0;0;0;0;0;0;0;0;0;0;0;0;0;0;0;0;0;0;0;0;0;3;4;4;2;2;4;2;47;3;2;2;1;1;1;2;7;;.a;.a;.a;;13;homemake…	4255	4	2	15	2	0	2	0	10	2	10	2	10	8	0	8	8	0	10	10	0	110	1	1	1		1	1	1	1	1	1	5	1	2	3	0	1	0	0	0	1	0	0	0	1	0	0	0
;;4;2;15;8;2;8;0;10;6;10;10;10;2;-2;0;4;15;20;55;20;70;1;1;1;;2;1;1;1;1;1;3;1;2;3;1;0;1;0;1;1;0;0;1;1;1;0;1;1;0;0;1;1;0;0;1;3;3;4;4;3;3;1;2;1;2;3;2;3;4;3;3;2;3;3;4;2;2;2;2;1;1;1;2;3;3;1;1;1;3;2;3;3;1;2;1;1;4;2;2;3;1;2;1;3;4;3;4;4;3;4;3;2;4;3;3;2;1;2;1;3;2;2;1;2;1;1;2;2;.d;0;0;0;0;0;.d;0;0;0;0;0;1;0;0;.d;0;0;.d;0;0;0;0;0;0;0;0;0;0;0;0;0;0;.d;0;0;.d;0;0;1;2;3;2;2;4;2;56;4;2;2;2;2;1;2;5;9;.a;.a;.a;;…	4256	4	2	15	8	2	8	0	10	6	10	10	10	2	-2	0	4	15	20	55	20	70	1	1	1		2	1	1	1	1	1	3	1	2	3	1	0	1	0	1	1	0	0	1	1	1	0	1
;;4;2;15;5;0;10;0;10;10;10;10;10;0;0;0;0;5;5;50;0;10;1;2;3;;4;1;1;1;2;1;5;1;1;3;0;.d;0;0;1;1;0;0;1;1;1;0;1;1;0;0;1;1;0;0;4;4;5;3;3;2;4;1;2;1;1;1;2;3;3;3;1;3;2;3;4;3;4;2;4;1;1;1;2;1;2;1;1;1;2;1;2;3;2;2;2;1;3;2;3;2;2;1;2;3;4;3;2;4;3;2;4;3;3;3;3;3;3;3;2;3;1;2;1;1;1;1;1;2;1;1;0;1;1;0;1;1;1;0;0;0;0;0;0;0;.d;0;0;0;0;0;0;0;0;0;0;0;0;0;0;0;0;0;0;0;.d;.d;0;3;2;4;2;1;2;1;64;4;2;2;2;2;1;1;7;4;.a;.a;.a;;8;;0…	4257	4	2	15	5	0	10	0	10	10	10	10	10	0	0	0	0	5	5	50	0	10	1	2	3		4	1	1	1	2	1	5	1	1	3	0	.d	0	0	1	1	0	0	1	1	1	0	1
;;4;2;16;5;3;3;4;3;0;-1;6;7;0;1;1;-1;20;12;44;12;44;2;2;2;;1;3;2;3;3;2;3;2;1;3;1;1;0;0;1;1;0;0;1;1;0;0;1;1;0;0;1;1;0;0;3;4;4;4;3;2;4;2;2;1;1;3;1;3;3;3;2;3;3;3;4;3;4;1;2;1;1;1;2;2;3;1;1;1;1;1;1;3;1;2;2;3;4;2;4;3;2;1;1;3;3;2;4;4;4;3;2;2;3;3;3;2;2;3;2;3;2;2;2;2;3;2;2;2;.d;0;0;0;0;.d;0;0;1;0;.d;0;0;1;0;0;0;.d;0;0;.d;0;0;.d;.d;0;0;0;0;1;0;0;.d;0;0;.d;.d;.d;0;2;3;3;2;2;2;1;65;3;2;2;2;2;1;5;6;4;.a;.a;.a…	4258	4	2	16	5	3	3	4	3	0	-1	6	7	0	1	1	-1	20	12	44	12	44	2	2	2		1	3	2	3	3	2	3	2	1	3	1	1	0	0	1	1	0	0	1	1	0	0	1
;;4;2;16;2;4;4;2;2;0;0;8;4;-2;-2;-4;0;12;12;44;6;22;1;1;1;;1;1;1;1;2;1;3;2;1;3;1;1;0;0;1;1;0;0;1;1;0;0;1;1;0;0;1;1;0;0;2;4;4;2;4;1;2;1;1;1;2;3;3;4;3;3;3;3;3;3;4;4;4;2;1;1;1;1;2;3;3;1;1;1;2;2;3;3;2;2;2;1;2;1;3;2;1;2;2;2;2;2;2;2;1;2;2;1;3;3;3;2;3;3;1;2;2;2;2;2;3;1;2;3;0;0;0;1;0;0;1;0;0;0;0;0;0;.d;0;0;0;0;0;0;0;0;0;0;0;0;0;1;0;0;0;0;0;0;0;.d;0;0;1;1;1;4;1;1;1;2;58;4;2;2;2;2;1;3;1;7;.a;.a;.a;;3;;0.86…	4259	4	2	16	2	4	4	2	2	0	0	8	4	-2	-2	-4	0	12	12	44	6	22	1	1	1		1	1	1	1	2	1	3	2	1	3	1	1	0	0	1	1	0	0	1	1	0	0	1
;;4;2;16;9;2;7;4;5;5;1;9;9;-2;2;0;-4;10;10;50;5;80;2;2;2;;1;3;1;1;3;2;4;1;1;3;1;0;0;0;0;0;0;1;0;1;0;0;1;0;0;0;0;1;0;0;4;4;5;3;4;5;3;2;2;2;1;2;3;5;2;2;3;3;5;5;5;3;3;2;4;1;1;1;2;2;2;1;1;1;1;1;2;3;2;2;2;2;3;2;3;2;2;1;2;3;4;4;3;4;4;4;4;4;2;4;3;2;2;2;1;1;1;1;1;2;2;1;1;2;0;.d;0;.d;0;0;.d;0;0;.d;0;0;0;.d;0;.d;0;0;.d;0;0;.d;0;0;.d;0;0;.d;0;0;.d;0;0;.d;0;0;.d;0;0;2;2;3;2;2;2;1;74;3;2;2;2;2;1;3;2;3;.a;.a;.…	4260	4	2	16	9	2	7	4	5	5	1	9	9	-2	2	0	-4	10	10	50	5	80	2	2	2		1	3	1	1	3	2	4	1	1	3	1	0	0	0	0	0	0	1	0	1	0	0	1
;;4;2;16;8;4;5;1;8;1;7;9;9;3;-3;0;6;20;15;50;;;1;1;;;1;5;1;1;3;2;1;5;1;5;1;0;1;0;0;0;0;1;1;1;1;0;1;1;1;0;0;0;0;1;4;4;4;4;3;3;4;1;1;2;1;3;2;3;3;3;2;3;2;3;3;3;3;2;4;1;1;1;2;2;3;1;1;1;3;2;3;3;1;2;2;1;2;2;2;2;1;2;1;3;2;3;3;2;3;3;2;3;4;3;4;2;2;2;2;2;2;3;2;2;1;2;2;2;0;0;0;0;0;0;0;0;0;0;0;0;0;0;0;0;0;0;0;1;0;0;0;0;0;0;0;0;0;0;0;0;0;0;0;0;0;0;0;1;1;3;1;2;3;2;50;2;2;2;1;2;;1;4;1;.a;.a;.a;;5;;0.8699791;396…	4261	4	2	16	8	4	5	1	8	1	7	9	9	3	-3	0	6	20	15	50			1	1			1	5	1	1	3	2	1	5	1	5	1	0	1	0	0	0	0	1	1	1	1	0	1
;;4;2;16;1;2;1;2;1;-1;-1;3;3;0;0;0;0;15;15;44;15;44;2;2;2;;1;2;1;1;2;1;1;1;1;2;1;1;1;0;1;1;0;0;1;1;1;0;1;1;1;0;1;0;0;0;3;4;4;3;3;3;4;1;1;1;1;3;3;3;3;3;2;4;1;3;4;5;5;2;1;1;1;1;3;3;3;1;1;1;3;2;2;3;2;2;2;1;4;2;4;3;2;2;1;4;4;4;4;4;4;2;2;2;4;4;4;2;1;3;2;3;2;3;2;2;2;2;3;3;0;0;0;0;0;0;1;0;0;0;0;0;0;1;0;0;0;0;0;1;0;0;0;0;0;0;0;0;0;0;0;0;0;0;1;0;1;0;0;2;2;3;1;1;2;2;51;4;2;2;1;2;1;5;2;6;.a;.a;.a;;3;;0.8699…	4262	4	2	16	1	2	1	2	1	-1	-1	3	3	0	0	0	0	15	15	44	15	44	2	2	2		1	2	1	1	2	1	1	1	1	2	1	1	1	0	1	1	0	0	1	1	1	0	1
;;4;2;16;8;1;7;4;5;6;1;8;9;-2;3;1;-5;18;6;90;9;100;2;3;3;;3;3;5;5;4;3;3;3;2;1;1;1;0;0;0;1;0;0;0;0;0;0;1;0;0;0;1;0;0;0;4;5;5;4;4;3;4;2;2;1;2;4;2;4;3;3;3;3;2;3;4;3;3;2;4;1;1;1;3;3;3;1;1;1;3;2;1;2;2;2;2;1;3;3;3;3;2;1;2;4;3;3;3;3;3;3;3;3;3;3;3;2;3;3;2;2;2;2;2;2;3;2;2;2;0;0;0;1;0;0;1;0;0;0;0;0;0;0;0;0;0;0;0;0;0;0;0;0;0;0;0;1;0;0;0;0;0;0;0;0;0;0;0;3;3;4;2;2;2;1;65;2;2;2;2;2;2;3;1;2;.a;.a;.a;;7;;0.86997…	4263	4	2	16	8	1	7	4	5	6	1	8	9	-2	3	1	-5	18	6	90	9	100	2	3	3		3	3	5	5	4	3	3	3	2	1	1	1	0	0	0	1	0	0	0	0	0	0	1
;;4;2;16;8;5;4;5;3;-1;-2;9;8;-1;0;-1;-1;17;13;70;23;72;3;2;3;;4;1;1;1;1;3;5;3;1;5;0;0;0;1;1;1;0;0;1;1;0;0;0;1;0;0;1;1;0;0;3;4;5;4;4;4;3;2;2;2;1;3;2;3;4;3;2;3;3;4;4;4;4;2;1;1;1;1;2;3;2;1;1;1;1;1;1;;;;;;;;3;3;1;1;1;1;4;2;2;4;2;2;4;3;2;3;3;3;1;2;2;2;2;2;2;2;3;2;2;3;1;0;0;0;0;0;.d;0;0;0;0;0;0;0;0;0;0;0;0;0;0;0;0;0;0;0;0;0;0;0;0;0;0;0;0;0;1;0;0;1;1;1;2;1;3;2;81;4;2;2;1;2;4;1;2;2;.a;.a;.a;;2;;0.8699791…	4264	4	2	16	8	5	4	5	3	-1	-2	9	8	-1	0	-1	-1	17	13	70	23	72	3	2	3		4	1	1	1	1	3	5	3	1	5	0	0	0	1	1	1	0	0	1	1	0	0	0
;;4;2;17;4;5;2;1;6;-3;5;7;7;4;-4;0;8;12;18;22;18;44;1;1;1;;3;1;3;3;1;2;4;1;1;2;1;1;0;0;1;1;0;0;1;1;0;0;1;0;0;0;0;1;1;0;3;4;4;4;4;4;4;2;2;1;1;1;1;3;3;3;2;4;1;2;4;4;4;2;2;1;1;1;2;2;1;3;1;1;.d;1;1;3;2;2;2;2;4;2;4;2;1;2;1;4;4;4;3;4;2;3;3;2;4;4;4;2;2;2;2;2;2;2;3;2;3;2;2;2;0;0;0;0;0;0;0;0;0;0;0;0;0;0;0;0;0;0;0;0;0;1;0;0;0;0;0;1;0;0;0;0;0;0;0;0;0;0;0;1;4;1;5;5;3;1;58;3;2;2;1;1;1;3;1;6;.a;.a;.a;;3;;0.869…	4265	4	2	17	4	5	2	1	6	-3	5	7	7	4	-4	0	8	12	18	22	18	44	1	1	1		3	1	3	3	1	2	4	1	1	2	1	1	0	0	1	1	0	0	1	1	0	0	1
;;4;2;17;5;2;6;2;5;4;3;8;7;-1;0;-1;-1;15;10;55;15;60;3;3;3;;1;2;1;1;3;2;4;1;1;2;1;1;0;0;1;0;0;0;1;1;0;0;1;1;0;0;1;1;0;0;4;5;5;4;4;3;3;1;1;1;1;3;1;4;3;3;2;3;2;3;3;4;4;2;1;1;1;1;3;2;2;1;1;1;3;2;2;3;1;2;2;2;2;2;2;3;2;2;1;4;4;4;3;4;2;4;4;3;3;3;3;2;2;2;2;3;2;2;1;2;2;1;2;2;0;0;0;0;0;0;0;0;0;0;0;0;0;1;0;0;0;0;0;0;0;0;0;0;0;0;0;0;0;0;0;0;0;0;0;0;0;0;0;2;2;4;1;2;3;2;50;3;2;2;1;2;1;2;1;6;.a;.a;.a;;3;;0.869…	4266	4	2	17	5	2	6	2	5	4	3	8	7	-1	0	-1	-1	15	10	55	15	60	3	3	3		1	2	1	1	3	2	4	1	1	2	1	1	0	0	1	0	0	0	1	1	0	0	1
;;4;2;17;6;2;6;2;2;4;0;8;4;-4;0;-4;-4;6;12;80;8;10;3;3;1;;1;1;1;1;1;1;3;1;1;1;1;1;1;0;1;0;0;0;1;1;1;0;1;1;1;0;1;1;0;0;3;4;4;4;4;3;4;1;2;1;1;3;1;2;1;3;2;1;5;5;4;1;3;2;1;1;1;1;2;2;2;1;1;1;1;1;1;2;2;2;2;2;4;3;2;3;1;1;1;4;4;1;4;4;1;4;4;1;4;4;2;2;1;1;1;1;1;1;3;1;1;3;1;;0;0;0;0;0;0;.d;.d;0;.d;.d;0;.d;.d;0;0;0;0;.d;.d;0;1;1;0;0;0;0;0;0;0;1;1;0;0;0;0;0;0;0;1;1;1;2;2;2;2;56;3;2;2;2;2;1;;1;6;.a;.a;.a;;3;;0…	4267	4	2	17	6	2	6	2	2	4	0	8	4	-4	0	-4	-4	6	12	80	8	10	3	3	1		1	1	1	1	1	1	3	1	1	1	1	1	1	0	1	0	0	0	1	1	1	0	1
;;4;2;17;5;4;4;5;5;0;0;8;10;1;1;2;0;9;15;25;15;25;1;1;1;;3;3;1;1;5;1;5;5;1;3;1;0;0;0;0;1;0;0;0;1;0;0;0;1;0;0;0;1;0;0;4;4;5;4;4;2;4;2;2;2;2;5;1;4;4;3;3;4;2;1;3;4;4;2;4;1;1;3;4;3;.d;1;1;1;4;4;4;3;2;2;2;2;2;1;3;3;2;1;1;4;4;4;4;4;4;4;3;1;2;2;4;3;3;2;2;1;2;3;1;1;1;2;1;1;1;0;0;0;0;1;0;0;0;0;0;0;0;0;0;0;0;0;1;0;0;0;0;0;0;0;0;0;0;0;0;0;0;0;0;0;0;0;0;2;1;3;5;1;4;2;56;4;2;2;2;2;1;1;7;1;.a;.a;.a;;9;;0.86997…	4268	4	2	17	5	4	4	5	5	0	0	8	10	1	1	2	0	9	15	25	15	25	1	1	1		3	3	1	1	5	1	5	5	1	3	1	0	0	0	0	1	0	0	0	1	0	0	0
;;4;2;17;5;3;3;3;5;0;2;6;8;2;0;2;2;15;10;75;16;20;2;2;2;;3;1;1;1;5;3;2;1;3;3;0;0;1;0;1;0;0;0;0;0;1;0;0;0;1;0;0;0;0;1;4;4;4;3;3;4;4;2;2;1;1;3;3;1;1;3;2;3;1;2;3;4;4;2;2;1;1;1;3;3;2;1;1;1;2;2;3;3;2;2;2;2;3;2;4;2;2;1;1;3;3;3;3;3;2;3;3;2;3;3;3;2;1;2;1;2;2;2;1;2;2;2;2;2;0;0;0;0;0;0;0;0;0;0;0;0;0;0;0;0;0;0;0;0;0;0;0;0;0;0;0;0;0;0;0;0;0;0;0;0;0;0;0;3;2;2;1;1;2;1;59;2;1;1;1;1;1;3;3;5;.a;.a;.a;;3;;0.869979…	4269	4	2	17	5	3	3	3	5	0	2	6	8	2	0	2	2	15	10	75	16	20	2	2	2		3	1	1	1	5	3	2	1	3	3	0	0	1	0	1	0	0	0	0	0	1	0	0
;;4;2;17;10;0;10;0;10;10;10;10;10;0;0;0;0;30;0;110;0;110;1;1;1;;3;1;1;1;2;3;3;2;3;3;1;0;0;0;1;1;1;0;1;1;1;0;1;1;0;0;0;1;0;0;3;4;4;3;2;2;4;2;2;1;1;3;3;3;3;3;3;3;2;5;3;3;3;2;2;1;1;1;3;2;1;1;1;1;3;2;1;3;1;2;1;1;3;1;4;2;1;2;1;2;1;4;2;2;4;2;2;2;3;3;3;2;1;2;2;2;2;2;2;2;3;2;2;2;0;0;0;0;0;0;0;0;0;0;0;0;0;0;0;0;0;0;0;0;0;0;0;0;0;0;0;1;0;0;0;0;0;0;0;0;0;0;0;1;1;1;5;2;2;1;64;4;2;2;2;2;;3;3;6;.a;.a;.a;;3;;0.…	4270	4	2	17	10	0	10	0	10	10	10	10	10	0	0	0	0	30	0	110	0	110	1	1	1		3	1	1	1	2	3	3	2	3	3	1	0	0	0	1	1	1	0	1	1	1	0	1
;;4;2;17;6;2;8;3;5;6;2;10;8;-3;1;-2;-4;20;20;50;20;50;1;1;1;;1;1;5;5;2;1;1;4;1;5;0;0;1;0;0;1;0;0;0;0;0;1;0;1;1;0;0;0;0;1;3;4;4;4;4;5;4;2;1;1;2;3;3;5;3;3;3;4;3;4;4;4;4;2;2;1;1;1;3;3;3;1;1;1;2;3;3;3;1;2;2;2;2;2;1;2;1;.c;.c;3;3;3;3;3;3;3;3;3;3;3;3;3;2;3;2;3;2;2;3;2;2;2;3;3;1;0;0;.d;0;0;1;0;0;.d;0;0;1;1;0;0;0;0;0;0;0;1;1;0;0;0;0;.d;0;0;0;0;0;0;0;0;0;0;1;2;1;2;2;1;3;2;26;5;2;2;1;2;1;2;4;6;.a;.a;.a;;3;…	4271	4	2	17	6	2	8	3	5	6	2	10	8	-3	1	-2	-4	20	20	50	20	50	1	1	1		1	1	5	5	2	1	1	4	1	5	0	0	1	0	0	1	0	0	0	0	0	1	0
;;4;2;17;6;3;7;4;4;4;0;10;8;-3;1;-2;-4;15;15;80;10;30;2;2;2;;1;4;4;;1;1;1;;1;4;0;1;0;0;0;0;0;1;0;0;0;1;0;1;0;0;0;0;0;1;3;4;3;4;4;3;4;1;1;1;2;3;2;5;5;3;5;3;2;3;2;3;3;2;2;1;1;1;3;2;2;1;1;1;3;3;3;2;2;2;2;1;2;1;1;2;2;2;2;4;4;2;4;4;2;4;3;2;4;3;2;2;3;2;3;3;2;3;1;1;2;1;2;2;0;.d;0;1;0;0;.d;0;0;1;1;0;0;1;0;0;0;0;1;0;0;0;0;0;0;0;0;.d;0;0;0;0;0;0;.d;0;0;0;0;2;3;3;2;2;3;1;21;3;2;2;2;2;;;;;.a;.a;.a;;;;0.86997…	4272	4	2	17	6	3	7	4	4	4	0	10	8	-3	1	-2	-4	15	15	80	10	30	2	2	2		1	4	4		1	1	1		1	4	0	1	0	0	0	0	0	1	0	0	0	1	0
;;5;1;1;9;5;5;0;10;0;10;10;10;5;-5;0;10;20;15;60;10;50;0;0;0;0;1;1;2;2;3;3;1;4;2;3;0;1;1;0;0;1;0;0;0;1;1;0;0;0;1;0;1;0;0;0;2;3;4;4;3;4;4;2;1;1;1;3;3;4;3;3;2;2;2;1;4;1;4;2;2;1;1;1;3;3;3;1;1;1;3;3;3;3;1;2;2;3;2;2;2;1;1;1;2;3;3;3;3;3;3;3;3;3;3;3;3;2;2;2;1;1;2;2;1;2;2;2;2;2;0;0;0;0;0;0;0;0;0;0;0;0;0;0;0;0;0;0;0;0;0;0;0;0;0;0;0;0;0;0;0;0;0;0;0;0;0;0;0;2;3;2;2;2;4;1;77;2;2;2;2;2;.a;2;3;8;1;;;;7;Trabaja…	5101	5	1	1	9	5	5	0	10	0	10	10	10	5	-5	0	10	20	15	60	10	50	0	0	0	0	1	1	2	2	3	3	1	4	2	3	0	1	1	0	0	1	0	0	0	1	1	0	0
;;5;1;1;10;0;10;0;10;10;10;10;10;0;0;0;0;20;10;100;10;100;0;0;0;0;1;1;2;1;2;4;1;1;1;3;1;0;0;0;1;0;0;0;1;0;0;0;0;0;0;1;1;0;0;0;4;5;5;4;4;5;4;2;1;1;2;3;3;4;3;3;1;3;2;2;4;4;4;2;4;1;1;1;4;4;3;1;1;1;3;2;3;3;2;2;2;1;2;2;2;1;2;1;2;2;3;2;2;2;2;2;3;3;2;4;3;2;1;1;1;1;1;2;1;1;1;1;1;2;0;0;0;0;0;0;0;0;0;0;0;0;0;0;0;0;0;0;0;0;0;0;0;0;0;0;0;0;0;0;0;0;0;0;0;0;0;0;0;3;3;4;2;1;3;2;68;2;2;2;2;2;.a;3;1;7;;;;;5;Emple…	5102	5	1	1	10	0	10	0	10	10	10	10	10	0	0	0	0	20	10	100	10	100	0	0	0	0	1	1	2	1	2	4	1	1	1	3	1	0	0	0	1	0	0	0	1	0	0	0	0
;;5;1;1;6;4;4;5;3;0;-2;8;8;-1;1;0;-2;20;20;60;20;50;0;0;0;2;1;1;2;;;;1;1;3;3;0;0;0;0;0;0;0;0;0;1;0;0;0;1;0;0;0;0;0;0;3;4;;2;3;4;2;1;2;1;1;2;1;4;3;3;1;2;3;3;4;2;3;2;2;1;2;1;3;.d;3;1;1;1;3;2;3;2;1;;;2;1;2;2;2;2;2;1;3;2;2;1;1;1;2;2;2;2;2;2;2;1;2;1;1;2;2;1;2;2;2;2;2;0;0;0;0;0;0;0;0;0;0;0;0;0;0;0;0;0;0;0;0;0;0;0;0;0;0;0;0;0;0;0;0;0;0;0;0;0;0;0;1;1;4;1;1;4;2;45;2;2;2;1;2;.a;2;2;7;1;;;;8;Asesora de Vest…	5103	5	1	1	6	4	4	5	3	0	-2	8	8	-1	1	0	-2	20	20	60	20	50	0	0	0	2	1	1	2				1	1	3	3	0	0	0	0	0	0	0	0	0	1	0	0	0
;;5;1;1;10;2;8;2;8;6;6;10;10;0;0;0;0;30;6;110;6;110;1;1;1;0;1;1;2;3;4;3;1;1;1;3;1;1;1;0;1;0;0;0;0;1;1;0;0;0;1;0;1;0;0;0;3;3;5;4;4;4;4;2;2;1;1;2;3;4;2;3;1;3;2;2;3;3;4;2;1;1;1;1;3;2;3;1;1;1;2;1;3;3;1;2;2;2;3;2;2;2;2;2;1;4;3;2;4;3;2;4;4;4;4;3;3;2;2;2;1;1;1;2;2;2;2;2;1;2;0;0;0;0;0;0;0;0;0;0;0;0;0;0;0;0;0;0;0;0;0;0;0;0;0;0;0;0;0;0;0;0;0;0;0;0;0;0;0;2;3;3;1;1;3;1;64;4;2;2;1;2;.a;2;3;10;1;1;2;;2;Agente …	5104	5	1	1	10	2	8	2	8	6	6	10	10	0	0	0	0	30	6	110	6	110	1	1	1	0	1	1	2	3	4	3	1	1	1	3	1	1	1	0	1	0	0	0	0	1	1	0	0
;;5;1;1;3;1;7;1;6;6;5;8;7;-1;0;-1;-1;15;9;67;8;70;0;1;1;0;1;1;1;1;2;3;1;1;3;4;1;1;1;0;1;1;0;0;1;1;1;0;1;0;0;0;0;0;0;1;2;4;5;3;4;3;3;2;2;1;2;2;2;4;3;3;1;3;3;4;3;3;3;2;2;1;1;1;3;1;2;1;1;1;2;1;3;3;1;2;2;2;1;2;1;2;2;2;2;3;3;3;3;3;3;2;2;2;3;3;3;1;1;1;1;1;1;1;1;1;1;1;1;1;0;0;0;0;0;0;0;0;0;0;0;0;0;0;0;0;0;0;0;0;0;0;0;0;0;0;0;0;0;0;0;0;0;0;0;0;0;0;0;1;2;4;2;1;3;2;73;3;2;2;2;2;.a;2;5;10;1;1;2;;5;Estudio J…	5105	5	1	1	3	1	7	1	6	6	5	8	7	-1	0	-1	-1	15	9	67	8	70	0	1	1	0	1	1	1	1	2	3	1	1	3	4	1	1	1	0	1	1	0	0	1	1	1	0	1
;;5;1;1;0;0;0;0;0;0;0;0;0;0;0;0;0;12;9;33;6;44;0;0;0;1;1;1;1;1;5;3;1;1;3;3;1;1;0;0;1;0;0;0;1;1;0;0;1;1;0;0;1;1;0;0;3;4;5;3;3;4;4;2;2;1;2;2;3;4;3;3;3;3;2;3;4;4;4;2;1;1;1;1;2;3;3;1;1;1;2;2;2;2;2;2;2;2;4;2;3;2;2;2;1;2;3;2;3;4;2;1;3;2;3;3;2;1;1;1;1;1;2;2;2;1;2;1;2;2;0;0;0;0;0;0;0;0;0;0;0;0;0;0;0;0;0;0;0;0;0;0;0;0;0;0;0;0;0;0;0;0;0;0;0;0;0;0;0;3;3;4;1;1;3;2;78;4;2;2;2;2;.a;5;6;9;;;;;3;Asesoramiento a …	5106	5	1	1	0	0	0	0	0	0	0	0	0	0	0	0	0	12	9	33	6	44	0	0	0	1	1	1	1	1	5	3	1	1	3	3	1	1	0	0	1	0	0	0	1	1	0	0	1
;;5;1;1;10;2;8;0;10;6;10;10;10;2;-2;0;4;30;0;110;0;110;0;0;0;0;1;1;2;2;5;3;1;1;3;1;1;1;0;0;1;1;0;0;0;0;0;0;0;1;0;0;1;1;0;0;2;4;5;2;3;5;1;2;1;1;;3;3;5;5;5;3;4;2;4;4;4;4;2;1;1;1;1;3;2;4;1;1;1;1;2;3;3;2;2;2;1;4;3;1;1;2;1;2;4;4;4;4;4;4;4;4;4;4;4;4;1;2;2;1;2;1;1;1;1;1;1;1;2;0;0;0;0;0;0;0;0;0;0;0;0;0;0;0;0;0;0;0;0;0;0;0;0;0;0;0;0;0;0;0;0;0;0;0;0;0;0;0;3;1;4;1;1;4;1;60;2;2;2;2;1;.a;2;1;8;2;2;2;;4;Encarg…	5107	5	1	1	10	2	8	0	10	6	10	10	10	2	-2	0	4	30	0	110	0	110	0	0	0	0	1	1	2	2	5	3	1	1	3	1	1	1	0	0	1	1	0	0	0	0	0	0	0
;;5;1;1;10;0;10;0;5;10;5;10;5;-5;0;-5;-5;30;30;110;20;110;0;0;0;1;1;1;2;4;4;4;1;1;1;4;1;1;0;0;1;1;0;0;0;0;0;1;0;0;0;1;0;0;0;1;3;5;5;5;4;2;3;2;2;1;1;2;2;5;3;3;2;4;3;3;4;3;3;2;3;1;1;3;3;2;4;1;1;1;2;2;3;3;2;2;2;2;2;2;2;1;2;1;2;1;4;4;1;4;4;4;4;1;4;4;4;1;1;1;1;1;1;1;1;2;2;2;1;1;0;0;0;0;0;0;0;0;0;0;0;0;0;0;0;0;0;0;0;0;0;0;0;0;0;0;0;0;0;0;0;0;0;0;0;0;0;0;0;3;3;4;2;2;3;2;70;1;2;2;2;2;.a;2;5;8;;;;;4;Emple…	5108	5	1	1	10	0	10	0	5	10	5	10	5	-5	0	-5	-5	30	30	110	20	110	0	0	0	1	1	1	2	4	4	4	1	1	1	4	1	1	0	0	1	1	0	0	0	0	0	1	0
;;5;1;1;8;3;5;6;0;2;-6;8;6;-5;3;-2;-8;20;12;50;20;40;0;0;0;2;1;1;4;3;4;4;1;3;1;3;0;0;0;1;0;0;0;1;0;0;0;1;0;0;0;1;0;0;0;1;4;5;5;2;4;4;3;1;1;1;2;3;3;4;3;4;3;2;;2;3;3;3;2;4;3;2;1;4;.d;4;1;1;1;3;3;3;2;2;2;2;1;1;1;1;1;2;2;2;3;3;1;3;3;1;3;3;1;3;3;2;2;2;1;1;1;3;3;2;2;3;2;3;3;0;0;0;0;0;0;0;0;0;0;0;0;0;0;0;1;0;0;1;0;0;0;0;0;0;0;0;1;0;0;0;0;0;1;0;0;1;0;0;3;1;4;3;3;3;2;51;1;2;2;2;2;.a;2;5;5;;;;;13;;0.383722…	5109	5	1	1	8	3	5	6	0	2	-6	8	6	-5	3	-2	-8	20	12	50	20	40	0	0	0	2	1	1	4	3	4	4	1	3	1	3	0	0	0	1	0	0	0	1	0	0	0	1	0
;;5;1;1;6;3;0;5;2;-3;-3;3;7;2;2;4;0;12;10;50;8;70;0;0;0;0;1;1;1;1;5;4;1;1;2;4;1;0;0;0;1;0;0;0;0;1;1;0;0;0;0;1;0;0;0;1;3;5;5;2;4;1;2;2;2;1;1;2;3;4;4;4;1;3;2;2;4;3;3;2;4;1;1;1;4;1;3;1;1;1;2;2;3;3;2;2;2;2;2;2;2;1;2;1;2;2;3;3;1;3;2;1;3;2;2;3;3;2;2;2;2;1;1;2;1;1;2;2;1;2;0;0;0;0;0;0;0;0;0;0;0;0;0;0;0;0;0;0;0;0;0;0;0;0;0;0;0;0;0;0;0;0;0;0;0;0;0;0;0;3;3;4;3;1;4;2;70;1;2;2;2;2;.a;2;5;7;;;;;5;Trabajo como …	5110	5	1	1	6	3	0	5	2	-3	-3	3	7	2	2	4	0	12	10	50	8	70	0	0	0	0	1	1	1	1	5	4	1	1	2	4	1	0	0	0	1	0	0	0	0	1	1	0	0
;;5;1;1;4;3;3;3;0;0;-3;6;3;-3;0;-3;-3;12;12;50;12;50;1;2;1;0;1;1;1;1;4;3;4;1;1;1;1;1;1;0;1;0;0;0;1;1;1;0;1;1;0;0;1;1;0;0;2;4;4;4;3;4;4;2;2;1;1;3;2;3;2;3;3;2;1;1;4;1;4;1;1;1;1;1;3;1;3;1;1;1;4;1;2;2;2;2;2;2;2;2;2;2;1;2;1;4;4;4;4;4;4;4;4;4;4;4;4;2;2;2;1;2;2;2;3;3;3;2;2;2;0;0;0;0;0;0;0;0;0;0;0;0;0;0;0;0;0;0;0;0;0;0;1;0;0;1;0;0;1;0;0;0;0;0;0;0;0;0;0;2;3;4;1;1;3;1;54;4;2;2;2;2;.a;3;3;9;;;;;3;Contador P…	5111	5	1	1	4	3	3	3	0	0	-3	6	3	-3	0	-3	-3	12	12	50	12	50	1	2	1	0	1	1	1	1	4	3	4	1	1	1	1	1	1	0	1	0	0	0	1	1	1	0	1
;;5;1;1;10;5;5;3;7;0;4;10;10;2;-2;0;4;30;15;55;10;30;0;0;0;0;1;2;4;4;3;3;1;1;1;3;1;1;0;0;0;1;0;0;0;0;0;1;1;1;1;0;1;0;0;0;2;4;4;4;4;4;4;2;2;1;1;1;2;4;3;3;3;3;3;2;3;3;3;2;2;1;1;1;3;3;3;1;1;1;3;1;3;3;1;2;2;3;2;2;2;2;2;2;1;2;4;4;2;3;2;2;2;2;4;4;3;2;2;2;1;1;2;2;1;3;3;2;2;3;0;0;0;0;0;0;0;0;0;0;0;0;0;0;0;0;0;0;0;0;0;0;0;0;1;0;0;1;0;0;0;0;0;0;0;0;1;0;0;3;2;3;1;1;3;2;48;2;2;2;2;2;.a;4;;6;1;2;2;Pensionada;…	5112	5	1	1	10	5	5	3	7	0	4	10	10	2	-2	0	4	30	15	55	10	30	0	0	0	0	1	2	4	4	3	3	1	1	1	3	1	1	0	0	0	1	0	0	0	0	0	1	1
;;5;1;2;7;7;2;8;0;-5;-8;9;8;-2;1;-1;-3;21;15;50;20;20;0;0;0;1;1;1;1;1;2;4;4;1;2;4;1;0;0;0;1;1;0;0;0;1;0;0;0;0;0;1;0;0;0;1;3;5;5;4;2;3;4;2;2;1;2;3;4;4;3;3;3;4;3;3;4;3;3;2;1;1;1;1;4;3;4;1;1;1;4;3;4;2;2;2;2;2;2;1;2;1;1;2;1;3;3;2;4;3;2;4;3;2;4;3;2;2;1;2;1;1;2;2;2;1;2;1;2;2;0;0;0;0;0;0;0;0;0;0;0;0;0;0;0;0;0;0;0;0;0;0;0;0;0;0;0;0;0;0;0;0;0;0;0;0;0;0;0;2;4;4;2;2;4;1;54;4;2;2;2;2;.a;3;1;8;;;;;3;Arquitect…	5113	5	1	2	7	7	2	8	0	-5	-8	9	8	-2	1	-1	-3	21	15	50	20	20	0	0	0	1	1	1	1	1	2	4	4	1	2	4	1	0	0	0	1	1	0	0	0	1	0	0	0
;;5;1;2;6;0;10;0;10;10;10;10;10;0;0;0;0;18;12;100;0;110;0;2;2;0;1;1;1;1;2;2;1;1;1;2;1;1;0;0;1;1;0;0;1;1;0;0;0;1;0;0;1;0;0;0;2;5;5;4;4;3;3;1;2;1;1;2;1;4;3;3;2;3;3;;4;3;4;2;4;1;2;1;4;.d;3;1;1;1;4;3;4;2;1;2;2;1;1;2;4;1;2;2;2;4;1;;2;1;4;4;4;3;4;4;2;2;2;2;1;1;2;2;1;2;2;1;2;2;0;0;0;0;0;0;0;0;0;0;0;0;0;0;0;0;0;0;0;0;0;0;0;0;0;0;0;0;0;0;0;0;0;0;0;0;0;0;0;3;1;4;1;1;3;1;41;1;2;1;2;2;.a;5;1;7;1;2;2;;5;Renta…	5114	5	1	2	6	0	10	0	10	10	10	10	10	0	0	0	0	18	12	100	0	110	0	2	2	0	1	1	1	1	2	2	1	1	1	2	1	1	0	0	1	1	0	0	1	1	0	0	0
;;5;1;2;3;4;4;7;0;0;-7;8;7;-4;3;-1;-7;24;30;70;12;90;0;1;1;2;1;1;1;1;2;4;4;1;1;3;1;0;1;0;1;0;0;0;1;1;1;0;0;0;0;1;1;0;0;0;3;4;4;3;4;3;4;2;2;1;1;2;1;3;2;3;2;3;3;1;4;4;3;1;2;1;1;1;3;1;2;1;1;1;2;2;1;;1;1;2;2;2;2;2;2;2;1;2;4;3;3;;4;;;4;;4;;;2;2;2;1;1;2;2;3;3;3;1;2;2;0;0;0;0;0;0;0;0;0;0;0;0;0;0;0;0;0;0;0;0;0;1;0;0;1;0;0;1;0;0;0;0;0;0;0;0;0;0;0;1;3;1;1;1;3;1;53;4;2;1;2;2;.a;2;3;10;1;1;;;3;Contador Publi…	5115	5	1	2	3	4	4	7	0	0	-7	8	7	-4	3	-1	-7	24	30	70	12	90	0	1	1	2	1	1	1	1	2	4	4	1	1	3	1	0	1	0	1	0	0	0	1	1	1	0	0
;;5;1;2;4;5;3;8;2;-2;-6;8;10;-1;3;2;-4;.b;.b;70;.b;90;0;0;0;1;1;1;1;1;1;2;1;1;1;1;1;1;1;0;1;1;0;0;1;1;1;0;0;0;0;0;1;1;0;0;3;3;4;3;3;2;2;1;2;1;1;3;2;4;4;4;3;3;3;3;4;4;4;2;1;1;1;1;3;2;3;1;1;1;2;2;3;3;1;;;3;3;2;3;2;2;2;2;1;4;4;4;4;4;4;4;4;4;4;4;1;2;2;2;1;1;1;2;2;2;2;2;2;0;0;0;0;0;0;0;0;0;0;0;0;0;0;0;0;0;0;0;0;0;0;0;0;0;0;0;0;0;0;0;0;0;0;0;0;0;0;0;2;2;2;1;1;3;2;54;4;2;1;2;2;.a;2;1;9;1;1;;;5;Empleada …	5116	5	1	2	4	5	3	8	2	-2	-6	8	10	-1	3	2	-4	.b	.b	70	.b	90	0	0	0	1	1	1	1	1	1	2	1	1	1	1	1	1	1	0	1	1	0	0	1	1	1	0	0
;;5;1;2;6;3;5;3;4;2;1;8;7;-1;0;-1;-1;18;12;70;18;80;0;1;0;1;1;1;4;4;2;4;;1;1;3;1;0;0;0;1;0;0;0;0;0;0;1;0;0;0;1;0;0;0;1;4;4;4;3;3;1;3;2;2;1;1;3;1;4;3;3;2;4;3;3;4;4;4;2;2;1;1;1;3;2;3;1;1;1;2;2;3;3;1;2;2;2;2;2;3;2;2;1;2;4;4;3;4;4;1;4;4;1;4;4;2;1;2;2;1;2;2;2;2;2;2;2;2;2;0;0;0;0;0;0;0;0;0;0;0;0;0;0;0;0;0;0;0;0;0;0;0;0;0;0;0;0;0;0;0;0;0;0;0;0;0;0;0;3;2;2;1;1;4;1;40;3;2;2;2;1;.a;2;1;9;1;;;;1;Gerente Emp…	5117	5	1	2	6	3	5	3	4	2	1	8	7	-1	0	-1	-1	18	12	70	18	80	0	1	0	1	1	1	4	4	2	4		1	1	3	1	0	0	0	1	0	0	0	0	0	0	1	0
;;5;1;2;8;2;8;8;2;6;-6;10;10;-6;6;0;-12;20;25;70;20;70;0;0;0;0;1;1;1;1;3;3;1;1;1;2;1;1;0;0;1;1;0;0;1;1;1;0;0;0;0;1;0;1;0;0;3;4;;3;4;4;4;2;2;1;1;2;1;2;2;2;2;3;2;1;4;4;2;1;1;1;1;1;3;2;3;1;1;1;3;3;3;2;2;2;2;1;3;1;3;1;2;1;2;3;3;3;3;3;3;4;4;3;3;3;3;2;3;2;1;1;2;2;1;2;3;1;2;2;0;0;0;1;1;0;0;0;0;0;0;0;0;0;0;0;0;0;0;0;0;0;0;0;0;0;0;1;0;0;0;0;0;0;0;0;0;0;0;3;1;4;1;1;4;1;60;4;2;2;2;2;.a;3;3;8;;;;;7;Empresa T…	5118	5	1	2	8	2	8	8	2	6	-6	10	10	-6	6	0	-12	20	25	70	20	70	0	0	0	0	1	1	1	1	3	3	1	1	1	2	1	1	0	0	1	1	0	0	1	1	1	0	0
;;5;1;2;7;3;4;3;6;1;3;7;9;2;0;2;2;15;21;80;20;90;0;0;0;0;1;3;2;2;4;4;1;1;2;4;1;0;0;0;0;0;0;1;1;0;0;0;0;0;0;1;0;0;0;1;4;5;5;3;4;4;4;2;2;1;1;2;3;4;3;3;1;4;1;4;4;5;4;2;4;2;1;1;.d;3;3;1;1;1;3;2;3;3;2;2;2;1;2;2;2;2;2;1;2;4;4;4;4;4;4;4;4;1;4;4;4;2;2;3;2;2;2;1;1;2;2;1;2;2;0;0;0;0;0;0;1;0;0;0;0;0;0;0;0;0;0;0;0;0;0;0;0;0;0;0;0;0;0;0;0;0;0;0;0;0;0;0;0;3;3;4;5;1;2;1;71;1;2;2;2;2;.a;3;2;5;;;;;5;Empleado Admi…	5119	5	1	2	7	3	4	3	6	1	3	7	9	2	0	2	2	15	21	80	20	90	0	0	0	0	1	3	2	2	4	4	1	1	2	4	1	0	0	0	0	0	0	1	1	0	0	0	0
;;5;1;2;5;5;5;5;5;0;0;10;10;0;0;0;0;20;20;55;20;55;1;1;1;0;1;1;3;;2;3;1;5;1;5;1;0;0;0;1;0;0;0;1;0;0;0;1;0;0;0;1;0;0;0;4;5;5;3;4;3;2;2;2;1;2;3;3;4;3;4;1;5;3;3;4;4;3;2;1;1;1;1;4;3;3;1;1;1;2;1;2;2;1;2;2;2;3;2;2;1;2;2;2;4;4;3;4;4;4;4;4;1;4;4;3;1;1;1;1;1;1;1;3;1;3;1;1;1;0;0;0;0;0;0;0;0;0;0;0;0;0;0;0;0;0;0;0;0;0;0;1;0;0;0;0;1;0;0;0;0;0;0;0;0;0;0;0;3;3;4;1;1;3;2;65;2;2;2;2;2;.a;2;5;9;1;1;2;;5;Cajera per…	5120	5	1	2	5	5	5	5	5	0	0	10	10	0	0	0	0	20	20	55	20	55	1	1	1	0	1	1	3		2	3	1	5	1	5	1	0	0	0	1	0	0	0	1	0	0	0	1
;;5;1;2;10;8;2;10;0;-6;-10;10;10;-2;2;0;-4;30;15;60;20;10;0;0;0;0;1;1;3;3;1;3;1;1;1;2;1;0;0;0;1;0;0;0;0;0;0;1;0;1;1;0;1;0;0;0;4;4;5;2;3;2;2;2;2;1;2;2;3;5;3;3;2;3;3;3;4;4;5;2;1;1;1;1;3;3;3;1;1;1;2;2;3;2;1;2;2;1;2;2;2;2;2;1;1;4;4;1;4;4;1;4;4;1;4;4;2;2;2;2;1;1;1;2;2;2;2;2;2;2;0;0;0;0;0;0;0;0;0;0;0;0;0;0;0;0;0;0;0;0;0;0;0;0;0;0;0;0;0;0;0;0;0;0;0;0;0;0;0;3;4;4;1;1;4;2;71;2;2;2;2;2;.a;2;5;8;1;;;;5;Empl…	5121	5	1	2	10	8	2	10	0	-6	-10	10	10	-2	2	0	-4	30	15	60	20	10	0	0	0	0	1	1	3	3	1	3	1	1	1	2	1	0	0	0	1	0	0	0	0	0	0	1	0
;;5;1;2;5;3;5;3;4;2;1;8;7;-1;0;-1;-1;27;20;100;24;89;0;0;0;0;1;1;1;1;5;3;1;1;1;5;1;0;0;0;1;1;0;0;1;1;1;0;1;0;0;0;0;0;0;1;5;5;5;3;4;5;4;2;2;1;1;2;2;4;2;3;1;5;4;3;4;4;4;2;1;2;1;3;;1;;1;1;1;2;1;1;3;1;2;2;2;2;1;1;1;2;1;2;4;4;3;4;4;3;4;4;3;4;4;4;2;2;3;1;1;2;2;2;3;2;3;1;2;0;0;0;0;0;0;1;0;0;0;0;0;0;0;0;0;0;0;0;0;0;0;0;0;1;0;0;0;0;0;1;0;0;0;0;0;0;0;0;3;4;4;1;1;3;2;76;2;2;2;2;2;.a;1;6;9;;;1;;5;Empleada Ad…	5122	5	1	2	5	3	5	3	4	2	1	8	7	-1	0	-1	-1	27	20	100	24	89	0	0	0	0	1	1	1	1	5	3	1	1	1	5	1	0	0	0	1	1	0	0	1	1	1	0	1
;;5;1;2;6;0;3;2;3;3;1;3;5;0;2;2;-2;20;25;50;10;60;0;0;0;0;1;1;2;2;3;3;1;1;1;4;1;0;0;0;1;0;0;0;1;0;0;0;1;0;0;0;0;0;0;1;3;5;5;2;2;2;1;1;2;1;2;1;1;4;3;3;1;5;5;5;5;4;4;2;4;1;1;1;3;3;3;1;1;1;2;3;2;3;2;2;2;4;4;1;1;1;2;1;2;3;3;1;4;4;2;3;3;3;4;4;4;2;2;2;2;1;1;2;1;1;2;1;2;2;0;0;0;0;0;0;0;0;0;0;0;0;0;0;0;0;0;0;0;0;0;0;0;0;0;0;0;0;0;0;0;0;0;0;0;0;0;0;0;1;1;4;2;2;4;1;69;2;2;2;2;2;.a;1;1;5;2;2;2;;5;Empleado A…	5123	5	1	2	6	0	3	2	3	3	1	3	5	0	2	2	-2	20	25	50	10	60	0	0	0	0	1	1	2	2	3	3	1	1	1	4	1	0	0	0	1	0	0	0	1	0	0	0	1
;;5;1;2;4;3;3;3;3;0;0;6;6;0;0;0;0;15;12;40;12;40;0;0;0;0;1;1;1;1;2;3;1;1;1;2;1;1;1;0;1;1;0;0;0;0;1;0;0;0;1;0;1;0;0;0;1;4;4;4;3;4;4;2;2;2;1;2;2;3;3;2;2;3;2;1;4;3;4;2;1;1;1;1;3;2;3;1;1;1;4;1;2;3;1;2;2;4;1;2;1;2;1;2;1;4;4;4;4;4;4;4;4;4;4;4;4;3;2;2;1;1;1;2;1;2;2;1;2;2;1;0;0;0;0;0;0;0;0;0;0;0;0;0;0;0;0;0;0;0;0;0;0;0;0;0;0;0;0;0;0;0;0;0;0;0;0;0;0;1;1;1;1;1;3;2;67;3;2;2;2;2;.a;5;2;10;1;1;;;7;Disenio de …	5124	5	1	2	4	3	3	3	3	0	0	6	6	0	0	0	0	15	12	40	12	40	0	0	0	0	1	1	1	1	2	3	1	1	1	2	1	1	1	0	1	1	0	0	0	0	1	0	0
;;5;2;3;6;4;2;6;2;-2;-4;6;8;0;2;2;-2;24;18;22;24;22;2;0;0;0;1;1;1;1;1;4;1;1;1;1;1;1;1;0;1;1;0;0;1;1;1;0;0;0;0;1;1;1;1;0;3;3;4;2;2;2;2;2;2;1;1;2;2;2;2;3;2;3;4;4;4;3;3;2;1;1;1;1;2;2;2;1;1;1;3;1;3;3;1;2;2;3;1;2;1;1;1;2;2;4;2;1;4;3;2;4;2;2;4;2;2;2;2;2;2;2;2;2;2;2;2;2;2;2;0;0;0;0;0;0;0;0;0;0;0;0;0;0;0;0;0;0;0;0;0;0;0;0;0;0;0;0;0;0;0;0;0;0;0;0;0;0;0;3;3;3;1;1;4;2;55;3;2;2;2;2;.a;2;3;9;1;2;2;;3;Comercia…	5125	5	2	3	6	4	2	6	2	-2	-4	6	8	0	2	2	-2	24	18	22	24	22	2	0	0	0	1	1	1	1	1	4	1	1	1	1	1	1	1	0	1	1	0	0	1	1	1	0	0
;;5;2;3;5;4;6;3;5;2;2;10;8;-1;-1;-2;0;28;20;86;30;100;0;0;0;0;1;1;1;1;2;3;1;1;1;3;1;1;1;0;1;0;0;0;1;1;1;0;1;1;1;0;1;1;1;0;2;3;5;3;4;5;2;1;1;1;2;2;3;3;3;3;1;2;2;2;4;3;3;2;1;1;1;1;2;1;2;1;1;1;2;1;2;3;1;1;2;2;4;2;3;2;2;1;1;3;3;3;3;3;3;3;3;3;4;3;2;2;1;2;1;1;1;2;1;2;2;1;1;2;0;.d;0;0;0;0;0;0;0;0;0;0;0;0;0;0;0;0;.d;0;0;0;0;0;0;0;0;0;0;.d;0;0;0;0;0;0;0;.d;0;3;2;3;2;2;4;2;;3;2;2;1;2;.a;2;2;8;1;2;2;;5;Secr…	5126	5	2	3	5	4	6	3	5	2	2	10	8	-1	-1	-2	0	28	20	86	30	100	0	0	0	0	1	1	1	1	2	3	1	1	1	3	1	1	1	0	1	0	0	0	1	1	1	0	1
;;5;2;3;6;3;4;3;4;1;1;7;7;0;0;0;0;20;15;70;15;70;1;1;1;0;1;1;1;1;1;3;1;1;3;3;1;1;0;0;1;0;0;0;1;1;1;0;1;1;1;0;1;1;0;0;3;4;5;1;3;2;4;1;2;1;2;2;3;3;3;3;2;3;3;2;4;3;3;2;1;3;1;1;4;2;3;1;1;1;2;1;3;2;2;2;2;2;3;2;2;2;2;2;2;4;3;3;3;3;3;4;3;3;3;3;3;2;3;2;2;1;2;2;1;3;3;3;2;2;0;0;0;0;1;0;0;0;0;0;0;0;0;0;0;0;0;0;0;0;0;0;0;0;0;1;0;1;1;1;1;0;0;0;0;0;0;0;0;3;2;3;2;2;3;2;66;2;2;2;2;2;.a;2;5;8;;;;;;;0.3837227;1329…	5127	5	2	3	6	3	4	3	4	1	1	7	7	0	0	0	0	20	15	70	15	70	1	1	1	0	1	1	1	1	1	3	1	1	3	3	1	1	0	0	1	0	0	0	1	1	1	0	1
;;5;2;3;10;2;8;2;8;6;6;10;10;0;0;0;0;28;28;26;30;100;1;1;1;0;1;1;1;1;2;3;1;1;1;2;1;1;1;0;1;1;0;0;1;1;1;0;0;0;1;0;1;1;1;0;3;4;3;3;4;2;2;2;2;1;1;2;1;3;2;3;1;4;4;4;4;4;4;2;1;1;3;1;3;.d;3;1;1;1;2;2;3;3;1;2;2;2;1;2;1;1;2;2;2;2;2;2;2;3;3;2;3;3;3;4;3;1;2;2;1;1;2;2;1;1;2;1;2;2;0;0;0;0;.d;0;0;.d;0;0;0;0;0;0;0;0;0;0;0;0;0;0;0;0;0;0;0;0;0;0;0;0;0;0;0;0;0;0;0;3;3;4;1;1;4;2;53;4;2;2;1;2;.a;2;3;10;1;1;;;2;Duen…	5128	5	2	3	10	2	8	2	8	6	6	10	10	0	0	0	0	28	28	26	30	100	1	1	1	0	1	1	1	1	2	3	1	1	1	2	1	1	1	0	1	1	0	0	1	1	1	0	0
;;5;2;3;10;0;10;8;2;10;-6;10;10;-8;8;0;-16;30;10;100;20;70;1;1;1;0;1;1;2;2;1;1;1;1;1;2;1;1;1;0;1;1;0;0;1;1;1;0;1;1;1;0;1;0;0;0;3;3;3;4;4;3;4;1;2;1;1;1;1;5;3;2;1;3;3;2;4;4;4;2;1;1;1;1;2;2;3;1;1;1;1;1;3;3;1;2;2;2;4;3;4;3;1;2;1;4;4;3;4;4;4;4;3;2;4;4;4;3;3;3;1;1;2;2;2;2;3;3;2;2;1;0;0;0;0;1;1;0;0;0;0;0;0;0;0;0;0;0;0;0;0;0;0;0;0;0;0;0;1;0;0;1;0;0;0;0;0;0;0;3;1;1;1;1;4;2;54;3;2;1;2;2;.a;2;3;10;1;1;2;;2;…	5129	5	2	3	10	0	10	8	2	10	-6	10	10	-8	8	0	-16	30	10	100	20	70	1	1	1	0	1	1	2	2	1	1	1	1	1	2	1	1	1	0	1	1	0	0	1	1	1	0	1
;;5;2;3;10;3;3;0;0;0;0;6;0;-3;-3;-6;0;30;30;110;30;110;1;1;1;0;1;1;1;1;1;3;1;1;1;3;1;1;1;0;1;1;0;0;1;1;1;0;0;1;1;0;1;0;0;0;3;4;4;3;4;5;4;2;2;1;1;1;2;4;3;3;1;4;4;4;4;3;4;2;2;1;1;2;2;2;4;1;1;1;2;1;3;3;2;2;2;2;1;1;1;1;2;2;1;3;3;2;3;3;3;4;3;3;4;4;3;2;2;2;1;1;2;2;1;2;2;2;2;2;0;0;0;0;0;0;0;0;0;0;0;0;0;0;0;0;0;0;0;0;0;0;0;0;0;0;0;0;0;0;0;0;0;0;0;0;0;0;0;2;1;4;1;1;3;2;70;3;2;2;1;2;.a;2;5;10;;;;;5;Supervi…	5130	5	2	3	10	3	3	0	0	0	0	6	0	-3	-3	-6	0	30	30	110	30	110	1	1	1	0	1	1	1	1	1	3	1	1	1	3	1	1	1	0	1	1	0	0	1	1	1	0	0
;;5;2;3;5;3;5;2;6;2;4;8;8;1;-1;0;2;15;15;90;20;80;1;1;1;0;1;1;1;1;2;2;1;1;1;2;1;1;0;0;0;0;0;0;1;1;0;0;1;0;1;0;1;0;0;0;2;3;5;4;4;4;4;1;2;1;1;1;1;2;2;2;1;;3;4;4;4;3;2;1;1;1;1;2;2;3;1;1;1;2;1;1;3;1;2;2;2;2;2;2;2;1;2;1;4;4;3;4;4;3;3;4;2;4;4;3;2;3;3;1;1;2;2;2;3;2;2;2;2;0;0;0;1;0;0;0;1;0;0;0;0;0;0;0;0;0;0;0;.d;0;.d;0;0;1;0;0;0;.d;0;.d;0;0;0;.d;0;.d;0;0;3;1;4;2;1;2;2;62;4;2;2;1;2;.a;2;5;9;1;1;;;3;Admini…	5131	5	2	3	5	3	5	2	6	2	4	8	8	1	-1	0	2	15	15	90	20	80	1	1	1	0	1	1	1	1	2	2	1	1	1	2	1	1	0	0	0	0	0	0	1	1	0	0	1
;;5;2;3;8;0;10;7;0;10;-7;10;7;-10;7;-3;-17;25;30;75;28;45;1;1;1;0;1;1;1;2;1;3;1;1;1;3;1;0;0;0;1;0;0;0;1;0;0;0;0;1;0;0;1;0;0;0;3;4;5;3;4;3;3;2;2;1;1;1;1;3;3;3;1;4;4;4;4;3;3;2;1;1;1;1;3;2;3;1;1;1;2;1;1;3;2;2;2;2;3;1;3;1;2;2;1;4;4;3;4;4;3;3;3;2;4;4;3;2;2;2;1;1;2;2;;2;2;2;2;2;0;0;0;0;0;0;0;0;0;0;0;0;0;0;0;0;0;0;0;0;0;0;0;0;0;0;0;0;0;0;0;0;0;0;0;0;0;0;0;3;3;3;1;1;3;2;60;4;2;2;2;2;.a;2;6;8;2;2;2;;5;Emp…	5132	5	2	3	8	0	10	7	0	10	-7	10	7	-10	7	-3	-17	25	30	75	28	45	1	1	1	0	1	1	1	2	1	3	1	1	1	3	1	0	0	0	1	0	0	0	1	0	0	0	0
;;5;2;3;10;3;7;3;7;4;4;10;10;0;0;0;0;24;15;80;17;70;2;1;1;0;1;1;2;3;2;4;1;1;1;3;1;0;0;0;1;0;0;0;1;0;0;0;.d;0;0;0;1;0;0;0;3;4;4;2;3;1;2;2;2;1;1;3;2;4;3;3;1;2;1;1;4;4;4;2;2;1;1;1;3;2;3;1;1;1;3;1;3;3;1;2;2;1;1;1;1;1;1;2;2;4;4;1;4;4;1;4;4;1;4;4;4;2;1;2;1;1;1;1;2;1;1;1;1;2;.d;0;0;0;0;0;.d;0;0;0;0;0;0;0;0;0;0;0;0;0;0;.d;0;0;0;0;0;0;0;0;0;0;0;0;0;0;.d;0;0;1;1;4;1;1;4;1;51;3;2;2;2;2;.a;2;3;10;1;2;2;;5;Pr…	5133	5	2	3	10	3	7	3	7	4	4	10	10	0	0	0	0	24	15	80	17	70	2	1	1	0	1	1	2	3	2	4	1	1	1	3	1	0	0	0	1	0	0	0	1	0	0	0	.d
;;5;2;3;5;3;4;3;4;1;1;7;7;0;0;0;0;15;10;40;10;40;1;1;1;0;1;1;1;1;2;3;1;1;1;1;1;1;1;0;1;0;0;0;1;0;0;0;0;1;0;0;1;0;0;0;4;3;3;2;4;3;3;1;2;;2;2;1;4;4;3;1;4;3;3;4;3;3;2;2;1;1;1;2;2;3;1;1;1;2;2;3;3;1;1;2;3;4;1;4;1;2;2;1;3;2;2;4;4;3;3;3;3;3;3;3;1;1;1;1;2;2;2;2;1;1;1;1;1;0;0;0;0;0;0;0;0;0;0;0;0;0;0;0;0;0;0;0;0;0;0;0;0;0;0;0;0;0;0;0;0;0;0;0;0;0;0;0;3;3;1;1;1;4;1;55;4;2;1;2;2;.a;2;1;10;1;;;;3;Ingenieria;0.…	5134	5	2	3	5	3	4	3	4	1	1	7	7	0	0	0	0	15	10	40	10	40	1	1	1	0	1	1	1	1	2	3	1	1	1	1	1	1	1	0	1	0	0	0	1	0	0	0	0
;;5;2;3;9;5;5;6;3;0;-3;10;9;-2;1;-1;-3;20;30;100;30;70;1;1;1;0;1;1;1;1;2;3;1;1;1;2;1;1;1;0;1;1;0;0;1;1;1;0;1;1;1;0;1;1;1;0;3;4;5;4;4;3;4;1;2;1;1;2;2;3;3;3;2;3;3;2;4;3;3;2;1;1;1;1;3;2;3;1;1;1;3;2;3;3;1;2;2;4;3;2;3;2;2;2;2;4;4;4;4;4;4;3;3;3;3;4;4;2;3;2;2;2;2;;2;2;2;2;2;2;0;0;0;0;0;1;0;0;0;0;0;0;0;0;0;0;0;0;0;0;0;0;0;0;0;0;0;0;0;0;0;0;0;0;0;0;0;0;0;3;1;3;1;1;3;2;54;2;;1;1;2;.a;2;5;5;1;;;;5;Emp. Admi…	5135	5	2	3	9	5	5	6	3	0	-3	10	9	-2	1	-1	-3	20	30	100	30	70	1	1	1	0	1	1	1	1	2	3	1	1	1	2	1	1	1	0	1	1	0	0	1	1	1	0	1
;;5;2;3;8;4;6;2;8;2;6;10;10;2;-2;0;4;24;24;90;24;100;1;1;1;0;1;1;2;2;2;2;3;1;1;2;1;1;0;0;1;0;0;0;1;1;0;0;1;0;0;0;1;0;0;0;3;4;4;4;4;2;2;2;2;2;1;2;2;3;3;2;1;3;2;3;4;4;2;2;1;1;1;1;3;2;2;1;1;1;1;1;3;3;1;2;2;2;1;2;1;1;2;1;2;2;4;3;4;4;3;3;4;2;4;3;3;2;2;2;1;1;2;2;3;2;2;1;2;2;0;0;0;0;0;0;0;0;0;0;0;0;0;0;0;0;0;0;0;0;0;1;0;0;0;0;0;0;0;0;0;0;0;0;0;0;0;0;0;3;3;4;1;1;4;1;56;4;2;2;2;2;.a;2;3;9;1;2;2;;3;Odontol…	5136	5	2	3	8	4	6	2	8	2	6	10	10	2	-2	0	4	24	24	90	24	100	1	1	1	0	1	1	2	2	2	2	3	1	1	2	1	1	0	0	1	0	0	0	1	1	0	0	1
;;5;2;4;10;1;8;1;8;7;7;9;9;0;0;0;0;30;9;80;3;88;1;1;1;0;1;1;1;1;4;4;4;1;1;5;1;1;1;0;1;1;0;0;1;1;0;0;0;0;0;0;0;0;0;0;3;4;4;2;4;4;4;1;1;2;1;2;1;4;3;3;4;1;1;1;4;3;4;2;;1;1;3;3;3;4;1;1;1;4;2;3;2;1;2;2;2;2;2;3;3;1;2;1;2;4;3;2;4;4;1;4;3;1;3;3;2;1;3;2;2;2;2;1;1;2;2;2;2;0;0;0;0;0;0;0;1;0;0;0;0;0;0;0;0;0;0;0;0;0;0;0;0;0;0;0;0;0;0;0;0;0;0;0;0;0;0;0;1;3;3;2;1;3;2;80;2;2;1;2;2;.a;3;1;7;2;1;2;;5;Empleada Admi…	5137	5	2	4	10	1	8	1	8	7	7	9	9	0	0	0	0	30	9	80	3	88	1	1	1	0	1	1	1	1	4	4	4	1	1	5	1	1	1	0	1	1	0	0	1	1	0	0	0
;;5;2;4;7;0;1;1;2;1;1;1;3;1;1;2;0;20;10;50;6;60;2;1;1;0;1;1;1;1;2;3;2;1;3;3;0;1;0;0;1;0;0;0;0;0;1;0;0;1;0;0;0;1;0;0;3;4;5;2;3;3;2;2;2;1;;2;3;3;2;3;1;4;3;3;4;3;3;2;3;1;1;1;2;1;2;1;1;1;1;1;1;3;1;;;2;2;2;2;2;1;2;2;3;2;2;3;2;2;4;3;2;4;4;3;2;2;2;1;1;2;2;1;1;1;1;2;2;0;0;0;0;0;0;0;0;0;0;0;0;0;0;0;0;0;0;0;0;0;0;0;0;0;0;0;0;0;0;0;0;0;0;0;0;0;0;0;2;2;4;1;1;4;2;81;2;2;2;1;2;.a;5;2;7;1;;;;9;Camarera;0.383722…	5138	5	2	4	7	0	1	1	2	1	1	1	3	1	1	2	0	20	10	50	6	60	2	1	1	0	1	1	1	1	2	3	2	1	3	3	0	1	0	0	1	0	0	0	0	0	1	0	0
;;5;2;4;9;1;7;3;4;6;1;8;7;-3;2;-1;-5;24;9;77;6;88;1;1;1;0;1;1;3;3;3;3;1;1;1;3;1;1;0;0;1;0;0;0;1;1;0;0;0;1;0;0;1;0;0;0;4;5;5;2;4;2;4;2;2;1;2;3;3;4;4;3;1;5;3;5;4;3;5;1;1;1;1;1;4;3;3;1;1;1;3;2;3;3;2;2;2;1;3;2;2;1;2;2;2;3;2;2;3;2;2;3;3;2;3;4;3;1;1;1;1;1;1;2;1;2;1;1;2;1;0;0;0;0;0;0;0;0;0;0;0;0;0;0;0;0;0;0;0;0;0;0;0;0;.d;0;0;0;0;0;0;0;0;0;.d;0;0;0;0;4;3;2;1;1;3;2;84;2;2;2;2;2;.a;3;1;6;2;2;2;;9;Empleada…	5139	5	2	4	9	1	7	3	4	6	1	8	7	-3	2	-1	-5	24	9	77	6	88	1	1	1	0	1	1	3	3	3	3	1	1	1	3	1	1	0	0	1	0	0	0	1	1	0	0	0
;;5;2;4;10;2;8;2;6;6;4;10;8;-2;0;-2;-2;30;6;72;9;60;1;1;1;0;1;1;1;1;;3;1;1;1;2;1;1;1;0;1;1;1;0;1;1;1;0;1;1;1;0;1;1;1;0;2;3;4;4;4;3;4;1;1;1;1;2;1;3;2;3;1;4;3;3;4;4;4;2;2;1;1;1;3;2;2;1;1;1;2;2;2;3;1;2;2;3;3;1;3;2;2;1;2;3;4;4;4;4;4;3;4;4;4;4;4;2;2;2;1;1;2;2;2;2;2;2;2;2;0;0;0;0;0;0;0;0;0;0;0;0;0;0;0;0;0;0;0;0;0;0;0;0;0;0;0;0;0;0;0;0;0;0;0;0;0;0;0;2;1;1;1;1;1;2;68;3;2;1;2;2;.a;3;3;9;1;2;2;;3;Docente;0…	5140	5	2	4	10	2	8	2	6	6	4	10	8	-2	0	-2	-2	30	6	72	9	60	1	1	1	0	1	1	1	1		3	1	1	1	2	1	1	1	0	1	1	1	0	1	1	1	0	1
;;5;2;4;3;3;1;2;2;-2;0;4;4;1;-1;0;2;20;25;11;6;15;1;1;1;0;1;1;1;1;2;3;1;1;1;2;1;1;0;0;1;1;0;0;1;1;1;0;1;1;1;0;1;1;0;0;2;3;4;3;3;3;3;1;1;1;1;2;1;3;2;2;1;3;2;1;2;1;2;2;1;1;1;1;2;1;2;1;1;1;1;1;1;2;1;2;2;2;1;2;1;2;2;2;2;4;4;4;4;4;4;4;4;3;4;4;3;2;2;3;2;2;2;2;2;1;2;2;2;3;0;0;0;0;0;0;0;1;0;0;0;0;0;0;0;0;0;0;0;0;0;0;0;0;0;0;0;0;0;0;0;0;0;0;0;0;0;1;0;2;3;2;1;1;4;2;76;5;2;2;2;2;.a;1;3;9;1;2;2;;3;Lic. En Le…	5141	5	2	4	3	3	1	2	2	-2	0	4	4	1	-1	0	2	20	25	11	6	15	1	1	1	0	1	1	1	1	2	3	1	1	1	2	1	1	0	0	1	1	0	0	1	1	1	0	1
;;5;2;4;5;3;4;3;3;1;0;7;6;-1;0;-1;-1;15;3;60;3;60;2;1;2;0;2;1;2;2;3;3;4;1;1;3;1;0;0;0;1;0;0;0;0;1;0;0;0;0;1;0;0;1;0;0;3;4;5;4;;3;2;2;2;1;1;1;1;3;3;3;1;3;4;4;4;4;3;2;2;1;1;1;2;1;2;1;1;1;2;1;2;3;1;2;2;2;4;2;2;1;2;2;1;4;4;4;4;3;3;4;3;3;4;3;2;1;2;2;3;2;2;2;1;2;2;2;2;2;0;0;0;0;0;0;0;0;0;1;0;0;0;0;0;0;0;0;0;0;0;0;0;0;0;0;0;0;0;0;0;0;0;0;0;0;0;0;0;4;3;4;4;1;4;1;79;2;1;2;1;2;.a;1;1;6;1;2;2;;7;Mecanico;0.…	5142	5	2	4	5	3	4	3	3	1	0	7	6	-1	0	-1	-1	15	3	60	3	60	2	1	2	0	2	1	2	2	3	3	4	1	1	3	1	0	0	0	1	0	0	0	0	1	0	0	0
;;5;2;4;6;0;6;1;0;6;-1;6;1;-6;1;-5;-7;10;12;40;5;20;1;1;1;1;1;1;1;1;5;3;1;5;1;3;1;1;0;0;1;0;0;0;1;1;1;0;0;1;0;0;1;1;0;0;3;4;5;4;4;5;3;1;2;1;2;4;5;5;5;2;3;2;2;1;3;1;4;2;2;1;1;1;3;3;4;1;1;1;4;3;4;3;2;2;2;1;2;3;1;3;2;2;2;2;4;2;1;4;2;2;3;1;1;3;3;1;1;2;1;1;2;1;1;2;2;1;2;2;0;0;0;0;0;0;0;0;0;0;0;0;0;0;0;0;0;0;0;0;0;0;0;0;0;0;0;0;0;0;0;0;0;0;0;0;0;0;0;1;4;2;2;3;3;1;74;1;2;2;2;2;.a;2;1;9;;;;;9;Maestranza;…	5143	5	2	4	6	0	6	1	0	6	-1	6	1	-6	1	-5	-7	10	12	40	5	20	1	1	1	1	1	1	1	1	5	3	1	5	1	3	1	1	0	0	1	0	0	0	1	1	1	0	0
;;5;2;4;8;4;2;4;3;-2;-1;6;7;1;0;1;1;22;18;30;15;40;1;1;1;0;1;1;2;1;3;3;1;1;1;1;1;1;0;0;0;0;0;0;1;1;0;0;0;1;0;0;1;1;0;0;2;5;5;3;4;3;4;1;2;1;1;1;1;2;2;2;2;2;;2;4;4;4;2;2;1;1;1;2;3;3;1;1;1;3;2;3;3;1;2;2;2;2;2;2;1;2;1;2;3;3;3;4;4;3;3;3;3;3;3;3;2;2;2;1;;2;2;2;1;2;2;2;2;0;0;0;0;0;0;0;0;0;0;0;0;0;0;0;0;0;0;0;0;0;0;0;0;0;0;0;0;0;0;0;0;0;0;0;0;0;0;0;3;3;2;2;2;3;1;50;2;2;1;2;;.a;3;3;7;1;1;2;;5;Comercio;0.3…	5144	5	2	4	8	4	2	4	3	-2	-1	6	7	1	0	1	1	22	18	30	15	40	1	1	1	0	1	1	2	1	3	3	1	1	1	1	1	1	0	0	0	0	0	0	1	1	0	0	0
;;5;1;5;5;4;3;4;3;-1;-1;7;7;0;0;0;0;15;20;50;10;50;2;1;2;0;1;1;1;1;1;1;1;1;1;1;1;1;1;0;1;1;0;0;1;1;1;0;1;1;1;0;1;0;0;0;3;4;3;4;4;3;4;2;2;1;1;2;2;2;3;3;1;3;2;4;4;3;4;2;2;1;1;1;2;2;3;1;1;1;2;1;3;3;1;2;2;4;2;1;1;2;2;1;2;3;2;3;3;3;4;3;4;2;3;4;3;1;3;3;1;1;2;2;2;2;2;1;2;2;0;0;0;1;0;1;1;0;0;0;0;0;0;0;0;0;0;0;0;0;0;0;0;0;0;0;0;0;0;0;0;0;0;0;0;0;0;0;0;1;1;3;1;1;3;1;87;2;2;2;1;1;.a;1;6;10;1;1;1;;;;0.383722…	5145	5	1	5	5	4	3	4	3	-1	-1	7	7	0	0	0	0	15	20	50	10	50	2	1	2	0	1	1	1	1	1	1	1	1	1	1	1	1	1	0	1	1	0	0	1	1	1	0	1
;;5;1;5;10;2;2;2;2;0;0;4;4;0;0;0;0;20;28;28;28;28;1;1;1;1;1;1;1;1;3;4;2;1;1;2;1;1;1;0;1;1;0;0;1;1;1;0;0;0;0;1;1;1;1;0;3;5;5;3;4;4;4;1;2;1;1;1;2;2;3;2;1;3;1;1;4;2;1;1;4;1;1;1;3;1;3;1;1;1;2;1;1;3;1;2;2;3;4;2;4;2;2;1;2;4;4;4;4;4;4;4;4;3;4;4;4;2;1;3;1;1;2;2;1;1;2;1;2;2;0;0;0;0;0;0;1;0;0;0;0;0;0;0;0;0;0;0;0;0;0;0;0;0;0;0;0;0;0;0;0;0;0;0;0;0;0;0;0;1;1;1;1;1;2;1;73;2;2;2;2;2;.a;2;2;8;2;2;;;5;Telemarkete…	5146	5	1	5	10	2	2	2	2	0	0	4	4	0	0	0	0	20	28	28	28	28	1	1	1	1	1	1	1	1	3	4	2	1	1	2	1	1	1	0	1	1	0	0	1	1	1	0	0
;;5;1;5;8;5;4;4;4;-1;0;9;8;0;-1;-1;1;20;12;60;15;40;2;2;2;0;1;1;1;1;2;4;1;1;3;4;1;0;0;0;1;0;0;0;1;0;1;0;0;0;0;1;0;0;0;1;3;4;4;2;3;2;4;2;2;1;1;2;2;4;3;2;2;2;2;1;4;2;4;2;2;1;1;1;2;2;2;1;1;1;3;1;2;3;1;2;2;2;3;1;2;1;2;1;2;3;3;2;3;4;2;3;3;1;3;3;2;1;2;2;1;1;2;2;2;1;1;2;2;2;0;0;0;0;0;0;0;0;0;0;0;0;0;0;0;0;0;0;0;0;0;0;0;0;0;0;0;0;0;0;0;0;0;0;0;0;0;0;0;3;2;3;1;1;4;2;60;4;2;2;2;2;.a;2;1;10;1;1;2;;3;Docente…	5147	5	1	5	8	5	4	4	4	-1	0	9	8	0	-1	-1	1	20	12	60	15	40	2	2	2	0	1	1	1	1	2	4	1	1	3	4	1	0	0	0	1	0	0	0	1	0	1	0	0
;;5;1;5;5;4;2;3;3;-2;0;6;6;1;-1;0;2;15;9;30;9;35;1;1;1;0;1;1;2;3;4;4;1;1;1;3;1;1;0;0;1;0;0;0;1;0;0;0;0;0;0;1;1;0;0;0;3;4;5;3;4;1;3;2;2;1;2;2;3;4;4;2;1;3;2;2;4;3;3;2;4;1;3;1;3;;3;1;3;1;3;;3;3;1;2;2;1;2;2;2;2;2;2;2;4;4;2;4;4;2;4;4;2;4;4;3;2;1;2;1;1;2;2;1;1;2;1;1;1;0;0;0;0;0;0;0;0;0;0;0;0;0;0;0;0;0;0;0;0;0;0;0;0;0;0;0;0;0;0;0;0;0;0;0;0;0;0;0;2;4;4;2;1;3;1;56;2;2;2;2;2;.a;3;2;7;1;1;;;5;Ventas;0.38372…	5148	5	1	5	5	4	2	3	3	-2	0	6	6	1	-1	0	2	15	9	30	9	35	1	1	1	0	1	1	2	3	4	4	1	1	1	3	1	1	0	0	1	0	0	0	1	0	0	0	0
;;5;1;5;5;2;2;3;3;0;0;4;6;1;1;2;0;15;20;40;25;40;1;1;1;0;1;1;1;1;2;3;3;1;2;2;1;0;1;0;1;1;0;0;1;0;1;0;0;0;1;0;1;0;0;0;3;3;4;4;4;2;3;2;2;1;1;1;2;3;2;3;1;1;2;1;4;1;3;2;2;1;1;1;2;3;3;1;1;1;3;2;3;3;1;2;2;2;4;2;4;1;2;1;2;4;4;4;4;4;4;4;4;4;4;4;4;2;2;3;1;1;1;2;2;3;3;1;2;3;0;0;0;0;0;0;0;1;0;0;0;0;0;0;0;0;0;0;0;0;0;0;0;0;0;1;0;0;0;1;0;0;0;0;0;0;0;1;0;4;4;4;2;1;3;2;53;3;2;1;1;2;.a;2;3;10;1;2;2;;;;0.3837227;…	5149	5	1	5	5	2	2	3	3	0	0	4	6	1	1	2	0	15	20	40	25	40	1	1	1	0	1	1	1	1	2	3	3	1	2	2	1	0	1	0	1	1	0	0	1	0	1	0	0
;;5;1;5;5;3;3;4;2;0;-2;6;6;-1;1;0;-2;15;9;50;18;60;1;1;1;1;1;1;1;1;1;3;1;1;1;3;1;1;1;0;1;0;0;0;1;0;0;0;1;0;0;0;1;0;0;0;2;5;5;2;3;4;4;1;2;1;1;2;3;4;3;2;1;3;3;3;4;1;4;2;4;1;2;1;3;.d;3;1;1;1;3;2;3;3;2;2;2;1;3;1;2;1;1;2;2;1;4;2;2;4;1;2;4;1;3;4;2;1;2;2;1;1;2;2;1;1;2;1;2;2;0;0;0;0;0;0;0;0;0;0;0;0;0;0;0;0;0;0;0;0;0;0;0;0;0;0;0;0;0;0;0;0;0;0;0;0;0;0;0;4;3;3;2;2;4;2;60;3;2;1;2;2;.a;2;2;8;2;2;2;;5;Empleada…	5150	5	1	5	5	3	3	4	2	0	-2	6	6	-1	1	0	-2	15	9	50	18	60	1	1	1	1	1	1	1	1	1	3	1	1	1	3	1	1	1	0	1	0	0	0	1	0	0	0	1
;;5;1;5;10;2;8;0;10;6;10;10;10;2;-2;0;4;30;10;88;0;110;1;1;1;1;1;1;1;1;2;3;3;1;3;1;1;1;0;0;1;0;0;0;1;1;1;0;0;1;0;0;1;1;0;0;2;3;4;4;4;3;4;1;1;2;2;1;2;3;2;3;2;3;2;1;4;4;4;2;3;1;1;1;2;2;2;1;1;1;2;1;2;3;1;2;2;3;2;2;3;2;1;1;2;4;4;4;4;4;4;3;4;4;4;4;4;2;1;2;1;1;2;3;3;1;3;1;2;2;0;0;0;0;0;0;.d;0;0;0;0;0;0;0;0;0;0;0;1;0;1;1;0;0;0;0;0;1;0;0;0;0;0;0;0;0;0;0;0;3;2;3;1;1;4;2;56;4;2;2;2;2;.a;3;3;10;1;1;;;3;Abog…	5151	5	1	5	10	2	8	0	10	6	10	10	10	2	-2	0	4	30	10	88	0	110	1	1	1	1	1	1	1	1	2	3	3	1	3	1	1	1	0	0	1	0	0	0	1	1	1	0	0
;;5;1;5;5;3;5;3;5;2;2;8;8;0;0;0;0;15;9;44;9;50;1;1;1;0;1;1;1;1;5;4;2;2;2;4;1;0;0;0;1;1;0;0;1;0;1;0;.d;.d;0;0;0;0;0;1;3;5;5;2;2;2;2;2;2;1;1;3;4;4;3;2;1;5;5;5;4;3;3;2;3;1;1;1;3;3;3;1;1;3;4;4;.d;3;2;2;2;2;3;2;2;2;2;1;2;1;4;2;1;4;2;4;3;2;2;3;3;1;1;2;1;1;2;2;1;2;2;1;1;1;0;0;0;0;0;0;0;0;0;0;0;0;0;0;0;0;0;0;0;0;0;0;0;0;0;0;0;0;0;0;0;0;0;0;0;0;0;0;0;1;1;3;1;1;3;2;82;3;2;2;1;2;.a;1;6;10;2;2;2;;3;Apoyo esc…	5152	5	1	5	5	3	5	3	5	2	2	8	8	0	0	0	0	15	9	44	9	50	1	1	1	0	1	1	1	1	5	4	2	2	2	4	1	0	0	0	1	1	0	0	1	0	1	0	.d
;;5;1;5;9;2;8;3;7;6;4;10;10;-1;1;0;-2;24;14;95;20;100;1;1;1;0;1;1;1;1;3;3;1;1;1;3;1;1;1;0;1;1;0;0;1;1;1;0;1;1;0;0;1;1;0;0;1;4;5;3;4;2;2;1;1;1;1;3;1;3;3;3;1;4;3;3;;4;4;2;2;1;1;1;3;3;3;1;1;1;3;2;3;3;1;2;2;2;4;2;3;1;1;2;1;4;4;3;4;4;3;4;3;2;4;4;4;2;3;2;1;1;2;2;1;2;2;1;2;2;0;0;0;0;0;1;0;0;0;0;0;0;0;0;0;0;0;0;0;0;0;0;0;0;0;0;0;0;0;0;0;0;0;0;0;0;0;0;0;1;2;3;1;1;4;1;81;2;2;2;2;2;.a;1;6;10;1;1;2;;5;Ventas…	5153	5	1	5	9	2	8	3	7	6	4	10	10	-1	1	0	-2	24	14	95	20	100	1	1	1	0	1	1	1	1	3	3	1	1	1	3	1	1	1	0	1	1	0	0	1	1	1	0	1
;;5;1;5;10;2;8;0;10;6;10;10;10;2;-2;0;4;30;6;100;0;110;1;1;1;0;1;2;1;1;2;2;1;1;2;2;0;1;0;0;1;0;0;0;1;0;1;0;1;0;0;0;1;0;0;0;3;4;4;3;3;2;2;2;2;1;1;3;2;3;3;2;2;3;3;3;4;3;4;2;1;1;1;2;3;3;.d;1;1;1;3;2;3;3;1;2;2;3;4;2;2;2;2;1;2;3;3;3;3;3;3;3;3;3;3;3;3;2;2;2;2;1;2;2;3;2;3;1;2;2;0;0;0;0;0;0;0;0;0;0;0;0;0;0;0;0;0;0;0;0;0;0;1;0;0;0;0;0;1;0;0;0;0;0;0;0;0;0;0;3;3;4;2;2;3;1;65;4;2;2;2;2;.a;2;1;9;1;;;;3;Contad…	5154	5	1	5	10	2	8	0	10	6	10	10	10	2	-2	0	4	30	6	100	0	110	1	1	1	0	1	2	1	1	2	2	1	1	2	2	0	1	0	0	1	0	0	0	1	0	1	0	1
;;5;1;5;0;0;10;0;10;10;10;10;10;0;0;0;0;20;5;70;5;70;1;1;1;0;1;1;2;2;5;3;1;1;2;3;1;1;1;0;1;1;0;0;1;1;1;0;0;1;1;0;1;1;1;0;3;4;5;2;4;2;4;2;2;1;1;1;4;3;3;3;1;3;2;2;4;3;3;2;2;1;1;1;2;3;3;1;1;1;3;2;3;3;1;2;2;4;4;1;3;1;1;2;2;1;3;2;1;4;2;2;3;2;3;4;3;1;2;2;1;1;1;1;1;1;1;1;2;1;0;0;0;0;0;0;0;0;0;0;0;0;0;0;0;0;0;0;0;0;0;0;0;0;0;0;0;0;0;0;0;0;0;0;0;0;0;0;0;3;3;1;2;2;3;2;77;4;2;2;2;2;.a;1;1;8;1;2;2;;3;Lic. En…	5155	5	1	5	0	0	10	0	10	10	10	10	10	0	0	0	0	20	5	70	5	70	1	1	1	0	1	1	2	2	5	3	1	1	2	3	1	1	1	0	1	1	0	0	1	1	1	0	0
;;5;1;5;6;4;3;2;5;-1;3;7;7;2;-2;0;4;18;15;33;12;44;1;1;1;0;1;1;1;1;2;4;1;1;2;3;1;1;1;0;1;0;0;0;1;1;1;0;0;0;0;1;1;0;0;0;3;4;4;5;4;3;4;2;2;1;1;3;2;4;4;3;2;3;2;1;4;3;5;2;3;1;1;1;2;2;3;1;1;1;2;1;1;3;2;2;2;2;2;1;1;1;2;2;2;1;1;1;1;2;1;2;2;1;3;2;1;2;2;2;1;2;2;2;1;1;2;1;2;2;0;0;0;0;0;0;0;0;0;0;0;0;0;0;0;0;0;0;0;0;0;0;0;0;0;0;0;0;0;0;0;0;0;0;0;0;0;0;0;2;2;3;2;2;3;1;61;3;2;2;2;2;.a;5;1;10;1;1;;;5;Empleado …	5156	5	1	5	6	4	3	2	5	-1	3	7	7	2	-2	0	4	18	15	33	12	44	1	1	1	0	1	1	1	1	2	4	1	1	2	3	1	1	1	0	1	0	0	0	1	1	1	0	0
;;5;1;6;0;0;0;0;0;0;0;0;0;0;0;0;0;15;9;22;6;0;1;1;1;1;1;1;1;2;3;4;1;1;1;3;1;0;0;0;1;0;0;0;1;0;0;0;0;0;0;1;1;0;0;0;4;5;5;2;4;3;3;2;2;1;2;1;3;4;4;4;1;3;3;1;4;2;4;2;1;1;1;1;3;2;3;1;1;1;2;1;3;3;2;2;2;2;2;1;2;1;2;1;2;2;2;1;2;2;2;2;2;2;2;2;2;2;1;2;1;1;1;2;1;1;1;1;1;1;0;0;0;0;0;0;0;0;0;0;0;0;0;0;0;0;0;0;0;0;0;0;0;0;0;0;0;0;0;0;0;0;0;0;0;0;0;0;0;2;3;4;2;2;2;2;79;1;2;2;2;2;.a;2;2;9;2;2;2;;5;Empleada de fa…	5157	5	1	6	0	0	0	0	0	0	0	0	0	0	0	0	0	15	9	22	6	0	1	1	1	1	1	1	1	2	3	4	1	1	1	3	1	0	0	0	1	0	0	0	1	0	0	0	0
;;5;1;6;5;2;7;2;7;5;5;9;9;0;0;0;0;20;15;85;20;30;1;1;1;0;1;2;2;1;5;5;5;2;1;5;1;1;0;0;1;0;0;0;1;1;1;0;0;0;0;1;0;0;0;1;3;5;5;4;4;5;4;1;2;1;1;2;4;4;3;3;1;5;3;5;4;4;4;2;4;1;3;1;4;.d;3;1;1;1;3;1;1;3;2;2;2;1;2;1;2;1;1;2;1;3;4;4;2;2;2;3;4;2;3;4;3;2;1;2;1;1;2;3;2;1;2;1;2;2;0;0;0;0;0;0;0;0;0;0;0;0;0;0;0;0;0;0;1;1;1;0;0;0;0;0;0;0;0;0;0;0;0;0;0;0;0;0;0;1;1;1;1;1;3;1;63;1;2;2;2;2;.a;1;1;6;;;;;5;Empleado Muni…	5158	5	1	6	5	2	7	2	7	5	5	9	9	0	0	0	0	20	15	85	20	30	1	1	1	0	1	2	2	1	5	5	5	2	1	5	1	1	0	0	1	0	0	0	1	1	1	0	0
;;5;1;6;6;3;4;3;3;1;0;7;6;-1;0;-1;-1;15;12;55;12;33;1;1;1;0;1;1;1;1;2;3;1;1;1;3;1;1;0;0;1;0;0;0;1;1;1;0;0;1;0;0;1;1;0;0;3;4;4;3;4;3;4;1;2;1;1;1;2;3;2;3;1;3;3;3;4;4;4;1;1;1;1;1;3;2;3;1;1;1;3;2;3;3;1;2;2;2;3;2;3;2;2;1;1;3;3;2;3;3;2;3;3;3;3;3;3;2;3;2;2;2;3;3;2;1;2;2;2;3;0;0;0;0;1;0;0;0;0;0;0;0;0;0;0;0;0;1;0;0;1;0;0;0;0;0;0;0;0;0;0;0;0;0;0;0;0;1;0;2;2;3;1;1;3;2;50;3;2;2;1;1;.a;3;1;9;1;1;;;5;Tesoreria…	5159	5	1	6	6	3	4	3	3	1	0	7	6	-1	0	-1	-1	15	12	55	12	33	1	1	1	0	1	1	1	1	2	3	1	1	1	3	1	1	0	0	1	0	0	0	1	1	1	0	0
;;5;1;6;8;2;6;2;6;4;4;8;8;0;0;0;0;12;9;44;;;1;1;;1;1;1;1;1;3;;;1;1;2;1;0;0;0;1;0;0;0;1;1;1;0;0;0;0;1;1;0;0;0;3;5;4;3;3;4;4;2;2;1;1;2;3;3;3;1;1;3;;2;4;4;4;2;1;1;1;1;3;2;3;1;1;1;3;2;1;2;1;2;2;2;3;2;2;1;2;1;2;1;4;4;2;4;4;4;4;3;2;2;2;2;1;3;1;1;2;2;3;2;3;1;2;2;0;0;0;0;0;0;0;0;0;0;0;0;0;0;0;0;0;0;0;0;0;0;0;1;0;0;0;0;0;1;0;0;0;0;0;0;0;0;0;1;3;2;1;1;2;1;79;4;2;2;1;2;.a;2;1;9;1;2;2;;5;Empleado Administrat…	5160	5	1	6	8	2	6	2	6	4	4	8	8	0	0	0	0	12	9	44			1	1		1	1	1	1	1	3			1	1	2	1	0	0	0	1	0	0	0	1	1	1	0	0
;;5;1;6;5;3;4;4;3;1;-1;7;7;-1;1;0;-2;15;12;44;16;33;1;1;1;0;1;1;1;1;1;4;1;1;4;1;0;1;0;1;1;0;0;0;1;1;1;0;0;0;0;1;1;1;0;0;3;4;5;3;3;2;4;2;2;1;1;2;2;4;4;4;1;4;3;3;4;4;4;1;4;1;1;1;3;1;3;1;1;1;2;1;3;3;2;2;2;2;2;2;2;2;1;2;2;4;4;3;4;4;3;4;4;3;4;3;3;2;2;2;2;1;2;2;2;1;1;2;2;2;0;0;0;0;0;0;0;0;0;0;0;0;0;0;0;0;0;0;0;0;0;0;0;0;0;0;0;0;0;0;0;0;0;0;0;0;0;0;0;2;3;1;1;1;4;1;70;3;2;2;2;2;.a;2;1;7;2;2;2;;5;Tecnico …	5161	5	1	6	5	3	4	4	3	1	-1	7	7	-1	1	0	-2	15	12	44	16	33	1	1	1	0	1	1	1	1	1	4	1	1	4	1	0	1	0	1	1	0	0	0	1	1	1	0	0
;;5;1;6;7;5;2;5;2;-3;-3;7;7;0;0;0;0;13;13;22;12;19;1;2;1;0;1;5;1;1;3;4;1;1;3;4;1;0;0;0;0;0;0;1;1;0;0;0;0;0;0;1;0;0;0;1;3;4;;4;4;4;4;2;2;1;1;3;3;3;4;3;1;2;1;1;4;1;3;2;4;1;1;1;4;2;3;1;1;1;4;2;3;2;2;2;2;2;3;2;2;2;1;2;2;4;3;3;4;4;4;4;4;3;4;4;3;2;1;3;2;2;2;2;3;2;3;2;3;2;0;0;0;0;0;0;0;1;0;0;0;0;0;0;0;0;0;0;0;0;0;0;0;0;0;0;0;0;1;0;0;0;0;0;1;0;0;0;0;2;4;2;2;1;4;1;82;2;2;2;2;2;.a;1;3;10;2;2;2;;3;Profesor …	5162	5	1	6	7	5	2	5	2	-3	-3	7	7	0	0	0	0	13	13	22	12	19	1	2	1	0	1	5	1	1	3	4	1	1	3	4	1	0	0	0	0	0	0	1	1	0	0	0	0
;;5;1;6;4;3;4;4;3;1;-1;7;7;-1;1;0;-2;15;10;10;10;10;1;1;1;0;1;1;1;1;2;3;1;1;1;1;1;1;0;0;1;1;0;0;1;1;1;0;1;1;0;0;1;1;0;0;2;3;4;4;4;2;4;2;2;1;1;1;1;2;3;3;2;3;2;2;4;4;4;2;2;1;1;1;2;3;3;1;1;1;3;4;3;3;1;2;2;2;2;1;2;1;2;2;1;3;4;3;3;4;3;3;4;3;4;4;3;3;2;2;1;1;2;2;3;2;3;1;2;2;1;0;0;0;0;0;0;0;0;0;0;0;0;0;0;0;0;0;0;0;0;1;1;0;0;0;0;1;0;0;0;0;0;0;0;0;0;0;0;4;3;3;2;1;3;1;44;4;2;2;2;2;.a;2;3;10;1;1;2;;3;Abogado…	5163	5	1	6	4	3	4	4	3	1	-1	7	7	-1	1	0	-2	15	10	10	10	10	1	1	1	0	1	1	1	1	2	3	1	1	1	1	1	1	0	0	1	1	0	0	1	1	1	0	1
[truncated: 343 more rows]
[truncated: 146 more columns]
