# Supplementary material for: Social identity mediates the positive effect of globalization on individual cooperation: Results from international experiments
Source: PLoS One. 2018 Dec 14;13(12):e0206819. doi: 10.1371/journal.pone.0206819 (PMC6294391; doi:10.1371/journal.pone.0206819)
Supplement: S1 Data — (ZIP) [file pone.0206819.s005.zip › Data/GCSI_Econometric_Mediation_analysis.txt]

*Insert here path to folder where data are stored
cd "..."
clear

************************************
*********     DATA     *************
************************************

do "GCSI_var_construction.txt"

log using "GCSI Output.smcl", replace

* Reg 1: Basic model +  CGI

xi: tobit glob_si_ind IGI forimm_e gender  educ_medium educ_high age_medium age_high income_medium income_high   city CGI, ll ul robust
outreg2 using "GCT_Regs_Glob_We",  e(all) excel replace

* Reg 2: Basic model +  CGI + other SI measures

xi: tobit glob_si_ind nation_si_ind local_si_ind IGI forimm_e gender  educ_medium educ_high age_medium age_high income_medium income_high   city CGI, ll ul robust
outreg2 using "GCT_Regs_Glob_We",  e(all) excel


* Reg 3: Basic model +  country dummies + other SI measures

xi: tobit glob_si_ind nation_si_ind local_si_ind IGI forimm_e gender  educ_medium educ_high age_medium age_high income_medium income_high   city ZAF_dum ARG_dum RUS_dum ITA_dum USA_dum, ll ul robust
outreg2 using "GCT_Regs_Glob_We",  e(all) excel
lincom  ZAF_dum- ARG_dum
lincom  ZAF_dum- RUS_dum
lincom  ZAF_dum- ITA_dum
lincom  ZAF_dum- USA_dum

lincom  ARG_dum- RUS_dum
lincom  ARG_dum- ITA_dum
lincom  ARG_dum- USA_dum

lincom  RUS_dum- ITA_dum
lincom  RUS_dum- USA_dum

lincom  ITA_dum- USA_dum

lincom  ZAF_dum- ARG_dum
lincom  ZAF_dum- RUS_dum
lincom  ZAF_dum- ITA_dum
lincom  ZAF_dum- USA_dum

lincom  ARG_dum- RUS_dum
lincom  ARG_dum- ITA_dum
lincom  ARG_dum- USA_dum

lincom  RUS_dum- ITA_dum
lincom  RUS_dum- USA_dum

lincom  ITA_dum- USA_dum


* Reg 4: Basic model + other social identity measures + globalisation + attitudinal globalisation + association participation

xi: tobit glob_si_ind nation_si_ind local_si_ind IGI forimm_e  glob_aware_ind  waylife  entry  conn_eb gender assoc_memb educ_medium educ_high age_medium age_high income_medium income_high self_emp unemp divor  city ZAF_dum ARG_dum RUS_dum ITA_dum USA_dum, ll ul robust

outreg2 using "GCT_Regs_Glob_We",  e(all) excel
lincom  ZAF_dum- ARG_dum
lincom  ZAF_dum- RUS_dum
lincom  ZAF_dum- ITA_dum
lincom  ZAF_dum- USA_dum

lincom  ARG_dum- RUS_dum
lincom  ARG_dum- ITA_dum
lincom  ARG_dum- USA_dum

lincom  RUS_dum- ITA_dum
lincom  RUS_dum- USA_dum

lincom  ITA_dum- USA_dum

lincom  ZAF_dum- ARG_dum
lincom  ZAF_dum- RUS_dum
lincom  ZAF_dum- ITA_dum
lincom  ZAF_dum- USA_dum

lincom  ARG_dum- RUS_dum
lincom  ARG_dum- ITA_dum
lincom  ARG_dum- USA_dum

lincom  RUS_dum- ITA_dum
lincom  RUS_dum- USA_dum

lincom  ITA_dum- USA_dum


 
* 6 regs behind mediation

* Reg 1 IGI on world3
ologit world3 IGI glob_aware_ind nation_si_ind local_si_ind  local1 city gender educ_medium educ_high age_medium age_high income_medium income_high self_emp unemp divor RUS_dum ZAF_dum USA_dum ARG_dum ITA_dum , robust
 outreg2 using "GCT_Regressions_globWe_mediation",  e(all) excel replace

* Reg 2 IGI on global_si
tobit glob_si_ind IGI glob_aware_ind nation_si_ind local_si_ind  local1 city gender educ_medium educ_high age_medium age_high income_medium income_high self_emp unemp divor RUS_dum ZAF_dum USA_dum ARG_dum ITA_dum , ll ul robust
 outreg2 using "GCT_Regressions_globWe_mediation",  e(all) excel

* Reg 3 IGI & global_si on world3
ologit world3 glob_si_ind IGI glob_aware_ind nation_si_ind local_si_ind  local1 city gender educ_medium educ_high age_medium age_high income_medium income_high self_emp unemp divor RUS_dum ZAF_dum USA_dum ARG_dum ITA_dum , robust
 outreg2 using "GCT_Regressions_globWe_mediation",  e(all) excel

* Reg 4 IGI & global_si on world3 with interaction global si highly globalised countries
ologit world3 glob_si_ind IGI glob_aware_ind nation_si_ind local_si_ind  local1 city gender educ_medium educ_high age_medium age_high income_medium income_high self_emp unemp divor high_glob glob_si_ind_X_high_glob, robust
 outreg2 using "GCT_Regressions_globWe_mediation",  e(all) excel

* Reg 5 IGI & global_si on personal3 with interaction global si highly globalised countries
ologit personal3 IGI glob_aware_ind nation_si_ind local_si_ind  local1 city gender educ_medium educ_high age_medium age_high income_medium income_high self_emp unemp divor RUS_dum ZAF_dum USA_dum ARG_dum ITA_dum , robust
 outreg2 using "GCT_Regressions_globWe_mediation",  e(all) excel

* Reg 6 IGI & global_si on local3  with interaction global si highly globalised countries
ologit local3 IGI glob_aware_ind nation_si_ind local_si_ind  local1 city gender educ_medium educ_high age_medium age_high income_medium income_high self_emp unemp divor RUS_dum ZAF_dum USA_dum ARG_dum ITA_dum , robust
 outreg2 using "GCT_Regressions_globWe_mediation",  e(all) excel

 
**************************************************************
********Mediation analyses with all standardised vars**********
**************************************************************

* Mediation analysis for IGI (without association membership)

sgmediation world3, mv(glob_si_ind_std )  iv(IGI_std) cv( glob_aware_ind_std nation_si_ind_std local_si_ind_std  local1_std city_std gender_std educ_medium_std educ_high_std age_medium_std age_high_std income_medium_std income_high_std self_emp_std unemp_std divor_std RUS_dum_std ZAF_dum_std USA_dum_std ARG_dum_std ITA_dum_std ) 

bootstrap r(ind_eff) r(dir_eff), reps(1000): sgmediation  world3, mv( glob_si_ind_std )  iv(IGI_std) cv( glob_aware_ind_std nation_si_ind_std local_si_ind_std  local1_std city_std gender_std educ_medium_std educ_high_std age_medium_std age_high_std income_medium_std income_high_std self_emp_std unemp_std divor_std RUS_dum_std ZAF_dum_std USA_dum_std ARG_dum_std ITA_dum_std ) 


 ********************************************
 * Mediation analysis for IGI (with association membership)

sgmediation world3, mv(glob_si_ind_std )  iv(IGI_std) cv(assoc_memb_std glob_aware_ind_std nation_si_ind_std local_si_ind_std  local1_std city_std gender_std educ_medium_std educ_high_std age_medium_std age_high_std income_medium_std income_high_std self_emp_std unemp_std divor_std RUS_dum_std ZAF_dum_std USA_dum_std ARG_dum_std ITA_dum_std ) 

 bootstrap r(ind_eff) r(dir_eff), reps(1000): sgmediation  world3, mv( glob_si_ind_std )  iv(IGI_std) cv(assoc_memb_std glob_aware_ind_std nation_si_ind_std local_si_ind_std  local1_std city_std gender_std educ_medium_std educ_high_std age_medium_std age_high_std income_medium_std income_high_std self_emp_std unemp_std divor_std RUS_dum_std ZAF_dum_std USA_dum_std ARG_dum_std ITA_dum_std ) 


 *************************************************************
 * Mediation analysis for association membership (without IGI)

sgmediation world3, mv(glob_si_ind_std )  iv(assoc_memb_std ) cv( glob_aware_ind_std nation_si_ind_std local_si_ind_std  local1_std city_std gender_std educ_medium_std educ_high_std age_medium_std age_high_std income_medium_std income_high_std self_emp_std unemp_std divor_std RUS_dum_std ZAF_dum_std USA_dum_std ARG_dum_std ITA_dum_std ) 

 bootstrap r(ind_eff) r(dir_eff), reps(1000): sgmediation  world3, mv( glob_si_ind_std )  iv(assoc_memb_std) cv( glob_aware_ind_std nation_si_ind_std local_si_ind_std  local1_std city_std gender_std educ_medium_std educ_high_std age_medium_std age_high_std income_medium_std income_high_std self_emp_std unemp_std divor_std RUS_dum_std ZAF_dum_std USA_dum_std ARG_dum_std ITA_dum_std ) 

 * Mediation analysis for association membership (with IGI)

sgmediation world3, mv(glob_si_ind_std )  iv(assoc_memb_std ) cv( IGI_std glob_aware_ind_std nation_si_ind_std local_si_ind_std  local1_std city_std gender_std educ_medium_std educ_high_std age_medium_std age_high_std income_medium_std income_high_std self_emp_std unemp_std divor_std RUS_dum_std ZAF_dum_std USA_dum_std ARG_dum_std ITA_dum_std ) 

 bootstrap r(ind_eff) r(dir_eff), reps(1000): sgmediation  world3, mv( glob_si_ind_std )  iv(assoc_memb_std) cv(IGI_std glob_aware_ind_std nation_si_ind_std local_si_ind_std  local1_std city_std gender_std educ_medium_std educ_high_std age_medium_std age_high_std income_medium_std income_high_std self_emp_std unemp_std divor_std RUS_dum_std ZAF_dum_std USA_dum_std ARG_dum_std ITA_dum_std ) 

*******************************************************
* Mediation analysis for social capital index (without IGI)

sgmediation world3, mv(glob_si_ind_std )  iv(social_cap_ind_std ) cv( glob_aware_ind_std nation_si_ind_std local_si_ind_std  local1_std city_std gender_std educ_medium_std educ_high_std age_medium_std age_high_std income_medium_std income_high_std self_emp_std unemp_std divor_std RUS_dum_std ZAF_dum_std USA_dum_std ARG_dum_std ITA_dum_std ) 

 bootstrap r(ind_eff) r(dir_eff), reps(1000): sgmediation  world3, mv( glob_si_ind_std )  iv(social_cap_ind_std) cv( glob_aware_ind_std nation_si_ind_std local_si_ind_std  local1_std city_std gender_std educ_medium_std educ_high_std age_medium_std age_high_std income_medium_std income_high_std self_emp_std unemp_std divor_std RUS_dum_std ZAF_dum_std USA_dum_std ARG_dum_std ITA_dum_std ) 

 * Mediation analysis for association membership (with IGI)

sgmediation world3, mv(glob_si_ind_std )  iv(social_cap_ind_std ) cv( IGI_std glob_aware_ind_std nation_si_ind_std local_si_ind_std  local1_std city_std gender_std educ_medium_std educ_high_std age_medium_std age_high_std income_medium_std income_high_std self_emp_std unemp_std divor_std RUS_dum_std ZAF_dum_std USA_dum_std ARG_dum_std ITA_dum_std ) 

 bootstrap r(ind_eff) r(dir_eff), reps(1000): sgmediation  world3, mv( glob_si_ind_std )  iv(assoc_memb_std) cv(IGI_std glob_aware_ind_std nation_si_ind_std local_si_ind_std  local1_std city_std gender_std educ_medium_std educ_high_std age_medium_std age_high_std income_medium_std income_high_std self_emp_std unemp_std divor_std RUS_dum_std ZAF_dum_std USA_dum_std ARG_dum_std ITA_dum_std ) 

***************************************************
*******************************************************
* Mediation analysis for global_assoc_memb_std (without IGI)

sgmediation world3, mv(glob_si_ind_std )  iv( global_assoc_memb_std  ) cv( glob_aware_ind_std nation_si_ind_std local_si_ind_std  local1_std city_std gender_std educ_medium_std educ_high_std age_medium_std age_high_std income_medium_std income_high_std self_emp_std unemp_std divor_std RUS_dum_std ZAF_dum_std USA_dum_std ARG_dum_std ITA_dum_std ) 

 bootstrap r(ind_eff) r(dir_eff), reps(1000): sgmediation  world3, mv( glob_si_ind_std )  iv( global_assoc_memb_std ) cv( glob_aware_ind_std nation_si_ind_std local_si_ind_std  local1_std city_std gender_std educ_medium_std educ_high_std age_medium_std age_high_std income_medium_std income_high_std self_emp_std unemp_std divor_std RUS_dum_std ZAF_dum_std USA_dum_std ARG_dum_std ITA_dum_std ) 

 * Mediation analysis for global_assoc_memb_std(with IGI)

sgmediation world3, mv(glob_si_ind_std )  iv( global_assoc_memb_std  ) cv( IGI_std glob_aware_ind_std nation_si_ind_std local_si_ind_std  local1_std city_std gender_std educ_medium_std educ_high_std age_medium_std age_high_std income_medium_std income_high_std self_emp_std unemp_std divor_std RUS_dum_std ZAF_dum_std USA_dum_std ARG_dum_std ITA_dum_std ) 

. bootstrap r(ind_eff) r(dir_eff), reps(1000): sgmediation  world3, mv( glob_si_ind_std )  iv( global_assoc_memb_std ) cv(IGI_std glob_aware_ind_std nation_si_ind_std local_si_ind_std  local1_std city_std gender_std educ_medium_std educ_high_std age_medium_std age_high_std income_medium_std income_high_std self_emp_std unemp_std divor_std RUS_dum_std ZAF_dum_std USA_dum_std ARG_dum_std ITA_dum_std ) 

***************************************************


* Mediation analysis for index of global association membership std (without IGI_std)

sgmediation world3, mv(glob_si_ind_std )  iv(  glob_social_cap_ind_str_std ) cv( glob_aware_ind_std nation_si_ind_std local_si_ind_std  local1_std city_std gender_std educ_medium_std educ_high_std age_medium_std age_high_std income_medium_std income_high_std self_emp_std unemp_std divor_std RUS_dum_std ZAF_dum_std USA_dum_std ARG_dum_std ITA_dum_std ) 

. bootstrap r(ind_eff) r(dir_eff), reps(1000): sgmediation  world3, mv( glob_si_ind_std )  iv(  glob_social_cap_ind_str_std) cv( glob_aware_ind_std nation_si_ind_std local_si_ind_std  local1_std city_std gender_std educ_medium_std educ_high_std age_medium_std age_high_std income_medium_std income_high_std self_emp_std unemp_std divor_std RUS_dum_std ZAF_dum_std USA_dum_std ARG_dum_std ITA_dum_std ) 

 * Mediation analysis for gobal association membership (with IGI_std)

sgmediation world3, mv(glob_si_ind_std )  iv(  glob_social_cap_ind_str_std) cv( IGI_std glob_aware_ind_std nation_si_ind_std local_si_ind_std  local1_std city_std gender_std educ_medium_std educ_high_std age_medium_std age_high_std income_medium_std income_high_std self_emp_std unemp_std divor_std RUS_dum_std ZAF_dum_std USA_dum_std ARG_dum_std ITA_dum_std ) 

. bootstrap r(ind_eff) r(dir_eff), reps(1000): sgmediation  world3, mv( glob_si_ind_std )  iv(  glob_social_cap_ind_str_std) cv(IGI_std glob_aware_ind_std nation_si_ind_std local_si_ind_std  local1_std city_std gender_std educ_medium_std educ_high_std age_medium_std age_high_std income_medium_std income_high_std self_emp_std unemp_std divor_std RUS_dum_std ZAF_dum_std USA_dum_std ARG_dum_std ITA_dum_std ) 

***************************************************


* Mediation analysis for index of aid_index std (without IGI_std)

sgmediation world3, mv(glob_si_ind_std )  iv(aid_index ) cv( glob_aware_ind_std nation_si_ind_std local_si_ind_std  local1_std city_std gender_std educ_medium_std educ_high_std age_medium_std age_high_std income_medium_std income_high_std self_emp_std unemp_std divor_std RUS_dum_std ZAF_dum_std USA_dum_std ARG_dum_std ITA_dum_std ) 

. bootstrap r(ind_eff) r(dir_eff), reps(1000): sgmediation  world3, mv( glob_si_ind_std )  iv(aid_index) cv( glob_aware_ind_std nation_si_ind_std local_si_ind_std  local1_std city_std gender_std educ_medium_std educ_high_std age_medium_std age_high_std income_medium_std income_high_std self_emp_std unemp_std divor_std RUS_dum_std ZAF_dum_std USA_dum_std ARG_dum_std ITA_dum_std ) 

 * Mediation analysis for gobal association membership (with IGI_std)

sgmediation world3, mv(glob_si_ind_std )  iv(aid_index) cv( IGI_std glob_aware_ind_std nation_si_ind_std local_si_ind_std  local1_std city_std gender_std educ_medium_std educ_high_std age_medium_std age_high_std income_medium_std income_high_std self_emp_std unemp_std divor_std RUS_dum_std ZAF_dum_std USA_dum_std ARG_dum_std ITA_dum_std ) 

. bootstrap r(ind_eff) r(dir_eff), reps(1000): sgmediation  world3, mv( glob_si_ind_std )  iv(aid_index) cv(IGI_std glob_aware_ind_std nation_si_ind_std local_si_ind_std  local1_std city_std gender_std educ_medium_std educ_high_std age_medium_std age_high_std income_medium_std income_high_std self_emp_std unemp_std divor_std RUS_dum_std ZAF_dum_std USA_dum_std ARG_dum_std ITA_dum_std ) 


 
* Graphs reciprocity: fit line to expectations contribution

* twoway (scatter world3 w3_trust) (qfitci world3 w3_trust, clcolor(black) clwidth(medthick) clpattern(solid) fcolor(none) blcolor(black) blwidth(medium) blpattern(dash)), ytitle(Contributions to World Account) xtitle(Expectation on Contributions to World Account) by(, legend(off)) by(country_ord)


* Graphs coefficients of regressions

* graph bar (asis) std_dev_impact_reg2, over(reg2_order, relabel(1 "LSI" 2 "NSI" 3 "CGI" 4 "EEG" 5 "FI" 6 "Fem." 7 "Edu" 8 "Age" 9 "Inc.") sort(reg2_order))

* graph bar (asis) std_dev_impact_reg5, over(reg5_order, relabel(1 "LSI" 2 "NSI" 3 "EEG" 4 "GA" 5 "GN" 6 "Way" 7 "Entry" 8 "Trade" 9 "AM" 10 "Fem." 11 "Edu" 12 "Age" 13 "Inc.") sort(reg5_order))

log close
