# Supplementary material for: Social identity mediates the positive effect of globalization on individual cooperation: Results from international experiments
Source: PLoS One. 2018 Dec 14;13(12):e0206819. doi: 10.1371/journal.pone.0206819 (PMC6294391; doi:10.1371/journal.pone.0206819)
Supplement: S1 Data — (ZIP) [file pone.0206819.s005.zip › Data/GCSI_var_construction.txt]

* cd "C:\Users\Gianluca\Dropbox\1. Gianlu files\research activity\GCT Project\Database\Master data\For export to PLOS1"
cd "C:\Users\grimalda\Dropbox\1. Gianlu files\research activity\GCT Project\Database\Master data\For export to PLOS1"

insheet using "GCSI_data.csv", comma clear case

version 9
set more off

*I normalise all the variables into a 0-1 scale. I will also create indices of individual connection for Q2 and Q26.
*All the changes apply the 'Questionnaire handling' instructions.

*CREATION OF NORMALISED PARTICIPATION INDEXES

*I need to generate a new variable for each variable of the questionnaire.
* These are named after the name of the variable they refer to, followed by '_p'. 

*Q1

generate float pho_p = (4-pho)/3
replace pho_p=0 if pho_p<0
generate float mob_p = (4-mob)/3
replace mob_p=0 if mob_p<0
generate  intern_p = (4- internet)/3
replace  intern_p=0 if  intern_p<0
generate  email_p = (4-  email )/3
replace email_p = 0 if email_p <0
generate   cred_p = (4-   cred )/3
replace cred_p = 0 if cred_p <0
generate    post_p = (4-    post )/3
replace  post_p = 0 if  post_p <0
generate     tv_p = (4-     tv )/3
replace  tv_p = 0 if  tv_p <0
generate     tvs_p = (4-     tvs )/3
replace  tvs_p = 0 if  tvs_p <0
generate   radio_p = (4-      radio )/3
replace   radio_p = 0 if  radio_p <0
generate    fax_p = (4-       fax )/3
replace    fax_p = 0 if  fax_p <0

*In Q3 I need to create a 5-point scale, since the last two options are kept separate.
 generate travn_p=(5 -  travnat )/4
 generate travc_p=(5 -   travcon )/4
 generate travg_p=(5 -    travglob )/4

*Q4

 generate  globwa_p =  ( globwarm - 1)/3
 replace globwa_p =  .e if globwa_p >1 & globwa_p <.
generate diseas_p = ( disease -1 )/3
replace diseas_p = .e if  diseas_p >1 & diseas_p <.
generate court_p = ( court -1 )/3
replace court_p = .e if  court_p >1 & court_p <.
generate gap_p = (  gap -1 )/3
replace   gap_p = .e if  gap_p >1 & gap_p <.


*Q5: In this case, the participation index is simply:  Answer 1= 1; Answer 2=0.

generate  aiddis_p = 2- aiddis
*The substitution attributes a different type of missing value to the variable.
replace  aiddis_p=.c if aiddis==.c
generate  aidpov_p=aidpov
replace  aidpov_p=0 if aidpov==2
generate  intev_p= intevent
replace  intev_p=0 if intevent==2
replace tvs_p=.c if tvs==.c
generate   sport_p= sport
replace  sport_p = 0 if  sport==2

*Q6

generate  w_tv_p= (4 -  w_tv )/3
replace  w_tv_p = 0 if  w_tv_p<0
generate   w_news_p = (4 -   w_news )/3
replace w_news_p = 0 if w_news<0
replace w_news_p = 0 if w_news_p<0
generate  r_news_p = (4-  r_news )/3
replace r_news_p = 0 if  r_news_p<0
generate  r_mag_p = (4 -  r_mag )/3
replace  r_mag_p = 0 if   r_mag_p<0
generate   book_p = (4-   book )/3
replace  book_p= 0 if   book_p <0
generate    music_p = (4-    music )/3
replace  music_p=0 if  music_p<0

*Q7
generate  un_p = ( un - 1)/3 
replace  un_p=.e if  un_p>1 & un_p <.
generate   mnc_p = (  mnc- 1)/3 
replace   mnc_p =.e if   mnc_p >1 &  mnc_p <.
generate    intorg_p = (   intorg- 1)/3 
replace    intorg_p =.e if    intorg_p >1 &   intorg_p <.
generate     ngo_p = (    ngo - 1)/3 
replace     ngo_p =.e if     ngo_p >1 &    ngo_p <.

*Q8
 generate contru_p =  contrun
replace  contru_p = 0 if  contrun == 1
replace  contru_p = 1/3 if  contrun == 2
replace  contru_p = 2/3 if  contrun == 3
replace  contru_p = 1 if  contrun == 4
replace  contru_p = .e if  contrun == 5
 generate intagr_p= intagr
replace  intagr_p=0 if  intagr==1
replace  intagr_p=1/3 if  intagr==2
replace  intagr_p=2/3 if  intagr==3
replace  intagr_p=1 if  intagr==4
replace  intagr_p=.e if  intagr==5

*Q9
generate  multco_p= multcomp
replace multco_p=0 if multcomp==2

*Q10
*Participation index is formed as follows: Answer 4 (I do not own a car ) = 0 Answer 1 (In my country) = 1/2; Answer 2 (In a different country) = 1; Answer 3 = Missing value
generate car_p=car
replace  car_p=0 if car==4
replace  car_p=1/2 if car==1
replace  car_p=1 if car==2
replace  car_p=.e if car==3

*Q11
*Consider answers 2 or 3 in A11aX as lowest level in the participation scale. That is: If answer =4, or 2 and 3 in Q11ab, then 0; If answer =3, then 1/3; If answer =2, then 2/3; If answer =1, then 1


generate  resto_p = resto
replace  resto_p=0 if  resto==4
replace  resto_p=0 if  rest==2
replace  resto_p=0 if  rest==3
replace  resto_p=1/3 if  resto==3
replace  resto_p=2/3 if  resto==2
replace  resto_p=1 if  resto==1

generate foodo_p =  foodo
replace   foodo_p =0 if   foodo ==4
replace   foodo_p  =0 if   food ==2
replace   foodo_p  =0 if   food ==3
replace   foodo_p =1/3 if   foodo ==3
replace   foodo_p =2/3 if   foodo ==2

generate clot_p=cloto
replace    clot_p =0 if    cloto ==4
replace    clot_p =0 if  clot ==3 
replace    clot_p =0 if  clot ==2
replace    clot_p =1/3 if  cloto ==3
replace    clot_p =2/3 if  cloto ==2

*Q12

generate  restmn_p = restmnco
replace  restmn_p=0 if  restmnco==4
replace  restmn_p=0 if  restmnc==3
replace  restmn_p=0 if  restmnc==2
replace  restmn_p=1/3 if  restmnco==3
replace  restmn_p=2/3 if  restmnco==2

generate  foodmn_p= foodmnco
replace  foodmn_p=0 if  foodmnco==4
replace  foodmn_p=0 if  foodmnco==3
replace  foodmn_p=0 if  foodmnco==2
replace  foodmn_p=1/3 if  foodmnco==3
replace  foodmn_p=2/3 if  foodmnco==2

 generate  clotmn_p = clotmnco
replace  clotmn_p=0 if  clotmnco==4
replace  clotmn_p=0 if  clotmnco==3
replace  clotmn_p=0 if  clotmnco==2
replace  clotmn_p=1/3 if  clotmnco==3
replace  clotmn_p=2/3 if  clotmnco==2

*Q13: Participation index is formed as follows: Answer 2 (I deliberately avoid…)= 0; Answer 3 (It makes no difference) = 1/2; Answer 1 (I deliberately seek them out) = 1

generate  forpro_p =  forprod
replace  forpro_p = 0 if  forprod==2
replace  forpro_p = 1/2 if  forprod==3

*Q14a: additional questions for Argentina
generate  forcur_p = forcurr
*In this case, the participation index is simply: Answer 1 = 1; Answer 2 =0


replace  forcur_p=0 if  forcurr==2
replace  forcur_p=0 if forcurr==1 & country==5
replace forcur_p = 1 if arg_euro==1 | arg_othe==1
*NB: In Argentina participation to foreign currency index assigns a value of 1 only if the person holds foreign currencies different from USD.
 generate bank_p = bank
replace bank_p=0 if bank==2

*Q14c; disregard in SA, as it's illegal to hold foreign investment.
generate  invest_p = invest
replace  invest_p=.a if country==3
replace  invest_p=0 if invest==2

*Q15: Participation index is formed as follows: Answer 1 = 0; Answer 2 = 1/3; Answer 3= 2/3; Answer 4 = 1
generate  forlan_p =  forlang
replace  forlan_p = (forlang -1 )/3
replace  forlan_p = .c if forlang ==.c

*Q16b
*Participation index is formed as follows: Answer 1 = 0; Answer 2 = 1/2; Answer 3= 1
generate  friefo_p =  friendfo
replace  friefo_p =  (friendfo - 1)/2 if friendfo<.
generate  frieet_p =  friendet
replace   frieet_p =  ( friendet - 1)/2 if friendet<.

* Q33: In this case, the participation index is simply: Answer 1= 1; Answer 2=0
generate  countr_p =  country1
replace  countr_p=0 if country1==2

generate  countp_p =  count_p
replace   countp_p =0 if  count_p ==2

generate   famres_p =   famres
replace    famres_p =0 if   famres ==2

generate  youres_p =  youres
replace     youres_p =0 if    youres ==2

*Q2
generate pho_c_p = .
replace  pho_c_p = 1 if phoglob==1
replace  pho_c_p = 2/3 if phoglob!=1 & phonat==1
replace  pho_c_p = 1/3 if phoglob!=1 & phonat!=1 & pholoc==1
replace  pho_c_p = 0 if phoglob!=1 & phonat!=1 & pholoc!=1 & pho==4
replace  pho_c_p = 0 if phoglob!=1 & phonat!=1 & pholoc!=1 & pho==5

*Q2b
generate mob_c_p = .
replace  mob_c_p =1 if mobglob==1
replace  mob_c_p =2/3 if mobglob!=1 & mobnat==1
replace  mob_c_p =1/3 if mobglob!=1 & mobnat!=1 & mobloc==1
replace  mob_c_p =0 if mobglob!=1 & mobnat!=1 & mobloc!=1 & mob==5
replace  mob_c_p =0 if mobglob!=1 & mobnat!=1 & mobloc!=1 & mob==4

generate emai_c_p = .
replace   emai_c_p =1 if  emailglo==1
replace   emai_c_p =2/3 if  emailglo!=1 &  emailnat==1
replace   emai_c_p =1/3 if  emailglo!=1 &  emailnat!=1 &  emailloc==1
replace   emai_c_p = 0 if  emailglo!=1 &  emailnat!=1 &  emailloc!=1 & email==5
replace   emai_c_p = 0 if  emailglo!=1 &  emailnat!=1 &  emailloc!=1 & email==4

generate post_c_p = .
replace  post_c_p=1 if  postglob==1
replace  post_c_p=2/3 if  postglob!=1 & postnat==1
replace  post_c_p=1/3 if  postglob!=1 & postnat!=1 & postloc==1
replace  post_c_p=0 if  postglob!=1 & postnat!=1 & postloc!=1 & post==5
replace  post_c_p=0 if  postglob!=1 & postnat!=1 & postloc!=1 & post==4

generate  fax_c_p=.
replace  fax_c_p =1 if faxglob==1
replace  fax_c_p =2/3 if faxglob!=1 & faxnat==1
replace  fax_c_p =1/3 if faxglob!=1 & faxnat!=1 & faxloc==1
replace  fax_c_p =0 if faxglob!=1 & faxnat!=1 & faxloc!=1 & fax==5
replace  fax_c_p =0 if faxglob!=1 & faxnat!=1 & faxloc!=1 & fax==4

*Q26 participation scale
generate  socw_c_p=.
replace  socw_c_p=1 if  socwelg==1
replace  socw_c_p=2/3 if  socwelg!=1 &  socweln==1
replace  socw_c_p=1/3 if  socwelg!=1 &  socweln!=1 &  socwell==1

* For consistency with Q2, I attribute a value of 0 to people not participating in organisations. 
replace  socw_c_p=0 if  socwelg!=1 &  socweln!=1 &  socwell!=1 & socwel==2
replace  socw_c_p=0 if  socwelg!=1 &  socweln!=1 &  socwell!=1 & socwel==1

generate  chur_c_p=.
replace  chur_c_p=1 if  churchg==1
replace  chur_c_p=1 if  churchg!=1 &  churchn==1
replace  chur_c_p=2/3 if  churchg!=1 &  churchn==1
replace  chur_c_p=1/3 if  churchg!=1 &  churchn!=1 &  churchl==1
replace  chur_c_p=0 if  churchg!=1 &  churchn!=1 &  churchl!=1 & church==2
replace  chur_c_p=0 if  churchg!=1 &  churchn!=1 &  churchl!=1 & church==1

generate  educ_c_p=.
replace  educ_c_p = 1 if  educg==1
replace  educ_c_p = 1 if  educg!=1 &  educn==1
replace  educ_c_p = 2/3 if  educg!=1 &  educn==1
replace  educ_c_p = 1/3 if  educg!=1 &  educn!=1 &  educl==1
replace  educ_c_p = 0 if  educg!=1 &  educn!=1 &  educl!=1 & educ==2
replace  educ_c_p = 0 if  educg!=1 &  educn!=1 &  educl!=1 & educ==1

generate labo_c_p=.
replace  labo_c_p=1 if  laborg==1
replace  labo_c_p=2/3 if  laborg!=1 &  laborn==1
replace  labo_c_p=1/3 if  laborg!=1 &  laborn!=1 &  laborl==1
replace  labo_c_p=0 if  laborg!=1 &  laborn!=1 &  laborl!=1 & labor==2
replace  labo_c_p=0 if  laborg!=1 &  laborn!=1 &  laborl!=1 & labor==1

generate  poli_c_p=.
replace  poli_c_p=1 if  politg==1
replace  poli_c_p=2/3 if  politg!=1 &  politn==1
replace  poli_c_p=1/3 if  politg!=1 &  politn!=1 &  politl==1
replace  poli_c_p=0 if  politg!=1 &  politn!=1 &  politl!=1 & polit==2
replace  poli_c_p=0 if  politg!=1 &  politn!=1 &  politl!=1 & polit==1

generate  dcs_c_p=.
replace  dcs_c_p =1 if  dcsg ==1
replace  dcs_c_p =2/3 if  dcsg !=1 & dcsn==1
replace  dcs_c_p =1/3 if  dcsg !=1 & dcsn!=1 & dcsl==1
replace  dcs_c_p =0 if  dcsg !=1 & dcsn!=1 & dcsl!=1 & dcs==2
replace  dcs_c_p =0 if  dcsg !=1 & dcsn!=1 & dcsl!=1 & dcs==1

generate  cons_c_p = .
replace  cons_c_p =1 if  conservg ==1
replace  cons_c_p =2/3 if  conservg !=1 &  conservn ==1
replace  cons_c_p =1/3 if  conservg !=1 &  conservn !=1 &  conservl ==1
replace  cons_c_p = 0 if  conservg !=1 &  conservn !=1 &  conservl !=1 & conserv ==2
replace  cons_c_p = 0 if  conservg !=1 &  conservn !=1 &  conservl !=1 & conserv ==1

generate  prof_c_p =.
replace  prof_c_p =1 if  profassg ==1
replace  prof_c_p =2/3 if  profassg !=1 & profassn==1
replace  prof_c_p =1/3 if  profassg !=1 & profassn!=1 & profassl==1
replace  prof_c_p =0 if  profassg !=1 & profassn!=1 & profassl!=1 & profass==2
replace  prof_c_p =0 if  profassg !=1 & profassn!=1 & profassl!=1 & profass==1

generate  yout_c_p =.
replace yout_c_p = 1 if  youthg==1
replace yout_c_p = 2/3 if  youthg!=1 &  youthn==1
replace yout_c_p = 1/3 if  youthg!=1 &  youthn!=1 &  youthl==1
replace yout_c_p = 0 if  youthg!=1 &  youthn!=1 &  youthl!=1 & youth==2
replace yout_c_p = 0 if  youthg!=1 &  youthn!=1 &  youthl!=1 & youth==1

generate  spor_c_p =.
replace spor_c_p = 1 if   sportsg==1
replace spor_c_p = 2/3 if   sportsg!=1 &  sportsn==1
replace spor_c_p = 1/3 if   sportsg!=1 &  sportsn!=1 &  sportsl==1
replace spor_c_p = 0 if   sportsg!=1 &  sportsn!=1 &  sportsl!=1 & sports==2
replace spor_c_p = 0 if   sportsg!=1 &  sportsn!=1 &  sportsl!=1 & sports==1

generate  wome_c_p =.
replace wome_c_p = 1 if  womeng==1
replace wome_c_p = 1 if  womeng!=1 &  womenn==1
replace wome_c_p = 2/3 if  womeng!=1 &  womenn==1
replace wome_c_p = 1/3 if  womeng!=1 &  womenn!=1 &  womenl==1
replace wome_c_p = 0 if  womeng!=1 &  womenn!=1 &  womenl!=1 & women==2
replace wome_c_p = 0 if  womeng!=1 &  womenn!=1 &  womenl!=1 & women==1

generate peac_c_p =.
replace peac_c_p = 1 if  peaceg==1
replace peac_c_p = 2/3 if  peaceg!=1 &  peacen==1
replace peac_c_p = 1/3 if  peaceg!=1 &  peacen!=1 &  peacel==1
replace peac_c_p = 0 if  peaceg!=1 &  peacen!=1 &  peacel!=1 & peace<=2

generate heal_c_p =.
replace heal_c_p = 1 if  healthg ==1
replace heal_c_p = 2/3 if  healthg !=1 &  healthn ==1
replace heal_c_p = 1/3 if  healthg !=1 &  healthn !=1 &  healthl==1
replace heal_c_p = 0 if  healthg !=1 &  healthn !=1 &  healthl!=1 & health<=2

replace  prof_c_p=.a if profass==.a
replace  poli_c_p=.a if polit==.a

*Connectedness scales have right missing value code for questions not asked in Iran.

*CREATION OF EXPOSURE INDEXES; This assigns value equal to 1 IF the subject HAS ACCESS to the "global net".

generate byte pho_e =  pho!=5 if pho<.
generate byte  mob_e =  mob !=5 if  mob <.
generate byte  intern_e =   internet !=5 if  internet <.
generate byte  email_e =    email !=5 if   email <.
generate byte   cred_e =     cred !=5 if    cred <.
generate byte  post_e =      post !=5 if     post <.
generate byte  tv_e =    tv !=5 if  tv <.
generate byte  tvs_e =    tvs !=5 if  tvs <.
generate byte   radio_e =     radio !=5 if   radio <.
generate byte   fax_e =      fax !=5 if    fax <.
generate byte  globwa_e =  globwarm !=5 if     globwarm <.
generate byte  diseas_e =   disease !=5 if  disease <.
generate byte court_e = court !=5 if court <.
generate byte  gap_e =  gap!=5 if  gap <.
generate byte   w_tv_e =   w_tv !=5 if  w_tv <.
generate byte   w_news_e =    w_news !=5 if   w_news <.
generate byte  r_news_e =   r_news !=5 if    r_news <.
generate byte   r_mag_e =    r_mag !=5 if     r_mag <.
generate byte   book_e =     book !=5 if   book <.
generate byte  music_e =   music !=5 if   music <.
generate byte   un_e =    un !=5 if    un <.
generate byte  mnc_e =   mnc !=5 if  mnc <.
generate byte   intorg_e =    intorg !=5 if   intorg <.
generate byte   ngo_e =     ngo !=5 if    ngo <.
generate byte   contru_e =   contrun !=5 if     contrun <.
generate byte   intagr_e =  intagr !=5 if  intagr <.
replace  contru_e=.a if contrun==.a
replace   intagr_e =.a if  intagr ==.a
generate byte  rest_e =   rest ==1 if  rest <.
generate byte  food_e =    food ==1 if  food <.
generate byte  clot_e =     clot==1 if   clot <.
generate byte   restmn_e =  restmnc ==1 if    restmnc <.
generate byte  foodmn_e =   foodmnc ==1 if     foodmnc <.
generate byte   clothm_e =   clothmnc  ==1 if      clothmnc <.
*exposure index for Q16a and Q17a is a 0-1 scale.
generate byte  forimm_e =   forimm  != 1 if  forimm<.
generate byte   ethgro_e =    ethgroup != 1 if   ethgroup <.

move pho_p mob
move  mob_p internet
move   intern_p email
move    email_p cred
move    cred_p post
move  post_p tv
move tv_p tvs
move tvs_p radio
move  radio_p fax
move  fax_p  pholoc
move  travn_p  travcon
move   travc_p  travglob
move  travg_p globwarm
move  globwa_p disease
move  diseas_p court
move  court_p gap
move  gap_p aiddis
move  aiddis_p aidpov
move  aidpov_p  sport
move  intev_p w_tv
move  sport_p intevent 
move  w_tv_p w_news
move  w_news_p r_news
move  r_news_p r_mag
move  r_mag_p  book
move  book_p music
move  music_p un
move  un_p mnc
move  mnc_p intorg
move  intorg_p ngo
move  ngo_p contrun
move  contru_p intagr
move  intagr_p multcom
move  multco_p car
move  car_p rest
move  resto_p foodo
move  foodo_p cloto
move  clot_p restmnc
move  restmn_p foodmnco
move  foodmn_p clotmnco
move  clotmn_p forprod
move  forpro_p forcurr
move  forcur_p bank
move  bank_p invest
move  invest_p forlang
move  forlan_p forimm
move  friefo_p ethgroup
move  frieet_p trust
move  countr_p count_p
move  countp_p famres
move  famres_p youres
move  youres_p ethn
move  pho_c_p mobloc
move  mob_c_p emailloc
move  emai_c_p postloc
move  post_c_p faxloc
move fax_c_p  travnat
move  socw_c_p churchl
move  chur_c_p educl
move  educ_c_p laborl
move  labo_c_p politl
move  poli_c_p dcsl
move  dcs_c_p  conservl
move  cons_c_p  profassl
move  prof_c_p youthl
move  yout_c_p sportsl
move  spor_c_p womenl
move  wome_c_p peacel
move  peac_c_p healthl
move  heal_c_p culture
move  pho_e mob
move  mob_e internet
move  intern_e email
move  email_e cred
move  cred_e post
move  post_e tv
move  tv_e tvs
move  tvs_e radio
move  radio_e fax
move  fax_e pholoc
move  globwa_e disease
move  diseas_e court
move  court_e gap
move  gap_e aiddis
move  w_tv_e w_news
move  w_news_e r_news
move  r_news_e r_mag
move  r_mag_e book
move  book_e music
move  music_e un
move  un_e mnc
move  mnc_e intorg
move  intorg_e ngo
move  ngo_e contrun
move  contru_e intagr
move  intagr_e multcomp
move  rest_e food
move  food_e clot
move  clot_e resto
move  restmn_e foodmnc
move  foodmn_e clothmnc
move  clothm_e restmnco
move  forimm_e friendfo
move  ethgro_e friendet
move  employ_o income
move  arg_doll forcur_p
move   arg_euro forcur_p
move    arg_othe forcur_p

*Dropping unnecessary variables
drop id
rename new_id ID
drop  phonot mobnot emailnot postnot faxnot occup occ_nb


*CREATION OF SOCIAL IDENTITY INDEXES

egen local_si_ind = rowmean( a_local m_local c_local )
egen nation_si_ind =rowmean(a_nat m_nat c_nat )
egen glob_si_ind= rowmean(a_global m_global c_global )
replace local_si_ind = (local_si_ind-1)/3
replace nation_si_ind = (nation_si_ind-1)/3
replace glob_si_ind = (glob_si_ind-1)/3

*I can also create an overall exposure index

egen expos_indiv_ind = rowmean( pho_e mob_e intern_e email_e cred_e post_e tvs_e radio_e fax_e globwa_e diseas_e court_e gap_e w_tv_e w_news_e r_news_e r_mag_e book_e music_e un_e mnc_e intorg_e ngo_e contru_e intagr_e rest_e food_e clot_e restmn_e foodmn_e clothm_e forimm_e ethgro_e)

egen expos_indiv_ind_1 = rowmean( pho_e mob_e intern_e email_e post_e tvs_e radio_e fax_e w_tv_e w_news_e r_news_e r_mag_e book_e music_e rest_e food_e clot_e restmn_e foodmn_e clothm_e forimm_e ethgro_e)


*I am going to create the globalisation Indexes by computing simple arithmetic means.
*First I rename the variables. 
*NB: I have dropped tv in both the exposure and globalisation index. This item overalaps with tvs (satellite TV), which has been kept. 
*Those owning satellite TVs quite obviously own TV. 


rename  pho_p pho_p_soc
rename   mob_p mob_p_soc
rename  intern_p intern_p_soc
rename   email_p email_p_soc
rename   cred_p cred_p_eco
rename  post_p post_p_soc
rename tvs_p tvs_p_cul
rename radio_p radio_p_cul
rename  fax_p fax_p_eco
rename pho_c_p pho_c_p_soc
rename mob_c_p mob_c_p_soc
rename emai_c_p emai_c_p_soc
rename post_c_p post_c_p_soc
rename fax_c_p fax_c_p_eco
rename travn_p travn_p_cul
rename travc_p travc_p_cul
rename travg_p travg_p_cul
rename globwa_p globwa_p_pol
rename diseas_p diseas_p_pol
rename court_p court_p_pol
rename gap_p gap_p_pol
rename aiddis_p aiddis_p_pol
rename aidpov_p aidpov_p_pol
rename sport_p sport_p_cul
rename intev_p intev_p_cul
rename w_tv_p w_tv_p_cul
rename w_news_p w_news_p_cul
rename r_news_p r_news_p_cul
rename r_mag_p r_mag_p_cul
rename book_p book_p_cul
rename music_p music_p_cul
rename un_p un_p_pol
rename mnc_p mnc_p_pol
rename intorg_p intorg_p_pol
rename ngo_p ngo_p_pol
rename contru_p contru_p_pol
rename intagr_p intagr_p_pol
rename multco_p multco_p_eco
rename car_p car_p_eco
rename resto_p resto_p_eco
rename foodo_p foodo_p_eco
rename clot_p clot_p_eco
rename restmn_p restmn_p_eco
rename foodmn_p foodmn_p_eco
rename clotmn_p clotmn_p_eco
rename forpro_p forpro_p_eco
rename forcur_p forcur_p_eco
rename bank_p bank_p_eco
rename invest_p invest_p_eco
rename forlan_p forlan_p_soc
rename friefo_p friefo_p_soc
rename frieet_p frieet_p_soc
rename socw_c_p socw_c_p_pol
rename chur_c_p chur_c_p_cul
rename educ_c_p educ_c_p_cul
rename labo_c_p labo_c_p_pol
rename poli_c_p poli_c_p_pol
rename dcs_c_p dcs_c_p_pol
rename cons_c_p cons_c_p_cul
rename prof_c_p prof_c_p_eco
rename yout_c_p yout_c_p_soc
rename spor_c_p spor_c_p_soc
rename wome_c_p wome_c_p_pol
rename peac_c_p peac_c_p_pol
rename heal_c_p heal_c_p_pol
rename countr_p countr_p_soc
rename countp_p countp_p_soc
rename famres_p famres_p_soc
rename youres_p youres_p_soc


* Creation of an index from Q25, which measures how many types of associations an individual is part of. I call this social_capital. Note that in Iran only 11 associations were considered.
egen social_cap_ind = anycount( socwel church educ labor polit dcs conserv profass youth  sports women peace health), v(3)
replace social_cap_ind = social_cap_ind/11 if country==1
replace social_cap_ind = social_cap_ind/13 if country!=1

* I now create an index of social capital considering only the associations that have global reach.
*Hence, an individual is classified as belonging to a global association only if:
* she says she belongs to an association (Q25) and 
* this association has a global reach.
* I am going to replace missing values (which were coded as .d) with no reach (i.e. with a 0), because this is the correct code for this question.

replace socwelg=0 if socwelg==.d
replace socweln=0 if socweln==.d
replace socwell=0 if socwell==.d
gen socwel_glob =  socwel==3 & socwelg==1
replace socwel_glob =. if socwel==.


replace churchg=0 if churchg==.d
replace churchn=0 if churchn==.d
replace churchl=0 if churchl==.d
gen church_glob =  church==3 & churchg==1


replace educg=0 if educg==.d
replace educn=0 if educn==.d
replace educl=0 if educl==.d
gen educ_glob =  educ==3 & educg==1
replace educ_glob =. if educ==.


replace laborg=0 if laborg==.d
replace laborn=0 if laborn==.d
replace laborl=0 if laborl==.d
gen labor_glob =  labor==3 & laborg==1
replace labor_glob =. if labor==.
replace labor_glob =. if laborg==.
 
 replace politg=0 if politg==.d
replace politn=0 if politn==.d
replace politl=0 if politl==.d
 gen polit_glob =  polit==3 & politg==1
replace polit_glob =. if polit==.
replace polit_glob =. if politg==.

replace dcsg=0 if dcsg==.d
replace dcsn=0 if dcsn==.d
replace dcsl=0 if dcsl==.d
gen dcs_glob =  dcs==3 & dcsg==1
replace dcs_glob =. if dcs==.
replace dcs_glob =. if dcsg==.

replace conservg=0 if conservg==.d
replace conservn=0 if conservn==.d
replace conservl=0 if conservl==.d
gen conserv_glob =  conserv==3 & conservg==1
replace conserv_glob =. if conserv==.
replace conserv_glob =. if conservg==.

replace profassg=0 if profassg==.d
replace profassn=0 if profassn==.d
replace profassl=0 if profassl==.d
gen profass_glob =  profass==3 & profassg==1
replace profass_glob =. if profass==.
replace profass_glob =. if profassg==.

replace youthg=0 if youthg==.d
replace youthn=0 if youthn==.d
replace youthl=0 if youthl==.d
gen youth_glob =  youth==3 & youthg==1
replace youth_glob =. if youth==.
replace youth_glob =. if youthg==.

replace sportsg=0 if sportsg==.d
replace sportsn=0 if sportsn==.d
replace sportsl=0 if sportsl==.d
gen sports_glob =  sports==3 & sportsg==1
replace sports_glob =. if sports==.
replace sports_glob =. if sportsg==.

replace womeng=0 if womeng==.d
replace womenn=0 if womenn==.d
replace womenl=0 if womenl==.d
gen women_glob =  women==3 & womeng==1
replace women_glob =. if women==.
replace women_glob =. if womeng==.

replace peaceg=0 if peaceg==.d
replace peacen=0 if peacen==.d
replace peacel=0 if peacel==.d
gen peace_glob =  peace==3 & peaceg==1
replace peace_glob =. if peace==.
replace peace_glob =. if peaceg==.

replace healthg=0 if healthg==.d
replace healthn=0 if healthn==.d
replace healthl=0 if healthl==.d 
gen health_glob =  health==3 & healthg==1
replace health_glob =. if health==.
replace health_glob =. if healthg==.

egen glob_social_cap_ind_str = rowmean(socwel_glob church_glob educ_glob labor_glob polit_glob dcs_glob conserv_glob profass_glob youth_glob sports_glob women_glob peace_glob  health_glob )        

* I also create a dummy identifying who belongs to at least one global association.
gen global_assoc_memb = glob_social_cap_ind_str>0 & glob_social_cap_ind_str<.
replace global_assoc_memb =. if glob_social_cap_ind_str==.

* Labelling. 

label variable glob_si_ind "Global Social Identity Index"
label variable nation_si_ind "National Social Identity Index"
label variable local_si_ind "Local Social Identity Index"
label variable gdp "Per Capita GDP"
label variable CSGR_ind "CSGR country Globalisation Index"

label define country 1 "Iran" 2 "Russia" 3 "South Africa" 4 "US" 5 "Argentina" 6 "Italy"
label values country country

*NORMALISE CONTROLS AND CHANGE SIGN OF TRUST VARIABLES* GENERATE AGE

gen income_high = income>=8
gen income_low = income<=3
gen income_medium = income>3 & income <8

replace income_high=. if income==. | income==.c
replace income_low=. if income==. | income==.c
replace income_medium=. if income==. | income==.c

gen educ_high = educat>3
gen educ_low = educat<=2
gen educ_medium = educat==3

replace educ_high=. if educat==.
replace educ_low=. if educat==.
replace educ_medium=. if educat==.

gen age = 106-year
gen age_2 = age^2


gen age_low=age<=30
gen age_high=age>=51
gen age_medium=age<51 & age >30

replace age_low=. if age==.
replace age_medium=. if age==.
replace age_high=. if age==.

replace gender=(gender-1)
replace trust=2-trust
replace fair = fair -1
replace helpful =2-helpful

* CREATE INDEX OF GENERALISED TRUST

egen trust_ind = rowmean(trust fair helpful)


move age year
move age_2 age


*GENERATE SESSION_ORD TO CONSTRUCT  SESSION DUMMY

gen session_ord = session
replace session_ord = session +27 if country==2
replace session_ord = session +41 if country==3
replace session_ord = session +57 if country==4
replace session_ord = session +74 if country==5
replace session_ord = session +90 if country==6
move  session_ord local1

* FROM SWEEP 8

*Change location coding for RUssia.

replace location = 2 if country==2 & session==8| country==2 & session==9 
replace location = 3 if country==2 & session==10 
replace location = 4 if country==2 & session==11 | country==2 & session==12
replace location = 5 if country==2 & session==13
replace location = 6 if country==2 & session==14

*GENERATE location_ord TO CONSTRUCT ordered location DUMMY

gen location_ord = location

replace location_ord = location +2 if country==2

replace location_ord = location +8 if country==3

replace location_ord = location +12 if country==4

replace location_ord = location +14 if country==5

replace location_ord = location +18 if country==6

move location_ord session

*Define variable for urban environment, where 1 = large city; 2 = town; 3 = village
 
gen urban = 1 
replace urban =2 if location_ord==2 | location_ord== 4 | location_ord== 6 | location_ord== 14 | location_ord==20 | location_ord==21
replace urban = 3 if location_ord== 5 | location_ord== 7 | location_ord== 8  | location_ord== 17 | location_ord== 22 | location_ord== 23 | location_ord== 24 

gen city = urban ==1

*Creation of dummy variable with aggregations across Russian and Italian locations

* I create dummy variables to aggregate the Russian locations outside Kazan and those in Italy. This is location_ord_vill_agg. Note that this has 18 locations because it disaggregates Russian location by urban.
*NB: LOCATION_ORD STILL HAS 24 LOCATIONS.

gen location_ord_vill_agg = location_ord
replace location_ord_vill_agg= 4 if country==2 & urban==2
replace location_ord_vill_agg= 5 if country==2 & urban==3
replace location_ord_vill_agg= 6 if location_ord==9

replace location_ord_vill_agg= 7 if location_ord==10

replace location_ord_vill_agg= 8 if location_ord==11
replace location_ord_vill_agg= 9 if location_ord==12


replace location_ord_vill_agg= 10 if location_ord==13
replace location_ord_vill_agg= 11 if location_ord==14
replace location_ord_vill_agg= 12 if location_ord==15
replace location_ord_vill_agg= 13 if location_ord==16

replace location_ord_vill_agg= 14 if location_ord==17
replace location_ord_vill_agg= 15 if location_ord==18

replace location_ord_vill_agg= 16 if country==6 & urban==1


replace location_ord_vill_agg= 17 if country==6 & urban==2
replace location_ord_vill_agg= 18 if country==6 & urban==3
move location_ord_vill_agg session


*With respect to the original formulation of the index I am now going to reclassify certain items in order to reduce the attitudinal content of the indexes.
*  In particular, all of the attitudinal questions are going into the political dimension.

* All Q26 enter the political dimension.

rename chur_c_p_cul chur_c_p_pol
rename educ_c_p_cul educ_c_p_pol
rename cons_c_p_cul cons_c_p_pol
rename prof_c_p_eco prof_c_p_pol
rename yout_c_p_soc yout_c_p_pol
rename spor_c_p_soc spor_c_p_pol

*Q13 on foreign food does, too.
rename forpro_p_eco forpro_p_att

*So do questions on friends.
rename  friefo_p_soc friefo_p_att 
rename frieet_p_soc frieet_p_att


*Q1 now makes up a question on non-territorial connectivity. Internet has been kept in the analysis.
rename  pho_p_soc pho_p_conn
rename  mob_p_soc mob_p_conn
rename  email_p_soc email_p_conn
rename post_p_soc post_p_conn
rename  fax_p_eco fax_p_conn
rename  tvs_p_cul tvs_p_conn
rename  radio_p_cul radio_p_conn
rename  cred_p_eco cred_p_eco_conn


*Some items from Q33 are dropped, too.

rename  famres_p_soc famres_p_soc_cont
rename youres_p_soc youres_p_soc_cont


* National travels go into the bin.
rename  travn_p_cul travn


*I can now create participation sub-indexes for each dimension. IGI doen't include the political dimension now.

egen float eco_indiv_glob_ind = rowmean(*eco)
egen float pol_indiv_glob_ind = rowmean(*pol)
egen float soc_indiv_glob_ind = rowmean(*soc)
egen float cul_indiv_glob_ind = rowmean(*cul)
egen float conn_indiv_glob_ind = rowmean(*conn)

egen float IGI = rowmean(*eco *cul *soc)
rename CSGR_ind CGI

* Creat dummy for divorcees
gen divor=status==3
replace divor=. if status==.

* Create dummy for unemployed
gen unemp=employm==7
replace unemp=. if employm==.

* Create dummy for self-employed
gen self_emp=employm==3
replace self_emp=. if employm==.

*Create population variable
gen population = 10
replace population = 7705 if location_ord ==1
replace population = 387 if location_ord ==2
replace population = 1105 if location_ord ==3
replace population = 225 if location_ord ==4
replace population = 63 if location_ord ==6
replace population = 3888 if location_ord >=9 & location_ord <=12
replace population = 748 if location_ord ==13
replace population = 22 if location_ord ==14
replace population = 3051 if location_ord ==15
replace population = 3051 if location_ord ==16
replace population = 21 if location_ord ==17
replace population = 3051 if location_ord ==18
replace population = 1296 if location_ord ==19
replace population = 81 if location_ord ==20
replace population = 70 if location_ord ==21
replace population = 7 if location_ord ==22
replace population = 5 if location_ord ==23
replace population = 11 if location_ord ==24


replace population = 1858 if location_ord ==25
replace population = 10 if location_ord ==26
replace population = 17400 if location_ord ==27
replace population = 3055 if location_ord ==28
replace population = 810 if location_ord ==29
replace population = 19 if location_ord ==30
replace population=7700 if location_ord ==27

gen ln_pop = ln(population)

gen urban_small = population<30
gen urban_medium = population>=30 & population<500
gen urban_big = population>=500 

* gen country ordering reflecting CGI

gen country_ord_glob = country
replace country_ord_glob = 2 if country == 3
replace country_ord_glob = 3 if country == 5
replace country_ord_glob = 4 if country == 2
replace country_ord_glob = 5 if country == 6
replace country_ord_glob = 6 if country == 4

label define country_CGI 1 "Iran" 2 "South Africa" 3 "Argentina" 4 "Russia" 5 "Italy" 6 "US"
label values country_ord_glob country_CGI


* Vars per connectivity analysis


gen high_expos = expos_indiv_ind
replace high_expos = 0 if expos_indiv_ind<1
gen high_expos_X_IGI = high_expos*IGI


gen ethn_min = ethn
replace ethn_min = 0 if ethn>1 & ethn<=6
replace ethn_min = 1 if country>4


*Create dummy variable determining participation in associations

gen assoc_memb = social_cap_ind
replace  assoc_memb =1 if social_cap_ind>0 & social_cap_ind<.

* Create a summative exposure index and an IGI index.

alpha pho_e mob_e intern_e email_e cred_e post_e tvs_e radio_e fax_e globwa_e diseas_e court_e gap_e w_tv_e w_news_e r_news_e r_mag_e book_e music_e un_e mnc_e intorg_e ngo_e contru_e intagr_e rest_e food_e clot_e restmn_e foodmn_e clothm_e forimm_e ethgro_e, gen(expos_fact)

alpha *eco *cul *soc, gen(IGI_fact)

* NEW INDEXES HERE 29-12-12

* This is the cultural connectivity index.

egen cult_glob_ind = rowmean( sport_p_cul intev_p_cul w_tv_p_cul w_news_p_cul r_news_p_cul r_mag_p_cul book_p_cul music_p_cul)

* I create Global awareness index

egen glob_aware_ind = rowmean( globwa_p_pol diseas_p_pol court_p_pol gap_p_pol)
gen IRN_dum = country==1
gen RUS_dum = country==2
gen ZAF_dum = country==3
gen USA_dum = country==4
gen ARG_dum = country==5
gen ITA_dum = country==6


* ZAF_dum ARG_dum RUS_dum ITA_dum USA_dum

. label variable IRN_dum "Iran"

. label variable RUS_dum  "Russia"

. label variable  ZAF_dum  "South Africa"

. label variable  USA_dum  "USA"

. label variable  ITA_dum  "Italy"

. label variable ARG_dum  "Argentina"

gen high_glob =  USA_dum==1 | ITA_dum==1 | RUS_dum==1
gen  glob_si_ind_X_high_glob =  glob_si_ind* high_glob

* egen econ_expos forimm_e_2 = rowmean(forimm_e food_e clot_e restmn_e foodmn_e  clothm_e)

* gen interaction terms for expectations

gen w3_trust_norm = w3_trust/11

. gen w3_trust_norm_X_IRN = w3_trust_norm* IRN_dum

. gen w3_trust_norm_X_RUS = w3_trust_norm* RUS_dum

. gen w3_trust_norm_X_ZAF = w3_trust_norm* ZAF_dum

. gen w3_trust_norm_X_USA = w3_trust_norm* USA_dum

. gen w3_trust_norm_X_ARG = w3_trust_norm* ARG_dum

. gen w3_trust_norm_X_ITA = w3_trust_norm*ITA_dum

. gen  obb_w_X_IRN =  obb_w* IRN_dum

. gen obb_w_X_RUS = obb_w* RUS_dum

. gen obb_w_X_ZAF = obb_w* ZAF_dum

. gen obb_w_X_USA = obb_w* USA_dum

. gen obb_w_X_ARG = obb_w* ARG_dum

. gen obb_w_X_ITA = obb_w*ITA_dum

gen world3_reciprocity = world3 - w3_trust_norm

 gen  world3_positive_rec_dum =  world3_reciprocity>0

. replace  world3_positive_rec_dum=. if  world3_reciprocity==.

. gen  world3_rec_X_pos_rec =  world3_reciprocity* world3_positive_rec_dum

* Regs on global social identity

set more off

* egen glob_aware_ind = rowmean( globwa_p_pol diseas_p_pol court_p_pol gap_p_pol)
gen personal3 = 1 - coop3

* ZAF_dum ARG_dum RUS_dum ITA_dum USA_dum

. label variable IRN_dum "Iran"

. label variable RUS_dum  "Russia"

. label variable  ZAF_dum  "South Africa"

. label variable  USA_dum  "USA"

. label variable  ITA_dum  "Italy"

. label variable ARG_dum  "Argentina"

 
 * Create non-standardised index

 gen aiddis_bis = aiddis-1

. gen aidpov_bis = aidpov-1


. gen aid_index_nstd = aiddis_bis + aidpov_bis


* standardise key vars

egen IGI_std =std(IGI)
egen assoc_memb_std =std(assoc_memb)
egen social_cap_ind_std =std(social_cap_ind)
egen global_assoc_memb_std = std(global_assoc_memb)
egen  glob_social_cap_ind_str_std =std( glob_social_cap_ind_str)

egen aidpov_std =std(aidpov)
egen aiddis_std =std(aiddis)

alpha ( aidpov aiddis), gen(aid_index) std


egen glob_si_ind_std =std(glob_si_ind)
egen glob_aware_ind_std =std(glob_aware_ind)
egen nation_si_ind_std =std(nation_si_ind)
egen local_si_ind_std =std(local_si_ind)
egen local1_std =std(local1)
egen city_std =std(city)
egen gender_std =std(gender)
egen educ_medium_std =std(educ_medium)
egen educ_high_std =std(educ_high)
egen age_medium_std =std(age_medium)
egen age_high_std =std(age_high)
egen income_medium_std =std(income_medium)
egen income_high_std =std(income_high)
egen self_emp_std =std(self_emp)
egen unemp_std =std(unemp)
egen divor_std =std(divor)
egen RUS_dum_std =std(RUS_dum)
egen ZAF_dum_std =std(ZAF_dum)
egen USA_dum_std =std(USA_dum)
egen ARG_dum_std =std(ARG_dum)
egen ITA_dum_std =std(ITA_dum)

drop CGI
* Inserting values for CGI Country-level globalization index
. gen CGI=.1995814

. replace CGI=.6020378 if country==2


. replace CGI=.339802 if country==3

. replace CGI=.8699791 if country==4

. replace CGI=.3837227 if country==5

. replace CGI=.672263 if country==6
 
